# Supplementary material for: From affinity selection to kinetic selection in Germinal Centre modelling
Source: PLoS Comput Biol. 2022 Jun 3;18(6):e1010168. doi: 10.1371/journal.pcbi.1010168 (PMC9200358; doi:10.1371/journal.pcbi.1010168)
Supplement: S1 File — Simulation data of three scenarios used to produce Figs 3 and 4, and S1–S7 Figs. (ZIP) [file pcbi.1010168.s009.zip]

Archive with 88 entries (78 files):
- A_Tables/
- __MACOSX/._A_Tables
- A_Tables/Table_D_Supplementary_Simulation/
- __MACOSX/A_Tables/._Table_D_Supplementary_Simulation
- A_Tables/.DS_Store
- __MACOSX/A_Tables/._.DS_Store
- A_Tables/Table_A_SC0/
- __MACOSX/A_Tables/._Table_A_SC0
- A_Tables/Table_B_SC1/
- __MACOSX/A_Tables/._Table_B_SC1
- A_Tables/readme.txt
- __MACOSX/A_Tables/._readme.txt
- A_Tables/Table_C_SC2/
- __MACOSX/A_Tables/._Table_C_SC2
- A_Tables/Table_D_Supplementary_Simulation/.DS_Store
- __MACOSX/A_Tables/Table_D_Supplementary_Simulation/._.DS_Store
- A_Tables/Table_D_Supplementary_Simulation/SC1/
- __MACOSX/A_Tables/Table_D_Supplementary_Simulation/._SC1
- A_Tables/Table_A_SC0/.DS_Store
- __MACOSX/A_Tables/Table_A_SC0/._.DS_Store
- A_Tables/Table_A_SC0/0/
- __MACOSX/A_Tables/Table_A_SC0/._0
- A_Tables/Table_B_SC1/.DS_Store
- __MACOSX/A_Tables/Table_B_SC1/._.DS_Store
- A_Tables/Table_B_SC1/0/
- __MACOSX/A_Tables/Table_B_SC1/._0
- A_Tables/Table_C_SC2/.DS_Store
- __MACOSX/A_Tables/Table_C_SC2/._.DS_Store
- A_Tables/Table_C_SC2/0/
- __MACOSX/A_Tables/Table_C_SC2/._0
- A_Tables/Table_D_Supplementary_Simulation/SC1/.DS_Store
- __MACOSX/A_Tables/Table_D_Supplementary_Simulation/SC1/._.DS_Store
- A_Tables/Table_D_Supplementary_Simulation/SC1/0/
- __MACOSX/A_Tables/Table_D_Supplementary_Simulation/SC1/._0
- A_Tables/Table_A_SC0/0/CC_ACP_events.csv
- __MACOSX/A_Tables/Table_A_SC0/0/._CC_ACP_events.csv
- A_Tables/Table_A_SC0/0/.DS_Store
- __MACOSX/A_Tables/Table_A_SC0/0/._.DS_Store
- A_Tables/Table_A_SC0/0/OCs_Temporal_Affinity_summary.csv
- __MACOSX/A_Tables/Table_A_SC0/0/._OCs_Temporal_Affinity_summary.csv
- A_Tables/Table_A_SC0/0/Clones_Population_in_GC.csv
- __MACOSX/A_Tables/Table_A_SC0/0/._Clones_Population_in_GC.csv
- A_Tables/Table_A_SC0/0/Clones_Temporal_Ag_Affinity_summary.csv
- __MACOSX/A_Tables/Table_A_SC0/0/._Clones_Temporal_Ag_Affinity_summary.csv
- A_Tables/Table_A_SC0/0/OC_counts.csv
- __MACOSX/A_Tables/Table_A_SC0/0/._OC_counts.csv
- A_Tables/Table_A_SC0/0/Clones_Affinity_repeats.csv
- __MACOSX/A_Tables/Table_A_SC0/0/._Clones_Affinity_repeats.csv
- A_Tables/Table_B_SC1/0/CC_ACP_events.csv
- __MACOSX/A_Tables/Table_B_SC1/0/._CC_ACP_events.csv
- A_Tables/Table_B_SC1/0/.DS_Store
- __MACOSX/A_Tables/Table_B_SC1/0/._.DS_Store
- A_Tables/Table_B_SC1/0/OCs_Temporal_Affinity_summary.csv
- __MACOSX/A_Tables/Table_B_SC1/0/._OCs_Temporal_Affinity_summary.csv
- A_Tables/Table_B_SC1/0/Clones_Population_in_GC.csv
- __MACOSX/A_Tables/Table_B_SC1/0/._Clones_Population_in_GC.csv
- A_Tables/Table_B_SC1/0/Clones_Temporal_Ag_Affinity_summary.csv
- __MACOSX/A_Tables/Table_B_SC1/0/._Clones_Temporal_Ag_Affinity_summary.csv
- A_Tables/Table_B_SC1/0/OC_counts.csv
- __MACOSX/A_Tables/Table_B_SC1/0/._OC_counts.csv
- A_Tables/Table_B_SC1/0/Clones_Affinity_repeats.csv
- __MACOSX/A_Tables/Table_B_SC1/0/._Clones_Affinity_repeats.csv
- A_Tables/Table_C_SC2/0/CC_ACP_events.csv
- __MACOSX/A_Tables/Table_C_SC2/0/._CC_ACP_events.csv
- A_Tables/Table_C_SC2/0/.DS_Store
- __MACOSX/A_Tables/Table_C_SC2/0/._.DS_Store
- A_Tables/Table_C_SC2/0/OCs_Temporal_Affinity_summary.csv
- __MACOSX/A_Tables/Table_C_SC2/0/._OCs_Temporal_Affinity_summary.csv
- A_Tables/Table_C_SC2/0/Clones_Population_in_GC.csv
- __MACOSX/A_Tables/Table_C_SC2/0/._Clones_Population_in_GC.csv
- A_Tables/Table_C_SC2/0/Clones_Temporal_Ag_Affinity_summary.csv
- __MACOSX/A_Tables/Table_C_SC2/0/._Clones_Temporal_Ag_Affinity_summary.csv
- A_Tables/Table_C_SC2/0/OC_counts.csv
- __MACOSX/A_Tables/Table_C_SC2/0/._OC_counts.csv
- A_Tables/Table_C_SC2/0/Clones_Affinity_repeats.csv
- __MACOSX/A_Tables/Table_C_SC2/0/._Clones_Affinity_repeats.csv
- A_Tables/Table_D_Supplementary_Simulation/SC1/0/CC_ACP_events.csv
- __MACOSX/A_Tables/Table_D_Supplementary_Simulation/SC1/0/._CC_ACP_events.csv
- A_Tables/Table_D_Supplementary_Simulation/SC1/0/OCs_Temporal_Affinity_summary.csv
- __MACOSX/A_Tables/Table_D_Supplementary_Simulation/SC1/0/._OCs_Temporal_Affinity_summary.csv
- A_Tables/Table_D_Supplementary_Simulation/SC1/0/Clones_Population_in_GC.csv
- __MACOSX/A_Tables/Table_D_Supplementary_Simulation/SC1/0/._Clones_Population_in_GC.csv
- A_Tables/Table_D_Supplementary_Simulation/SC1/0/Clones_Temporal_Ag_Affinity_summary.csv
- __MACOSX/A_Tables/Table_D_Supplementary_Simulation/SC1/0/._Clones_Temporal_Ag_Affinity_summary.csv
- A_Tables/Table_D_Supplementary_Simulation/SC1/0/OC_counts.csv
- __MACOSX/A_Tables/Table_D_Supplementary_Simulation/SC1/0/._OC_counts.csv
- A_Tables/Table_D_Supplementary_Simulation/SC1/0/Clones_Affinity_repeats.csv
- __MACOSX/A_Tables/Table_D_Supplementary_Simulation/SC1/0/._Clones_Affinity_repeats.csv
