# Supplementary material for: From affinity selection to kinetic selection in Germinal Centre modelling
Source: PLoS Comput Biol. 2022 Jun 3;18(6):e1010168. doi: 10.1371/journal.pcbi.1010168 (PMC9200358; doi:10.1371/journal.pcbi.1010168)
Supplement: S1 File — Simulation data of three scenarios used to produce Figs 3 and 4, and S1–S7 Figs. (ZIP) [file pcbi.1010168.s009.zip › A_Tables/readme.txt]

#Folder Table_A_SC0 includes data tables used to produce figures belonging to the reference scenario (Sceanrio-0). These are figures 3A-D, 4A and 4D, S1 and S4 Fig

#Folder Table_B_SC1 includes data tables used to produce figures belonging to the reference scenario (Sceanrio-1). These are figures 3E-H, 4B and 4E, S2 and S5 Fig

#Folder Table_C_SC2 includes data tables used to produce figures belonging to the reference scenario (Sceanrio-2). These are figures 3I-L, 4C and 4F, S3 and S6 Fig

#Folder Table_D_Supplementary_Simulation includes data tables used to produce figures belonging to the S7 figure (Sceanrio-1).


#Data tables are explained below.

#'Clones_Affinity_repeats' includes Average Affinity of three clones in time in each of 30 repeats
	#Affinity_avg: the average affinity of B cells in a clone 
	#Sim_seed: the random seed used in simulation
	#facet_ID: the facet ID of simulation in supplementary figures
	#Clone_ID: the ID of clone
	
# 'OCs_Temporal_Affinity_summary.csv' includes Average/Min/Max of affinity of OCs per clone in time, average of 30 repeats
	 #Clone_X_Affinity_mean: Average of mean affinity of OCs from clone X in 30 simulations
	 #Clone_X_Affinity_min:  Minimum of mean affinity of OCs from clone X in 30 simulations
	 #Clone_X_Affinity_max:  Maximum of mean affinity of OCs from clone X in 30 simulations
	  
# 'OC_counts.csv' includes Output cells counts per clone, in each of 30 repeats
	#Sim_seed: the random seed used in simulation
	#Clone_ID: the ID of clone
	#count: Number of OCs

# 'Clones_Temporal_Ag_Affinity_summary.csv' includes Average/Min/Max of Affinity and collected Ags of non-apoptotic B cells in three clones in GC, average over 30 repeats
	#Affinity_mean: Average mean affinity of B cells in each clone in 30 simulations
	#Clone_Ag_mean: Average collected Ag by B cells in each clone in 30 simulations
	#Affinity_min:  Minimum mean affinity in 30 simulations 
	#Clone_Ag_min:  Minimum collected Ag by B cells in each clone in 30 simulations
	#Affinity_max:  Maximum mean affinity in 30 simulations 
	#Clone_Ag_max:  Maximum collected Ag by B cells in each clone in 30 simulations
	#Clone_ID: the ID of clone

# 'Clones_Population_in_GC.csv' includes Counts of CB+CC in each of three clones in GC in each of 30 repeats
	#Total: Total number of B cells
	#TC_Selected: Total number of selected CCs
	#Sim_seed: the random seed used in simulation
	#facet_ID: the facet ID of simulation in supplementary figures
	#Clone_ID: the ID of clone  

#'CC_ACP_events.csv' includes Frequency of events CC-FDC interaction, Associations, dissociations with and without Ag for non-apoptotic CCs entering Tfh cell selection phase in all of 30 repeats of a scenario
