# Supplementary material for: From affinity selection to kinetic selection in Germinal Centre modelling
Source: PLoS Comput Biol. 2022 Jun 3;18(6):e1010168. doi: 10.1371/journal.pcbi.1010168 (PMC9200358; doi:10.1371/journal.pcbi.1010168)
Supplement: S1 File — Simulation data of three scenarios used to produce Figs 3 and 4, and S1–S7 Figs. (ZIP) [file pcbi.1010168.s009.zip › A_Tables/Table_A_SC0/0/OCs_Temporal_Affinity_summary.csv]

time	Clone_L_Affinity_mean	Clone_M_Affinity_mean	Clone_H_Affinity_mean	Clone_L_Affinity_min	Clone_M_Affinity_min	Clone_H_Affinity_min	Clone_L_Affinity_max	Clone_M_Affinity_max	Clone_H_Affinity_max
0	0	0	0	0	0	0	0	0	0
2	0	0	0	0	0	0	0	0	0
4	0	0	0	0	0	0	0	0	0
6	0	0	0	0	0	0	0	0	0
8	0	0	0	0	0	0	0	0	0
10	0	0	0	0	0	0	0	0	0
12	0	0	0	0	0	0	0	0	0
14	0	0	0	0	0	0	0	0	0
16	0	0	0	0	0	0	0	0	0
18	0	0	0	0	0	0	0	0	0
20	0	0	0	0	0	0	0	0	0
22	0	0	0	0	0	0	0	0	0
24	0	0	0	0	0	0	0	0	0
26	0	0	0	0	0	0	0	0	0
28	0	0	0	0	0	0	0	0	0
30	0	0	0	0	0	0	0	0	0
32	0	0	0	0	0	0	0	0	0
34	0	0	0	0	0	0	0	0	0
36	0	0	0	0	0	0	0	0	0
38	0	0	0	0	0	0	0	0	0
40	0	0	0	0	0	0	0	0	0
42	0	0	0	0	0	0	0	0	0
44	0	0	0	0	0	0	0	0	0
46	0	0	0	0	0	0	0	0	0
48	0	0	0	0	0	0	0	0	0
50	0	0	0	0	0	0	0	0	0
52	0	0	0	0	0	0	0	0	0
54	0	0	0	0	0	0	0	0	0
56	0	0	0	0	0	0	0	0	0
58	0	0	0	0	0	0	0	0	0
60	0	0	0	0	0	0	0	0	0
62	0	0.0105761333333333	0.0105761333333333	0	0	0	0	0.317284	0.317284
64	0	0.0114320666666667	0.0105761333333333	0	0	0	0	0.317284	0.317284
66	0.0226935	0.0180794	0.0407004	0	0	0	0.317284	0.317284	0.349193
68	0.0527363	0.0631306333333333	0.0762555666666667	0	0	0	0.317284	0.600373	0.349193
70	0.0661969	0.106020833333333	0.134876933333333	0	0	0	0.317284	0.442485	0.365148
72	0.132143566666667	0.128729633333333	0.123443433333333	0	0	0	0.459782	0.330975	0.297345
74	0.188241466666667	0.160117466666667	0.1429908	0	0	0	0.505086	0.600373	0.293395
76	0.1875696	0.1676165	0.160913766666667	0	0	0	0.504997	0.365148	0.317284
78	0.202878033333333	0.175611066666667	0.181747233333333	0.057915	0	0.068442	0.572152	0.288072	0.300007
80	0.208750566666667	0.181173066666667	0.190163666666667	0.083234	0.100985	0.085696	0.456341	0.270503	0.296138
82	0.206966333333333	0.1862358	0.194288966666667	0.083234	0.107293	0.094442	0.303665	0.260554	0.283463
84	0.210197933333333	0.190445833333333	0.200322066666667	0.127332	0.103024	0.091204	0.281142	0.254235	0.279956
86	0.214121966666667	0.1973296	0.2060402	0.15241	0.139753	0.107189	0.282034	0.268685	0.280903
88	0.223125933333333	0.2082987	0.2139117	0.159773	0.153209	0.143889	0.282563	0.295695	0.294211
90	0.227281533333333	0.214460966666667	0.219443633333333	0.163679	0.145658	0.13813	0.288237	0.282077	0.290699
92	0.231636733333333	0.218517266666667	0.226435666666667	0.161736	0.150221	0.148604	0.285729	0.259267	0.283239
94	0.238610066666667	0.2263077	0.233595666666667	0.171266	0.16276	0.161184	0.292373	0.274428	0.286781
96	0.2445066	0.232905766666667	0.2399747	0.181028	0.165792	0.171838	0.295276	0.290758	0.307822
98	0.2502072	0.240594866666667	0.247601	0.186363	0.170281	0.172915	0.297296	0.300083	0.312063
100	0.255822666666667	0.247255533333333	0.2538875	0.191618	0.16571	0.184076	0.30715	0.308877	0.314198
102	0.264020566666667	0.254739366666667	0.261290833333333	0.196747	0.167117	0.194627	0.313199	0.312202	0.319387
104	0.272479666666667	0.262460266666667	0.2680062	0.200177	0.189039	0.196081	0.31814	0.32118	0.323756
106	0.2797057	0.2709584	0.274500366666667	0.205817	0.201837	0.20101	0.329229	0.327833	0.332952
108	0.286291933333333	0.277837666666667	0.281473966666667	0.209842	0.20325	0.202673	0.340012	0.332799	0.339526
110	0.2939274	0.2853024	0.289386033333333	0.221593	0.210775	0.212551	0.343347	0.346372	0.345843
112	0.3002959	0.2937957	0.2975516	0.230009	0.212426	0.227436	0.3549	0.355254	0.353708
114	0.307718233333333	0.3024969	0.3044188	0.236143	0.22781	0.230583	0.365609	0.356531	0.360658
116	0.316283233333333	0.310813833333333	0.3117484	0.247155	0.237443	0.237797	0.373377	0.364067	0.369335
118	0.3244317	0.318078266666667	0.3194548	0.248542	0.236365	0.240242	0.378845	0.373361	0.376353
120	0.332415766666667	0.325922466666667	0.327151433333333	0.257294	0.24278	0.247302	0.392602	0.386202	0.383534
122	0.340501266666667	0.3327328	0.334879133333333	0.261983	0.24431	0.254122	0.397591	0.389359	0.38913
124	0.3472467	0.3399855	0.342226366666667	0.27348	0.256197	0.265346	0.402102	0.395243	0.395417
126	0.3552776	0.3470167	0.349053566666667	0.284535	0.259581	0.268023	0.407221	0.403028	0.403832
128	0.362377366666667	0.354214866666667	0.355845566666667	0.296429	0.264294	0.273367	0.414121	0.407217	0.411657
130	0.368871233333333	0.360575866666667	0.362443133333333	0.301131	0.26761	0.283138	0.422288	0.413485	0.417118
132	0.3754187	0.366917366666667	0.369236633333333	0.308808	0.277467	0.288531	0.426541	0.421769	0.421716
134	0.382194266666667	0.3731928	0.375575433333333	0.316957	0.28309	0.29682	0.43295	0.428221	0.427599
136	0.387945633333333	0.379452233333333	0.3815918	0.324194	0.292141	0.304067	0.439005	0.434604	0.43347
138	0.393439633333333	0.385054866666667	0.387055466666667	0.331846	0.294436	0.307005	0.442866	0.43683	0.43677
140	0.399252233333333	0.3905423	0.392711333333333	0.341121	0.295524	0.311373	0.449468	0.444097	0.441284
142	0.4045666	0.3957654	0.397731133333333	0.34815	0.297974	0.316639	0.452612	0.448518	0.44504
144	0.409435333333333	0.401067266666667	0.402819	0.352466	0.303137	0.322136	0.45669	0.452031	0.450479
146	0.4141393	0.405583066666667	0.407762266666667	0.357	0.306328	0.326483	0.461936	0.457245	0.456684
148	0.4188756	0.410151866666667	0.412323	0.364075	0.3127	0.331434	0.464769	0.463085	0.460166
150	0.4230786	0.4145677	0.4161537	0.366738	0.318998	0.332568	0.469617	0.469454	0.462928
152	0.426610266666667	0.4191723	0.420531566666667	0.372186	0.325498	0.333642	0.473013	0.474784	0.465617
154	0.4303006	0.4229483	0.4241695	0.377163	0.328602	0.33739	0.476772	0.480611	0.469825
156	0.4343619	0.426982766666667	0.427695233333333	0.381223	0.329518	0.339561	0.482742	0.484175	0.473682
158	0.438203433333333	0.430621033333333	0.431292733333333	0.383984	0.335889	0.341912	0.485461	0.487058	0.47771
160	0.441779566666667	0.433907333333333	0.434519266666667	0.389658	0.342606	0.34323	0.48777	0.487955	0.481224
162	0.444986	0.437274966666667	0.437984366666667	0.393834	0.345231	0.347142	0.489966	0.493593	0.484812
164	0.447933233333333	0.440714366666667	0.441342	0.396862	0.350493	0.350942	0.492979	0.498863	0.487805
166	0.4508589	0.4439497	0.4445232	0.400436	0.356597	0.351869	0.495101	0.502623	0.490992
168	0.4536998	0.446547733333333	0.4472523	0.403062	0.357992	0.353973	0.49676	0.504636	0.493213
170	0.456419533333333	0.449265133333333	0.450293433333333	0.406375	0.361139	0.356781	0.499307	0.506489	0.497593
172	0.459474733333333	0.4520926	0.453013766666667	0.410009	0.362911	0.359517	0.501189	0.510573	0.500961
174	0.462178566666667	0.454643166666667	0.455893933333333	0.413306	0.366107	0.363786	0.502586	0.512045	0.501988
176	0.4644759	0.457405633333333	0.458400033333333	0.415809	0.370345	0.365344	0.504258	0.51639	0.503536
178	0.4666977	0.4602797	0.4609292	0.417868	0.3741	0.367258	0.505986	0.519884	0.506334
180	0.469229	0.4629171	0.463327766666667	0.420333	0.378106	0.370346	0.508841	0.521828	0.507861
182	0.471676966666667	0.4652577	0.465820966666667	0.422167	0.381664	0.372719	0.512182	0.52457	0.509988
184	0.473892833333333	0.4675614	0.4679268	0.425153	0.38358	0.375315	0.516228	0.527429	0.511194
186	0.4763998	0.469606466666667	0.470165933333333	0.427598	0.38483	0.378007	0.519361	0.529695	0.513224
188	0.478823233333333	0.472051833333333	0.472540233333333	0.4295	0.389288	0.380517	0.521193	0.531767	0.514761
190	0.481002366666667	0.474438366666667	0.4750672	0.431935	0.390646	0.382784	0.521967	0.533502	0.516557
192	0.483076	0.476717833333333	0.477129666666667	0.433944	0.394494	0.384515	0.523552	0.536523	0.518022
194	0.4850738	0.478890733333333	0.4792161	0.435396	0.396068	0.385439	0.524915	0.537618	0.520158
196	0.487135833333333	0.480799933333333	0.480853833333333	0.436867	0.399192	0.386364	0.527129	0.539688	0.521232
198	0.489252666666667	0.482627366666667	0.482898833333333	0.438947	0.402294	0.387684	0.528738	0.541881	0.522896
200	0.491135266666667	0.484624266666667	0.484636	0.439253	0.404503	0.39007	0.530358	0.543825	0.524304
202	0.493033266666667	0.486534866666667	0.4863687	0.442019	0.406521	0.392556	0.531746	0.545013	0.526589
204	0.4947582	0.488433933333333	0.488204466666667	0.443634	0.40942	0.395165	0.532253	0.547421	0.52825
206	0.496398466666667	0.490255133333333	0.489843533333333	0.444779	0.411802	0.397218	0.533606	0.549789	0.529995
208	0.4981687	0.4922406	0.491687866666667	0.446055	0.414362	0.398724	0.534204	0.550335	0.531845
210	0.499811266666667	0.4938233	0.493263833333333	0.447455	0.416033	0.399711	0.536244	0.550917	0.533573
212	0.501679133333333	0.495498266666667	0.494828033333333	0.449431	0.419498	0.400891	0.53841	0.55289	0.535819
214	0.5034035	0.496973566666667	0.496411133333333	0.45019	0.42003	0.40341	0.539681	0.553933	0.537563
216	0.5047618	0.498646333333333	0.497775533333333	0.451249	0.421264	0.40655	0.540555	0.554697	0.539209
218	0.505994866666667	0.500185433333333	0.499331433333333	0.45242	0.423514	0.40854	0.541204	0.556692	0.541854
220	0.507485	0.501657033333333	0.500863866666667	0.453294	0.425944	0.411579	0.542004	0.557342	0.543693
222	0.508787766666667	0.503194366666667	0.502209633333333	0.454339	0.429049	0.412651	0.543198	0.558214	0.54456
224	0.5102276	0.504753033333333	0.5035031	0.454514	0.430971	0.413224	0.545705	0.558751	0.545808
226	0.511704133333333	0.5061264	0.504937966666667	0.454794	0.43271	0.415853	0.547112	0.559505	0.547429
228	0.5130273	0.507401833333333	0.506356033333333	0.456088	0.432783	0.419366	0.549112	0.560488	0.549415
230	0.5143927	0.508799133333333	0.507697366666667	0.457837	0.435304	0.422885	0.550082	0.562175	0.55089
232	0.515693933333333	0.510052133333333	0.509111166666667	0.45996	0.436969	0.424335	0.55119	0.563432	0.552499
234	0.516830933333333	0.511301	0.510236833333333	0.461329	0.438071	0.425403	0.551771	0.563747	0.553178
236	0.518010833333333	0.5124842	0.511460933333333	0.4614	0.440133	0.42749	0.553761	0.564603	0.555183
238	0.519254333333333	0.5136872	0.512724666666667	0.462903	0.439854	0.429689	0.554471	0.565181	0.556053
240	0.520442133333333	0.514780833333333	0.513915866666667	0.463775	0.440442	0.430105	0.555381	0.566168	0.557015
242	0.521682733333333	0.515866866666667	0.515145166666667	0.465696	0.440704	0.432293	0.556344	0.567038	0.558229
244	0.5228026	0.516982066666667	0.516279233333333	0.466851	0.442073	0.436163	0.557167	0.5678	0.558949
246	0.5239146	0.518251433333333	0.5173792	0.467331	0.445149	0.437615	0.5581	0.568927	0.559455
248	0.524917433333333	0.519267666666667	0.518416966666667	0.468221	0.447084	0.438702	0.558952	0.569018	0.560409
250	0.5258651	0.520496033333333	0.519485633333333	0.468433	0.449663	0.439534	0.560635	0.569688	0.56149
252	0.526811766666667	0.5215146	0.520446166666667	0.469537	0.450833	0.440878	0.561358	0.570699	0.562259
254	0.5277364	0.522514033333333	0.52144	0.470043	0.45176	0.442616	0.561918	0.570443	0.563219
256	0.528836366666667	0.523403233333333	0.5223318	0.471376	0.453201	0.443685	0.562553	0.571236	0.563593
258	0.529822166666667	0.524354333333333	0.523228166666667	0.473497	0.454656	0.443705	0.563321	0.571896	0.564741
260	0.5308407	0.5252253	0.524236166666667	0.474383	0.456741	0.445393	0.563635	0.572071	0.565621
262	0.531672433333333	0.526244966666667	0.525351233333333	0.475026	0.458115	0.447948	0.564137	0.572671	0.565845
264	0.5324755	0.5271781	0.526256166666667	0.476618	0.459817	0.449282	0.565172	0.573267	0.566337
266	0.5333746	0.528023533333333	0.526988266666667	0.47823	0.460834	0.450293	0.566084	0.573266	0.56682
268	0.534397266666667	0.5289305	0.527843566666667	0.479546	0.461503	0.450738	0.56772	0.573533	0.5675
270	0.5352899	0.529736266666667	0.5286485	0.481377	0.462961	0.451731	0.568605	0.573375	0.567819
272	0.536114366666667	0.530487633333333	0.5296165	0.481772	0.463928	0.452984	0.569058	0.573136	0.567954
274	0.537116266666667	0.5312632	0.530564033333333	0.48342	0.46358	0.456032	0.570051	0.57331	0.568548
276	0.5379628	0.532130133333333	0.531386266666667	0.484425	0.465174	0.458389	0.571325	0.573672	0.568756
278	0.5386567	0.532856133333333	0.532096	0.485081	0.466618	0.460169	0.572113	0.573696	0.568814
280	0.5393914	0.533712066666667	0.532747466666667	0.48709	0.466908	0.460226	0.573439	0.574637	0.569422
282	0.5401254	0.534424633333333	0.5335805	0.487853	0.467179	0.461889	0.574219	0.575152	0.57033
284	0.540877	0.535210033333333	0.534418066666667	0.488851	0.469681	0.462078	0.574799	0.575158	0.570811
286	0.541641233333333	0.535961566666667	0.535187233333333	0.489693	0.469831	0.46295	0.575347	0.575821	0.571118
288	0.542388533333333	0.5366612	0.535994666666667	0.490081	0.471065	0.464899	0.576052	0.577061	0.571795
290	0.543062266666667	0.537355266666667	0.536739833333333	0.490356	0.471005	0.466563	0.5765	0.577743	0.572711
292	0.543798633333333	0.538026333333333	0.537487366666667	0.492194	0.471412	0.468505	0.57769	0.578512	0.573402
294	0.544530033333333	0.538764566666667	0.538250566666667	0.492648	0.471847	0.469406	0.578048	0.579249	0.574556
296	0.545391866666667	0.5394666	0.538878733333333	0.493835	0.471786	0.470388	0.579096	0.579543	0.57458
298	0.546091633333333	0.5401214	0.539578533333333	0.495681	0.472492	0.471168	0.579419	0.579903	0.575092
300	0.546848833333333	0.540886933333333	0.5402524	0.496448	0.473289	0.471391	0.579921	0.580188	0.575199
302	0.547589433333333	0.5415128	0.540913166666667	0.497209	0.473845	0.471494	0.580649	0.580696	0.575505
304	0.548165466666667	0.542109633333333	0.541570133333333	0.497794	0.474531	0.472401	0.580872	0.581754	0.575732
306	0.548844133333333	0.542655166666667	0.5422416	0.498067	0.474904	0.473751	0.58194	0.58231	0.576768
308	0.5494443	0.5433007	0.542812166666667	0.498572	0.475879	0.474341	0.583036	0.583132	0.57764
310	0.5500388	0.543978266666667	0.543391733333333	0.499387	0.476145	0.475014	0.58394	0.583258	0.577906
312	0.5506322	0.544592966666667	0.5440977	0.500711	0.476505	0.475921	0.583906	0.58313	0.578745
314	0.5512256	0.545220833333333	0.544726633333333	0.501291	0.478065	0.476976	0.58445	0.583951	0.578712
316	0.5517325	0.545916533333333	0.545316833333333	0.501495	0.47957	0.477782	0.584674	0.584642	0.579411
318	0.5523006	0.5464889	0.545912366666667	0.502128	0.481178	0.478359	0.585195	0.585429	0.579887
320	0.552826366666667	0.546906433333333	0.546452266666667	0.502479	0.481084	0.479259	0.585981	0.586365	0.580179
322	0.5533298	0.547528433333333	0.547079166666667	0.5032	0.481953	0.48006	0.58641	0.586655	0.580809
324	0.553916433333333	0.548284033333333	0.5476404	0.504242	0.482739	0.481031	0.586845	0.587028	0.581473
326	0.5544663	0.548747733333333	0.5481396	0.504525	0.483224	0.481719	0.587295	0.587225	0.581317
328	0.5549561	0.549189033333333	0.548595966666667	0.505597	0.483921	0.481836	0.58819	0.587911	0.581586
330	0.555502733333333	0.5496937	0.5490927	0.506205	0.484853	0.48262	0.588444	0.588142	0.582002
332	0.5559117	0.5501601	0.5496544	0.506764	0.485495	0.48246	0.588672	0.588988	0.582593
334	0.5564586	0.5506045	0.5502041	0.507035	0.486656	0.483164	0.588882	0.589531	0.583008
336	0.556881966666667	0.5510264	0.550629433333333	0.507317	0.487914	0.483723	0.589579	0.589427	0.583372
338	0.5573739	0.551472733333333	0.551042766666667	0.507956	0.488793	0.484214	0.589973	0.589943	0.583787
340	0.5579111	0.551924833333333	0.551497066666667	0.508486	0.488732	0.48407	0.590316	0.590656	0.583998
342	0.558354733333333	0.5523895	0.551943833333333	0.508648	0.490028	0.48397	0.590423	0.591467	0.584735
344	0.5588123	0.5527703	0.552341966666667	0.509231	0.490418	0.484319	0.590805	0.591804	0.584776
346	0.559236666666667	0.553197133333333	0.552809	0.509583	0.490638	0.484801	0.590981	0.591934	0.585121
348	0.559687566666667	0.553555133333333	0.553268033333333	0.511178	0.490726	0.485589	0.5916	0.59251	0.58548
350	0.5601863	0.554011033333333	0.553708533333333	0.511615	0.491605	0.485719	0.591924	0.59298	0.585795
352	0.5606419	0.554465033333333	0.554152533333333	0.511822	0.492534	0.486125	0.59222	0.593637	0.585982
354	0.561028133333333	0.554881733333333	0.554594866666667	0.512069	0.493126	0.486617	0.59264	0.593867	0.586382
356	0.561443433333333	0.5552778	0.5550843	0.513131	0.493231	0.48876	0.59329	0.594058	0.586462
358	0.561929	0.555707	0.5555953	0.513342	0.493681	0.490126	0.593601	0.594499	0.5867
360	0.5622778	0.556063466666667	0.556040533333333	0.513954	0.494381	0.490271	0.593982	0.594847	0.587138
362	0.562687233333333	0.5565587	0.5562707	0.514033	0.495763	0.490162	0.594274	0.595516	0.587733
364	0.563062133333333	0.556861733333333	0.556601766666667	0.515484	0.495864	0.490767	0.594483	0.59644	0.587992
366	0.563417	0.557260733333333	0.5569578	0.51577	0.496706	0.491201	0.595043	0.596971	0.587919
368	0.563786966666667	0.557658733333333	0.557379	0.515756	0.497001	0.492235	0.595181	0.597526	0.588063
370	0.564201333333333	0.5580553	0.557709233333333	0.515965	0.497196	0.492796	0.595458	0.597949	0.588482
372	0.564511333333333	0.5583634	0.558088433333333	0.51608	0.497588	0.494021	0.595536	0.59814	0.588537
374	0.564898533333333	0.558648966666667	0.5585606	0.51644	0.497881	0.49429	0.59557	0.598287	0.588882
376	0.5652781	0.559032366666667	0.558965166666667	0.516591	0.499198	0.49512	0.595571	0.598981	0.589374
378	0.565619566666667	0.559377066666667	0.559279266666667	0.516803	0.499122	0.494822	0.595678	0.599286	0.589689
380	0.565927233333333	0.559665666666667	0.559545866666667	0.517171	0.500297	0.495026	0.595951	0.599424	0.589683
382	0.5662816	0.559979766666667	0.559904766666667	0.518106	0.500485	0.495141	0.595757	0.599643	0.590137
384	0.566546866666667	0.560326533333333	0.560281033333333	0.518544	0.501669	0.49547	0.595942	0.600406	0.590411
386	0.566822966666667	0.560657166666667	0.5606424	0.518618	0.502116	0.495861	0.596204	0.600763	0.590518
388	0.567149366666667	0.560994766666667	0.5610276	0.518601	0.502389	0.496031	0.596238	0.601018	0.590946
390	0.567508066666667	0.561430866666667	0.561386466666667	0.519126	0.502742	0.497382	0.596444	0.601345	0.591343
392	0.567853833333333	0.561699866666667	0.561745	0.519162	0.503909	0.497605	0.596461	0.601885	0.591784
394	0.568164266666667	0.562031466666667	0.562059333333333	0.519828	0.505159	0.498296	0.597038	0.602318	0.592035
396	0.568444833333333	0.562340333333333	0.562467166666667	0.52006	0.505073	0.499092	0.597452	0.602456	0.592164
398	0.5687255	0.562615766666667	0.562755333333333	0.52063	0.505073	0.499262	0.597859	0.602572	0.592586
400	0.5690443	0.562921366666667	0.563088733333333	0.521075	0.505965	0.499748	0.598232	0.6027	0.592711
402	0.5693111	0.5631954	0.563420433333333	0.52134	0.505965	0.500265	0.598071	0.602837	0.593147
404	0.569602633333333	0.563493333333333	0.563788166666667	0.52141	0.506223	0.500757	0.598125	0.603139	0.593504
406	0.569937866666667	0.563771566666667	0.564097233333333	0.521674	0.506823	0.501224	0.59822	0.603304	0.593887
408	0.570169933333333	0.564048366666667	0.564434	0.521742	0.507421	0.501232	0.598334	0.603657	0.594574
410	0.5703893	0.5643006	0.5646369	0.522163	0.507956	0.501192	0.59836	0.604104	0.594756
412	0.570679833333333	0.564529733333333	0.564951366666667	0.522548	0.507956	0.501614	0.598933	0.604258	0.594675
414	0.570937833333333	0.5648207	0.565238233333333	0.52256	0.507866	0.502033	0.599448	0.604352	0.594556
416	0.571252133333333	0.565108566666667	0.565507633333333	0.522764	0.507951	0.502704	0.599593	0.604472	0.594778
418	0.571603333333333	0.5654194	0.5658367	0.523041	0.508903	0.503282	0.599818	0.604671	0.595141
420	0.571817633333333	0.5657034	0.566111666666667	0.523209	0.509819	0.503389	0.599936	0.604901	0.595249
422	0.572098666666667	0.565999566666667	0.566366866666667	0.52331	0.510397	0.504195	0.599822	0.60538	0.595254
424	0.5723753	0.566320666666667	0.566588266666667	0.523164	0.511061	0.504653	0.600065	0.605909	0.595639
426	0.572690866666667	0.5665094	0.566884566666667	0.52333	0.511472	0.505096	0.600573	0.60594	0.59572
428	0.572949633333333	0.566705866666667	0.567162766666667	0.523553	0.511472	0.50618	0.601133	0.605984	0.595857
430	0.573160733333333	0.566902666666667	0.567403366666667	0.523336	0.511472	0.507026	0.601527	0.606186	0.595884
432	0.5734033	0.567121433333333	0.567661033333333	0.523435	0.511882	0.507803	0.601584	0.606055	0.596178
434	0.573606533333333	0.567339733333333	0.567881966666667	0.523468	0.512853	0.50775	0.60208	0.606398	0.59632
436	0.573865833333333	0.5675733	0.5681328	0.523571	0.51477	0.508091	0.602293	0.606629	0.596464
438	0.574112966666667	0.567791033333333	0.568404633333333	0.523604	0.51477	0.50886	0.602734	0.607009	0.596801
440	0.574327966666667	0.567962233333333	0.5685628	0.523492	0.514846	0.508961	0.603197	0.607215	0.59694
442	0.5745859	0.568199666666667	0.568781633333333	0.523712	0.515217	0.508994	0.603521	0.607077	0.597141
444	0.574798466666667	0.5684319	0.569029	0.523745	0.515687	0.509363	0.603739	0.607445	0.597296
446	0.575000466666667	0.568658	0.5693307	0.523908	0.515984	0.509363	0.603729	0.607599	0.597363
448	0.575183933333333	0.5688239	0.569607866666667	0.524005	0.515884	0.509267	0.603841	0.607609	0.597512
450	0.5754588	0.569063366666667	0.569827066666667	0.523861	0.51601	0.509649	0.603983	0.607474	0.597684
452	0.575665733333333	0.569250566666667	0.570015966666667	0.523893	0.516258	0.509875	0.604333	0.607526	0.597833
454	0.575840966666667	0.569388566666667	0.570265633333333	0.523926	0.516647	0.509921	0.605009	0.607734	0.597727
456	0.576010366666667	0.569525366666667	0.570513933333333	0.523991	0.516962	0.510151	0.605051	0.607882	0.597795
458	0.576242533333333	0.5696473	0.5707371	0.524176	0.517277	0.510248	0.605598	0.60796	0.597601
460	0.576440233333333	0.569840133333333	0.570923666666667	0.524096	0.517348	0.510514	0.605709	0.608044	0.597716
462	0.5766233	0.570084833333333	0.571164366666667	0.52404	0.518117	0.510971	0.605953	0.608005	0.597831
464	0.576784333333333	0.5702825	0.571346733333333	0.524192	0.518393	0.511117	0.605909	0.607956	0.597953
466	0.5769863	0.570443733333333	0.571507533333333	0.524255	0.519014	0.511293	0.606193	0.608042	0.598286
468	0.5771814	0.5706264	0.571633566666667	0.524439	0.519289	0.51128	0.606203	0.608445	0.598202
470	0.577332033333333	0.570765533333333	0.571910133333333	0.524534	0.519666	0.511506	0.606562	0.608295	0.598254
472	0.577493566666667	0.5708759	0.572104966666667	0.524518	0.519321	0.51217	0.606584	0.608226	0.598436
474	0.5776412	0.571046866666667	0.572298733333333	0.524564	0.519798	0.512495	0.606809	0.608201	0.598734
476	0.5778174	0.571180333333333	0.572488333333333	0.524247	0.519798	0.51272	0.606837	0.60809	0.598729
478	0.577960366666667	0.571365666666667	0.572696166666667	0.524579	0.519798	0.513199	0.606677	0.608285	0.598945
480	0.578151933333333	0.571556133333333	0.5728551	0.524555	0.521252	0.513007	0.607221	0.608331	0.598941
482	0.5783217	0.571691366666667	0.572944966666667	0.524366	0.521112	0.513366	0.607379	0.608313	0.599168
484	0.578499866666667	0.571799166666667	0.573138333333333	0.524059	0.521178	0.513671	0.607762	0.608449	0.599312
486	0.5786634	0.5719664	0.573281566666667	0.523799	0.521612	0.513671	0.607943	0.608487	0.599291
488	0.578796566666667	0.5721185	0.573498733333333	0.52358	0.521507	0.514291	0.607974	0.608421	0.599485
490	0.578962266666667	0.5722314	0.573633466666667	0.52344	0.521507	0.514846	0.608044	0.608252	0.599509
492	0.579121066666667	0.5723621	0.573828966666667	0.523567	0.521573	0.515505	0.608198	0.608602	0.599749
494	0.579289733333333	0.572526966666667	0.573992533333333	0.523567	0.522567	0.51549	0.60836	0.608538	0.600063
496	0.579476733333333	0.572613666666667	0.574204	0.523599	0.52273	0.515748	0.608569	0.608459	0.600183
498	0.579609133333333	0.572744366666667	0.5743169	0.523513	0.523449	0.515788	0.608563	0.608365	0.600391
500	0.579722133333333	0.5728383	0.5744386	0.523427	0.523513	0.515856	0.608619	0.608588	0.600463
502	0.579938633333333	0.5729613	0.574696666666667	0.523427	0.523871	0.516891	0.608618	0.608685	0.600632
504	0.580078233333333	0.5731035	0.574867166666667	0.52349	0.52429	0.517047	0.608748	0.608805	0.600962
