# Supplementary material for: From affinity selection to kinetic selection in Germinal Centre modelling
Source: PLoS Comput Biol. 2022 Jun 3;18(6):e1010168. doi: 10.1371/journal.pcbi.1010168 (PMC9200358; doi:10.1371/journal.pcbi.1010168)
Supplement: S1 File — Simulation data of three scenarios used to produce Figs 3 and 4, and S1–S7 Figs. (ZIP) [file pcbi.1010168.s009.zip › A_Tables/Table_A_SC0/0/Clones_Population_in_GC.csv]

time	Total	TC_Selected	Sim_seed	facet_ID	Clone_ID
0	1	0	10315	1	1
2	1	0	10315	1	1
4	1	0	10315	1	1
6	2	0	10315	1	1
8	2	0	10315	1	1
10	2	0	10315	1	1
12	4	0	10315	1	1
14	4	0	10315	1	1
16	4	0	10315	1	1
18	6	0	10315	1	1
20	8	0	10315	1	1
22	9	0	10315	1	1
24	12	0	10315	1	1
26	16	0	10315	1	1
28	19	0	10315	1	1
30	25	0	10315	1	1
32	31	0	10315	1	1
34	41	0	10315	1	1
36	51	0	10315	1	1
38	64	0	10315	1	1
40	82	0	10315	1	1
42	104	0	10315	1	1
44	129	0	10315	1	1
46	161	0	10315	1	1
48	203	0	10315	1	1
50	273	0	10315	1	1
52	346	0	10315	1	1
54	428	0	10315	1	1
56	550	0	10315	1	1
58	688	2	10315	1	1
60	868	8	10315	1	1
62	1028	12	10315	1	1
64	1168	24	10315	1	1
66	1306	46	10315	1	1
68	1375	73	10315	1	1
70	1412	107	10315	1	1
72	1402	136	10315	1	1
74	1356	175	10315	1	1
76	1268	194	10315	1	1
78	1250	214	10315	1	1
80	1190	199	10315	1	1
82	1173	211	10315	1	1
84	1132	204	10315	1	1
86	1110	216	10315	1	1
88	1066	237	10315	1	1
90	1062	248	10315	1	1
92	1069	260	10315	1	1
94	1055	256	10315	1	1
96	1023	286	10315	1	1
98	1046	279	10315	1	1
100	1071	274	10315	1	1
102	1083	281	10315	1	1
104	1084	281	10315	1	1
106	1126	280	10315	1	1
108	1139	315	10315	1	1
110	1143	317	10315	1	1
112	1178	320	10315	1	1
114	1208	303	10315	1	1
116	1236	286	10315	1	1
118	1211	304	10315	1	1
120	1223	321	10315	1	1
122	1220	339	10315	1	1
124	1209	322	10315	1	1
126	1207	315	10315	1	1
128	1246	299	10315	1	1
130	1264	284	10315	1	1
132	1223	298	10315	1	1
134	1210	305	10315	1	1
136	1150	299	10315	1	1
138	1142	293	10315	1	1
140	1135	271	10315	1	1
142	1121	282	10315	1	1
144	1131	285	10315	1	1
146	1122	280	10315	1	1
148	1087	295	10315	1	1
150	1070	279	10315	1	1
152	1047	259	10315	1	1
154	1055	241	10315	1	1
156	1070	252	10315	1	1
158	1038	258	10315	1	1
160	1011	292	10315	1	1
162	974	286	10315	1	1
164	980	259	10315	1	1
166	991	222	10315	1	1
168	1010	218	10315	1	1
170	988	228	10315	1	1
172	925	257	10315	1	1
174	927	256	10315	1	1
176	916	271	10315	1	1
178	930	247	10315	1	1
180	925	233	10315	1	1
182	968	210	10315	1	1
184	930	230	10315	1	1
186	916	247	10315	1	1
188	898	260	10315	1	1
190	883	230	10315	1	1
192	926	230	10315	1	1
194	918	232	10315	1	1
196	889	235	10315	1	1
198	881	251	10315	1	1
200	876	227	10315	1	1
202	884	222	10315	1	1
204	877	188	10315	1	1
206	851	205	10315	1	1
208	835	222	10315	1	1
210	822	228	10315	1	1
212	790	222	10315	1	1
214	762	225	10315	1	1
216	819	190	10315	1	1
218	816	198	10315	1	1
220	804	194	10315	1	1
222	797	193	10315	1	1
224	763	213	10315	1	1
226	775	213	10315	1	1
228	750	219	10315	1	1
230	744	201	10315	1	1
232	770	188	10315	1	1
234	776	179	10315	1	1
236	760	161	10315	1	1
238	747	168	10315	1	1
240	697	179	10315	1	1
242	698	177	10315	1	1
244	690	194	10315	1	1
246	680	193	10315	1	1
248	694	180	10315	1	1
250	705	182	10315	1	1
252	684	180	10315	1	1
254	677	158	10315	1	1
256	670	150	10315	1	1
258	667	172	10315	1	1
260	645	185	10315	1	1
262	649	190	10315	1	1
264	646	192	10315	1	1
266	661	181	10315	1	1
268	653	172	10315	1	1
270	704	147	10315	1	1
272	682	162	10315	1	1
274	670	163	10315	1	1
276	631	185	10315	1	1
278	609	181	10315	1	1
280	639	168	10315	1	1
282	661	162	10315	1	1
284	657	165	10315	1	1
286	663	171	10315	1	1
288	627	170	10315	1	1
290	614	158	10315	1	1
292	636	162	10315	1	1
294	628	171	10315	1	1
296	637	173	10315	1	1
298	636	186	10315	1	1
300	626	172	10315	1	1
302	611	164	10315	1	1
304	633	153	10315	1	1
306	656	160	10315	1	1
308	632	159	10315	1	1
310	600	162	10315	1	1
312	614	147	10315	1	1
314	609	155	10315	1	1
316	593	163	10315	1	1
318	580	146	10315	1	1
320	580	128	10315	1	1
322	570	133	10315	1	1
324	566	139	10315	1	1
326	534	142	10315	1	1
328	544	146	10315	1	1
330	537	155	10315	1	1
332	531	143	10315	1	1
334	540	148	10315	1	1
336	530	154	10315	1	1
338	537	150	10315	1	1
340	546	139	10315	1	1
342	548	123	10315	1	1
344	541	140	10315	1	1
346	520	143	10315	1	1
348	529	139	10315	1	1
350	530	148	10315	1	1
352	534	147	10315	1	1
354	539	144	10315	1	1
356	535	144	10315	1	1
358	525	147	10315	1	1
360	537	160	10315	1	1
362	560	143	10315	1	1
364	552	153	10315	1	1
366	542	148	10315	1	1
368	551	131	10315	1	1
370	563	118	10315	1	1
372	546	137	10315	1	1
374	526	137	10315	1	1
376	504	133	10315	1	1
378	495	132	10315	1	1
380	490	129	10315	1	1
382	498	128	10315	1	1
384	487	132	10315	1	1
386	488	127	10315	1	1
388	485	126	10315	1	1
390	502	117	10315	1	1
392	483	128	10315	1	1
394	486	137	10315	1	1
396	483	140	10315	1	1
398	488	125	10315	1	1
400	506	116	10315	1	1
402	486	124	10315	1	1
404	484	128	10315	1	1
406	476	131	10315	1	1
408	444	135	10315	1	1
410	460	120	10315	1	1
412	452	103	10315	1	1
414	463	101	10315	1	1
416	446	117	10315	1	1
418	445	124	10315	1	1
420	416	124	10315	1	1
422	423	116	10315	1	1
424	437	108	10315	1	1
426	443	105	10315	1	1
428	420	106	10315	1	1
430	417	90	10315	1	1
432	394	96	10315	1	1
434	394	106	10315	1	1
436	382	110	10315	1	1
438	369	107	10315	1	1
440	353	106	10315	1	1
442	361	102	10315	1	1
444	364	80	10315	1	1
446	376	73	10315	1	1
448	345	77	10315	1	1
450	347	87	10315	1	1
452	332	101	10315	1	1
454	334	93	10315	1	1
456	330	90	10315	1	1
458	344	70	10315	1	1
460	343	71	10315	1	1
462	328	83	10315	1	1
464	326	90	10315	1	1
466	309	98	10315	1	1
468	291	93	10315	1	1
470	310	86	10315	1	1
472	327	88	10315	1	1
474	330	73	10315	1	1
476	329	77	10315	1	1
478	318	83	10315	1	1
480	313	93	10315	1	1
482	310	96	10315	1	1
484	327	92	10315	1	1
486	328	93	10315	1	1
488	323	73	10315	1	1
490	327	61	10315	1	1
492	320	62	10315	1	1
494	293	80	10315	1	1
496	277	92	10315	1	1
498	263	98	10315	1	1
500	296	81	10315	1	1
502	295	71	10315	1	1
504	298	70	10315	1	1
0	1	0	10941	2	1
2	1	0	10941	2	1
4	1	0	10941	2	1
6	1	0	10941	2	1
8	2	0	10941	2	1
10	2	0	10941	2	1
12	4	0	10941	2	1
14	4	0	10941	2	1
16	5	0	10941	2	1
18	7	0	10941	2	1
20	9	0	10941	2	1
22	10	0	10941	2	1
24	12	0	10941	2	1
26	16	0	10941	2	1
28	20	0	10941	2	1
30	27	0	10941	2	1
32	31	0	10941	2	1
34	39	0	10941	2	1
36	53	0	10941	2	1
38	64	0	10941	2	1
40	81	0	10941	2	1
42	103	0	10941	2	1
44	131	0	10941	2	1
46	168	0	10941	2	1
48	216	0	10941	2	1
50	265	0	10941	2	1
52	349	0	10941	2	1
54	438	0	10941	2	1
56	545	0	10941	2	1
58	694	1	10941	2	1
60	839	9	10941	2	1
62	1002	24	10941	2	1
64	1151	43	10941	2	1
66	1236	64	10941	2	1
68	1329	72	10941	2	1
70	1424	98	10941	2	1
72	1470	123	10941	2	1
74	1468	152	10941	2	1
76	1400	206	10941	2	1
78	1319	234	10941	2	1
80	1261	254	10941	2	1
82	1249	247	10941	2	1
84	1235	249	10941	2	1
86	1194	245	10941	2	1
88	1196	231	10941	2	1
90	1145	276	10941	2	1
92	1124	298	10941	2	1
94	1110	313	10941	2	1
96	1132	305	10941	2	1
98	1136	293	10941	2	1
100	1179	290	10941	2	1
102	1240	315	10941	2	1
104	1223	353	10941	2	1
106	1244	370	10941	2	1
108	1265	375	10941	2	1
110	1327	355	10941	2	1
112	1368	354	10941	2	1
114	1396	347	10941	2	1
116	1430	354	10941	2	1
118	1408	366	10941	2	1
120	1414	359	10941	2	1
122	1353	352	10941	2	1
124	1364	346	10941	2	1
126	1396	346	10941	2	1
128	1368	363	10941	2	1
130	1380	356	10941	2	1
132	1351	366	10941	2	1
134	1338	331	10941	2	1
136	1291	325	10941	2	1
138	1272	314	10941	2	1
140	1279	298	10941	2	1
142	1245	277	10941	2	1
144	1227	290	10941	2	1
146	1198	297	10941	2	1
148	1168	330	10941	2	1
150	1132	332	10941	2	1
152	1138	292	10941	2	1
154	1154	261	10941	2	1
156	1179	268	10941	2	1
158	1136	272	10941	2	1
160	1107	307	10941	2	1
162	1078	295	10941	2	1
164	1074	290	10941	2	1
166	1112	266	10941	2	1
168	1075	261	10941	2	1
170	1084	266	10941	2	1
172	1061	288	10941	2	1
174	1050	299	10941	2	1
176	1040	280	10941	2	1
178	1009	268	10941	2	1
180	1012	233	10941	2	1
182	1045	249	10941	2	1
184	1002	249	10941	2	1
186	983	264	10941	2	1
188	968	260	10941	2	1
190	955	259	10941	2	1
192	989	269	10941	2	1
194	990	256	10941	2	1
196	983	238	10941	2	1
198	980	240	10941	2	1
200	987	229	10941	2	1
202	968	259	10941	2	1
204	921	252	10941	2	1
206	913	245	10941	2	1
208	904	235	10941	2	1
210	932	236	10941	2	1
212	915	235	10941	2	1
214	938	222	10941	2	1
216	923	230	10941	2	1
218	895	235	10941	2	1
220	887	227	10941	2	1
222	892	229	10941	2	1
224	855	232	10941	2	1
226	880	217	10941	2	1
228	881	220	10941	2	1
230	884	222	10941	2	1
232	872	221	10941	2	1
234	844	234	10941	2	1
236	832	224	10941	2	1
238	848	218	10941	2	1
240	827	217	10941	2	1
242	842	223	10941	2	1
244	832	224	10941	2	1
246	831	212	10941	2	1
248	832	221	10941	2	1
250	819	215	10941	2	1
252	831	209	10941	2	1
254	824	204	10941	2	1
256	826	215	10941	2	1
258	806	216	10941	2	1
260	792	206	10941	2	1
262	809	214	10941	2	1
264	791	213	10941	2	1
266	801	198	10941	2	1
268	806	213	10941	2	1
270	785	233	10941	2	1
272	813	224	10941	2	1
274	782	210	10941	2	1
276	805	205	10941	2	1
278	804	187	10941	2	1
280	797	188	10941	2	1
282	792	195	10941	2	1
284	747	218	10941	2	1
286	760	207	10941	2	1
288	763	205	10941	2	1
290	787	209	10941	2	1
292	780	191	10941	2	1
294	757	204	10941	2	1
296	765	193	10941	2	1
298	759	193	10941	2	1
300	750	196	10941	2	1
302	752	193	10941	2	1
304	728	205	10941	2	1
306	730	207	10941	2	1
308	756	207	10941	2	1
310	759	195	10941	2	1
312	744	189	10941	2	1
314	772	194	10941	2	1
316	773	194	10941	2	1
318	748	220	10941	2	1
320	737	220	10941	2	1
322	754	200	10941	2	1
324	733	184	10941	2	1
326	769	165	10941	2	1
328	754	155	10941	2	1
330	713	179	10941	2	1
332	689	178	10941	2	1
334	639	169	10941	2	1
336	629	175	10941	2	1
338	620	168	10941	2	1
340	647	160	10941	2	1
342	628	160	10941	2	1
344	638	160	10941	2	1
346	636	171	10941	2	1
348	629	179	10941	2	1
350	632	178	10941	2	1
352	634	174	10941	2	1
354	630	166	10941	2	1
356	631	162	10941	2	1
358	634	157	10941	2	1
360	622	158	10941	2	1
362	630	155	10941	2	1
364	595	174	10941	2	1
366	624	158	10941	2	1
368	614	163	10941	2	1
370	614	154	10941	2	1
372	615	153	10941	2	1
374	614	152	10941	2	1
376	583	153	10941	2	1
378	562	157	10941	2	1
380	587	154	10941	2	1
382	567	137	10941	2	1
384	555	135	10941	2	1
386	554	136	10941	2	1
388	544	145	10941	2	1
390	540	140	10941	2	1
392	548	135	10941	2	1
394	525	130	10941	2	1
396	519	131	10941	2	1
398	529	137	10941	2	1
400	508	140	10941	2	1
402	494	146	10941	2	1
404	504	145	10941	2	1
406	507	144	10941	2	1
408	519	135	10941	2	1
410	540	129	10941	2	1
412	523	133	10941	2	1
414	517	147	10941	2	1
416	520	145	10941	2	1
418	504	136	10941	2	1
420	502	123	10941	2	1
422	504	122	10941	2	1
424	517	126	10941	2	1
426	509	138	10941	2	1
428	510	143	10941	2	1
430	497	148	10941	2	1
432	502	146	10941	2	1
434	501	141	10941	2	1
436	527	114	10941	2	1
438	512	129	10941	2	1
440	518	125	10941	2	1
442	503	134	10941	2	1
444	486	134	10941	2	1
446	471	136	10941	2	1
448	467	119	10941	2	1
450	478	106	10941	2	1
452	504	97	10941	2	1
454	469	125	10941	2	1
456	459	122	10941	2	1
458	431	149	10941	2	1
460	439	149	10941	2	1
462	441	129	10941	2	1
464	460	99	10941	2	1
466	471	87	10941	2	1
468	475	93	10941	2	1
470	412	116	10941	2	1
472	380	117	10941	2	1
474	372	110	10941	2	1
476	388	99	10941	2	1
478	402	92	10941	2	1
480	405	93	10941	2	1
482	397	94	10941	2	1
484	376	99	10941	2	1
486	372	118	10941	2	1
488	381	123	10941	2	1
490	391	110	10941	2	1
492	414	111	10941	2	1
494	418	100	10941	2	1
496	420	94	10941	2	1
498	412	104	10941	2	1
500	398	101	10941	2	1
502	386	109	10941	2	1
504	382	98	10941	2	1
0	1	0	12883	3	1
2	1	0	12883	3	1
4	1	0	12883	3	1
6	1	0	12883	3	1
8	2	0	12883	3	1
10	2	0	12883	3	1
12	2	0	12883	3	1
14	4	0	12883	3	1
16	4	0	12883	3	1
18	6	0	12883	3	1
20	8	0	12883	3	1
22	8	0	12883	3	1
24	11	0	12883	3	1
26	16	0	12883	3	1
28	17	0	12883	3	1
30	22	0	12883	3	1
32	28	0	12883	3	1
34	36	0	12883	3	1
36	46	0	12883	3	1
38	58	0	12883	3	1
40	78	0	12883	3	1
42	97	0	12883	3	1
44	120	0	12883	3	1
46	159	0	12883	3	1
48	200	0	12883	3	1
50	246	0	12883	3	1
52	323	0	12883	3	1
54	410	0	12883	3	1
56	517	0	12883	3	1
58	636	0	12883	3	1
60	774	2	12883	3	1
62	909	3	12883	3	1
64	1038	10	12883	3	1
66	1145	22	12883	3	1
68	1231	39	12883	3	1
70	1320	58	12883	3	1
72	1329	95	12883	3	1
74	1315	115	12883	3	1
76	1252	137	12883	3	1
78	1178	164	12883	3	1
80	1133	201	12883	3	1
82	1060	214	12883	3	1
84	1057	213	12883	3	1
86	1048	196	12883	3	1
88	1041	193	12883	3	1
90	991	194	12883	3	1
92	956	229	12883	3	1
94	934	232	12883	3	1
96	940	243	12883	3	1
98	920	246	12883	3	1
100	922	247	12883	3	1
102	937	240	12883	3	1
104	952	259	12883	3	1
106	1004	265	12883	3	1
108	1005	268	12883	3	1
110	1029	266	12883	3	1
112	1043	274	12883	3	1
114	1057	286	12883	3	1
116	1092	289	12883	3	1
118	1113	284	12883	3	1
120	1121	293	12883	3	1
122	1109	300	12883	3	1
124	1142	307	12883	3	1
126	1103	290	12883	3	1
128	1086	270	12883	3	1
130	1062	274	12883	3	1
132	1055	250	12883	3	1
134	1009	242	12883	3	1
136	1016	232	12883	3	1
138	993	229	12883	3	1
140	958	236	12883	3	1
142	930	249	12883	3	1
144	933	250	12883	3	1
146	939	232	12883	3	1
148	931	220	12883	3	1
150	950	217	12883	3	1
152	926	226	12883	3	1
154	910	244	12883	3	1
156	884	258	12883	3	1
158	902	249	12883	3	1
160	894	251	12883	3	1
162	950	225	12883	3	1
164	947	230	12883	3	1
166	936	243	12883	3	1
168	917	250	12883	3	1
170	908	252	12883	3	1
172	906	255	12883	3	1
174	937	242	12883	3	1
176	952	222	12883	3	1
178	916	242	12883	3	1
180	897	232	12883	3	1
182	891	217	12883	3	1
184	886	222	12883	3	1
186	850	224	12883	3	1
188	867	235	12883	3	1
190	876	227	12883	3	1
192	858	231	12883	3	1
194	862	232	12883	3	1
196	869	221	12883	3	1
198	865	212	12883	3	1
200	866	217	12883	3	1
202	856	222	12883	3	1
204	835	225	12883	3	1
206	798	226	12883	3	1
208	799	203	12883	3	1
210	805	198	12883	3	1
212	813	207	12883	3	1
214	806	203	12883	3	1
216	795	216	12883	3	1
218	779	238	12883	3	1
220	758	210	12883	3	1
222	770	183	12883	3	1
224	794	176	12883	3	1
226	796	178	12883	3	1
228	772	215	12883	3	1
230	738	232	12883	3	1
232	739	228	12883	3	1
234	732	214	12883	3	1
236	769	197	12883	3	1
238	773	168	12883	3	1
240	758	163	12883	3	1
242	733	171	12883	3	1
244	698	177	12883	3	1
246	655	195	12883	3	1
248	651	176	12883	3	1
250	656	178	12883	3	1
252	657	147	12883	3	1
254	679	151	12883	3	1
256	664	160	12883	3	1
258	676	168	12883	3	1
260	652	196	12883	3	1
262	629	204	12883	3	1
264	660	189	12883	3	1
266	680	164	12883	3	1
268	684	165	12883	3	1
270	697	172	12883	3	1
272	699	178	12883	3	1
274	671	189	12883	3	1
276	645	195	12883	3	1
278	640	176	12883	3	1
280	651	151	12883	3	1
282	657	136	12883	3	1
284	634	140	12883	3	1
286	614	150	12883	3	1
288	581	176	12883	3	1
290	593	183	12883	3	1
292	574	178	12883	3	1
294	593	155	12883	3	1
296	585	137	12883	3	1
298	587	111	12883	3	1
300	566	122	12883	3	1
302	547	135	12883	3	1
304	524	159	12883	3	1
306	515	166	12883	3	1
308	507	155	12883	3	1
310	512	151	12883	3	1
312	533	130	12883	3	1
314	553	120	12883	3	1
316	552	103	12883	3	1
318	501	122	12883	3	1
320	483	134	12883	3	1
322	441	141	12883	3	1
324	456	129	12883	3	1
326	453	116	12883	3	1
328	478	115	12883	3	1
330	468	111	12883	3	1
332	452	111	12883	3	1
334	445	121	12883	3	1
336	434	125	12883	3	1
338	452	115	12883	3	1
340	452	118	12883	3	1
342	443	131	12883	3	1
344	435	123	12883	3	1
346	454	114	12883	3	1
348	441	109	12883	3	1
350	435	117	12883	3	1
352	449	112	12883	3	1
354	451	124	12883	3	1
356	441	129	12883	3	1
358	429	119	12883	3	1
360	420	106	12883	3	1
362	443	86	12883	3	1
364	433	93	12883	3	1
366	412	103	12883	3	1
368	397	106	12883	3	1
370	383	119	12883	3	1
372	366	110	12883	3	1
374	393	110	12883	3	1
376	402	96	12883	3	1
378	394	91	12883	3	1
380	417	93	12883	3	1
382	384	103	12883	3	1
384	378	102	12883	3	1
386	354	111	12883	3	1
388	362	94	12883	3	1
390	379	93	12883	3	1
392	366	91	12883	3	1
394	377	88	12883	3	1
396	359	106	12883	3	1
398	354	96	12883	3	1
400	340	85	12883	3	1
402	340	82	12883	3	1
404	332	70	12883	3	1
406	317	75	12883	3	1
408	307	73	12883	3	1
410	299	71	12883	3	1
412	293	82	12883	3	1
414	287	84	12883	3	1
416	293	74	12883	3	1
418	290	72	12883	3	1
420	295	68	12883	3	1
422	293	63	12883	3	1
424	275	71	12883	3	1
426	259	74	12883	3	1
428	271	71	12883	3	1
430	259	73	12883	3	1
432	262	67	12883	3	1
434	273	73	12883	3	1
436	272	72	12883	3	1
438	267	77	12883	3	1
440	267	73	12883	3	1
442	256	69	12883	3	1
444	268	68	12883	3	1
446	267	67	12883	3	1
448	285	65	12883	3	1
450	256	74	12883	3	1
452	250	87	12883	3	1
454	253	74	12883	3	1
456	274	68	12883	3	1
458	275	62	12883	3	1
460	281	62	12883	3	1
462	258	67	12883	3	1
464	258	64	12883	3	1
466	253	72	12883	3	1
468	238	78	12883	3	1
470	258	76	12883	3	1
472	261	77	12883	3	1
474	261	73	12883	3	1
476	263	71	12883	3	1
478	266	57	12883	3	1
480	263	61	12883	3	1
482	256	65	12883	3	1
484	248	83	12883	3	1
486	249	68	12883	3	1
488	253	74	12883	3	1
490	253	66	12883	3	1
492	260	66	12883	3	1
494	246	67	12883	3	1
496	249	53	12883	3	1
498	237	57	12883	3	1
500	246	57	12883	3	1
502	239	75	12883	3	1
504	231	71	12883	3	1
0	1	0	12988	4	1
2	1	0	12988	4	1
4	1	0	12988	4	1
6	1	0	12988	4	1
8	2	0	12988	4	1
10	2	0	12988	4	1
12	2	0	12988	4	1
14	3	0	12988	4	1
16	3	0	12988	4	1
18	4	0	12988	4	1
20	5	0	12988	4	1
22	7	0	12988	4	1
24	10	0	12988	4	1
26	13	0	12988	4	1
28	14	0	12988	4	1
30	19	0	12988	4	1
32	26	0	12988	4	1
34	33	0	12988	4	1
36	41	0	12988	4	1
38	51	0	12988	4	1
40	66	0	12988	4	1
42	82	0	12988	4	1
44	107	0	12988	4	1
46	128	0	12988	4	1
48	166	0	12988	4	1
50	212	0	12988	4	1
52	266	0	12988	4	1
54	343	0	12988	4	1
56	422	0	12988	4	1
58	525	0	12988	4	1
60	651	0	12988	4	1
62	798	1	12988	4	1
64	929	5	12988	4	1
66	1020	9	12988	4	1
68	1133	20	12988	4	1
70	1230	26	12988	4	1
72	1222	54	12988	4	1
74	1238	77	12988	4	1
76	1189	97	12988	4	1
78	1101	124	12988	4	1
80	1044	131	12988	4	1
82	1026	135	12988	4	1
84	977	143	12988	4	1
86	953	153	12988	4	1
88	920	171	12988	4	1
90	897	187	12988	4	1
92	830	187	12988	4	1
94	821	170	12988	4	1
96	803	165	12988	4	1
98	770	154	12988	4	1
100	745	161	12988	4	1
102	712	163	12988	4	1
104	682	179	12988	4	1
106	675	185	12988	4	1
108	648	187	12988	4	1
110	685	177	12988	4	1
112	707	180	12988	4	1
114	706	179	12988	4	1
116	695	181	12988	4	1
118	705	179	12988	4	1
120	675	198	12988	4	1
122	705	188	12988	4	1
124	709	176	12988	4	1
126	698	165	12988	4	1
128	699	158	12988	4	1
130	681	163	12988	4	1
132	678	185	12988	4	1
134	677	185	12988	4	1
136	663	189	12988	4	1
138	662	181	12988	4	1
140	676	175	12988	4	1
142	686	160	12988	4	1
144	666	143	12988	4	1
146	673	140	12988	4	1
148	637	138	12988	4	1
150	596	160	12988	4	1
152	561	155	12988	4	1
154	529	147	12988	4	1
156	537	136	12988	4	1
158	539	122	12988	4	1
160	518	117	12988	4	1
162	511	122	12988	4	1
164	503	122	12988	4	1
166	486	138	12988	4	1
168	504	145	12988	4	1
170	505	138	12988	4	1
172	491	122	12988	4	1
174	510	114	12988	4	1
176	509	107	12988	4	1
178	492	118	12988	4	1
180	466	131	12988	4	1
182	456	137	12988	4	1
184	452	143	12988	4	1
186	476	138	12988	4	1
188	481	123	12988	4	1
190	479	112	12988	4	1
192	493	106	12988	4	1
194	480	109	12988	4	1
196	464	125	12988	4	1
198	453	137	12988	4	1
200	432	130	12988	4	1
202	432	110	12988	4	1
204	446	99	12988	4	1
206	438	94	12988	4	1
208	431	107	12988	4	1
210	420	113	12988	4	1
212	383	112	12988	4	1
214	399	109	12988	4	1
216	400	108	12988	4	1
218	427	103	12988	4	1
220	425	103	12988	4	1
222	423	107	12988	4	1
224	422	119	12988	4	1
226	409	125	12988	4	1
228	420	121	12988	4	1
230	428	130	12988	4	1
232	444	115	12988	4	1
234	459	103	12988	4	1
236	450	103	12988	4	1
238	438	109	12988	4	1
240	419	108	12988	4	1
242	414	106	12988	4	1
244	427	105	12988	4	1
246	413	114	12988	4	1
248	421	114	12988	4	1
250	410	108	12988	4	1
252	415	108	12988	4	1
254	410	114	12988	4	1
256	399	88	12988	4	1
258	394	97	12988	4	1
260	392	105	12988	4	1
262	383	112	12988	4	1
264	377	114	12988	4	1
266	381	95	12988	4	1
268	395	96	12988	4	1
270	392	81	12988	4	1
272	378	101	12988	4	1
274	373	96	12988	4	1
276	355	107	12988	4	1
278	368	107	12988	4	1
280	368	106	12988	4	1
282	387	94	12988	4	1
284	379	94	12988	4	1
286	377	99	12988	4	1
288	387	110	12988	4	1
290	391	112	12988	4	1
292	376	121	12988	4	1
294	385	103	12988	4	1
296	393	96	12988	4	1
298	396	89	12988	4	1
300	402	91	12988	4	1
302	378	92	12988	4	1
304	368	98	12988	4	1
306	343	104	12988	4	1
308	338	95	12988	4	1
310	349	78	12988	4	1
312	360	78	12988	4	1
314	350	89	12988	4	1
316	348	113	12988	4	1
318	338	109	12988	4	1
320	333	109	12988	4	1
322	345	87	12988	4	1
324	364	74	12988	4	1
326	367	74	12988	4	1
328	361	82	12988	4	1
330	343	101	12988	4	1
332	322	119	12988	4	1
334	328	115	12988	4	1
336	348	96	12988	4	1
338	366	83	12988	4	1
340	367	68	12988	4	1
342	373	90	12988	4	1
344	352	102	12988	4	1
346	323	108	12988	4	1
348	321	103	12988	4	1
350	352	87	12988	4	1
352	354	77	12988	4	1
354	363	76	12988	4	1
356	331	81	12988	4	1
358	323	98	12988	4	1
360	307	99	12988	4	1
362	314	94	12988	4	1
364	325	77	12988	4	1
366	336	69	12988	4	1
368	325	75	12988	4	1
370	327	79	12988	4	1
372	322	86	12988	4	1
374	316	98	12988	4	1
376	305	99	12988	4	1
378	308	93	12988	4	1
380	331	76	12988	4	1
382	345	84	12988	4	1
384	329	85	12988	4	1
386	326	82	12988	4	1
388	335	84	12988	4	1
390	338	86	12988	4	1
392	347	95	12988	4	1
394	326	104	12988	4	1
396	346	94	12988	4	1
398	342	87	12988	4	1
400	355	82	12988	4	1
402	340	84	12988	4	1
404	335	89	12988	4	1
406	340	94	12988	4	1
408	330	97	12988	4	1
410	342	118	12988	4	1
412	356	101	12988	4	1
414	362	102	12988	4	1
416	373	84	12988	4	1
418	369	76	12988	4	1
420	356	92	12988	4	1
422	352	98	12988	4	1
424	340	102	12988	4	1
426	344	101	12988	4	1
428	354	88	12988	4	1
430	364	92	12988	4	1
432	364	89	12988	4	1
434	341	83	12988	4	1
436	329	85	12988	4	1
438	331	80	12988	4	1
440	326	92	12988	4	1
442	319	99	12988	4	1
444	319	86	12988	4	1
446	320	83	12988	4	1
448	315	80	12988	4	1
450	324	72	12988	4	1
452	309	66	12988	4	1
454	288	75	12988	4	1
456	290	68	12988	4	1
458	282	77	12988	4	1
460	272	75	12988	4	1
462	278	78	12988	4	1
464	271	63	12988	4	1
466	277	64	12988	4	1
468	284	69	12988	4	1
470	267	69	12988	4	1
472	251	64	12988	4	1
474	258	61	12988	4	1
476	248	58	12988	4	1
478	249	62	12988	4	1
480	243	63	12988	4	1
482	238	63	12988	4	1
484	244	72	12988	4	1
486	251	76	12988	4	1
488	249	76	12988	4	1
490	257	63	12988	4	1
492	258	53	12988	4	1
494	254	52	12988	4	1
496	235	61	12988	4	1
498	232	65	12988	4	1
500	232	65	12988	4	1
502	244	65	12988	4	1
504	238	62	12988	4	1
0	1	0	131	5	1
2	1	0	131	5	1
4	1	0	131	5	1
6	1	0	131	5	1
8	1	0	131	5	1
10	2	0	131	5	1
12	2	0	131	5	1
14	3	0	131	5	1
16	3	0	131	5	1
18	4	0	131	5	1
20	6	0	131	5	1
22	6	0	131	5	1
24	9	0	131	5	1
26	11	0	131	5	1
28	11	0	131	5	1
30	15	0	131	5	1
32	23	0	131	5	1
34	27	0	131	5	1
36	33	0	131	5	1
38	44	0	131	5	1
40	54	0	131	5	1
42	72	0	131	5	1
44	88	0	131	5	1
46	117	0	131	5	1
48	138	0	131	5	1
50	179	0	131	5	1
52	228	0	131	5	1
54	291	0	131	5	1
56	372	0	131	5	1
58	475	0	131	5	1
60	594	2	131	5	1
62	727	5	131	5	1
64	868	14	131	5	1
66	1033	27	131	5	1
68	1161	34	131	5	1
70	1251	58	131	5	1
72	1330	81	131	5	1
74	1348	107	131	5	1
76	1391	140	131	5	1
78	1408	161	131	5	1
80	1350	187	131	5	1
82	1304	210	131	5	1
84	1255	247	131	5	1
86	1192	270	131	5	1
88	1204	275	131	5	1
90	1167	280	131	5	1
92	1202	269	131	5	1
94	1196	287	131	5	1
96	1172	288	131	5	1
98	1197	304	131	5	1
100	1170	304	131	5	1
102	1197	307	131	5	1
104	1192	312	131	5	1
106	1236	347	131	5	1
108	1265	348	131	5	1
110	1275	347	131	5	1
112	1313	366	131	5	1
114	1370	358	131	5	1
116	1394	358	131	5	1
118	1390	351	131	5	1
120	1416	348	131	5	1
122	1423	364	131	5	1
124	1427	377	131	5	1
126	1402	368	131	5	1
128	1445	354	131	5	1
130	1461	353	131	5	1
132	1425	369	131	5	1
134	1426	395	131	5	1
136	1446	377	131	5	1
138	1439	359	131	5	1
140	1443	347	131	5	1
142	1420	363	131	5	1
144	1412	354	131	5	1
146	1415	363	131	5	1
148	1378	363	131	5	1
150	1361	343	131	5	1
152	1331	328	131	5	1
154	1319	320	131	5	1
156	1324	284	131	5	1
158	1283	280	131	5	1
160	1267	292	131	5	1
162	1178	306	131	5	1
164	1140	297	131	5	1
166	1153	299	131	5	1
168	1141	287	131	5	1
170	1143	280	131	5	1
172	1104	277	131	5	1
174	1110	261	131	5	1
176	1082	260	131	5	1
178	1056	274	131	5	1
180	1054	266	131	5	1
182	1030	277	131	5	1
184	1025	267	131	5	1
186	1019	252	131	5	1
188	1019	232	131	5	1
190	990	231	131	5	1
192	968	242	131	5	1
194	963	243	131	5	1
196	933	233	131	5	1
198	888	241	131	5	1
200	876	240	131	5	1
202	877	233	131	5	1
204	888	210	131	5	1
206	866	209	131	5	1
208	852	210	131	5	1
210	846	220	131	5	1
212	823	225	131	5	1
214	827	215	131	5	1
216	815	200	131	5	1
218	828	203	131	5	1
220	798	202	131	5	1
222	797	197	131	5	1
224	790	211	131	5	1
226	776	216	131	5	1
228	773	208	131	5	1
230	779	197	131	5	1
232	768	196	131	5	1
234	775	186	131	5	1
236	771	191	131	5	1
238	760	202	131	5	1
240	728	213	131	5	1
242	725	193	131	5	1
244	732	171	131	5	1
246	706	184	131	5	1
248	723	173	131	5	1
250	682	164	131	5	1
252	681	156	131	5	1
254	662	166	131	5	1
256	652	180	131	5	1
258	650	177	131	5	1
260	636	168	131	5	1
262	634	162	131	5	1
264	641	150	131	5	1
266	640	144	131	5	1
268	617	166	131	5	1
270	621	163	131	5	1
272	610	167	131	5	1
274	616	161	131	5	1
276	616	164	131	5	1
278	611	162	131	5	1
280	631	138	131	5	1
282	613	149	131	5	1
284	602	166	131	5	1
286	570	167	131	5	1
288	566	165	131	5	1
290	589	147	131	5	1
292	594	142	131	5	1
294	588	145	131	5	1
296	576	143	131	5	1
298	550	148	131	5	1
300	531	138	131	5	1
302	531	141	131	5	1
304	547	126	131	5	1
306	548	134	131	5	1
308	540	126	131	5	1
310	515	137	131	5	1
312	519	148	131	5	1
314	515	163	131	5	1
316	523	149	131	5	1
318	537	143	131	5	1
320	533	140	131	5	1
322	538	119	131	5	1
324	546	129	131	5	1
326	528	141	131	5	1
328	513	144	131	5	1
330	485	140	131	5	1
332	499	133	131	5	1
334	514	128	131	5	1
336	516	128	131	5	1
338	530	138	131	5	1
340	487	131	131	5	1
342	489	132	131	5	1
344	483	110	131	5	1
346	499	101	131	5	1
348	484	116	131	5	1
350	457	125	131	5	1
352	448	141	131	5	1
354	449	132	131	5	1
356	453	130	131	5	1
358	474	112	131	5	1
360	469	113	131	5	1
362	485	97	131	5	1
364	450	129	131	5	1
366	430	135	131	5	1
368	450	128	131	5	1
370	446	110	131	5	1
372	444	99	131	5	1
374	459	102	131	5	1
376	438	106	131	5	1
378	408	111	131	5	1
380	397	116	131	5	1
382	401	107	131	5	1
384	394	92	131	5	1
386	398	84	131	5	1
388	405	95	131	5	1
390	391	114	131	5	1
392	373	127	131	5	1
394	391	109	131	5	1
396	390	106	131	5	1
398	407	91	131	5	1
400	400	84	131	5	1
402	392	91	131	5	1
404	399	101	131	5	1
406	383	112	131	5	1
408	368	111	131	5	1
410	356	103	131	5	1
412	373	88	131	5	1
414	376	78	131	5	1
416	365	78	131	5	1
418	348	97	131	5	1
420	344	110	131	5	1
422	336	109	131	5	1
424	341	88	131	5	1
426	353	75	131	5	1
428	357	79	131	5	1
430	349	77	131	5	1
432	340	86	131	5	1
434	335	100	131	5	1
436	316	97	131	5	1
438	345	80	131	5	1
440	344	85	131	5	1
442	353	81	131	5	1
444	357	99	131	5	1
446	346	98	131	5	1
448	327	99	131	5	1
450	339	95	131	5	1
452	346	92	131	5	1
454	356	88	131	5	1
456	360	87	131	5	1
458	371	88	131	5	1
460	355	98	131	5	1
462	362	107	131	5	1
464	356	111	131	5	1
466	357	108	131	5	1
468	376	98	131	5	1
470	395	92	131	5	1
472	393	93	131	5	1
474	400	95	131	5	1
476	380	110	131	5	1
478	375	114	131	5	1
480	386	103	131	5	1
482	391	102	131	5	1
484	410	96	131	5	1
486	412	97	131	5	1
488	388	102	131	5	1
490	398	102	131	5	1
492	374	102	131	5	1
494	372	106	131	5	1
496	376	97	131	5	1
498	382	93	131	5	1
500	381	99	131	5	1
502	383	104	131	5	1
504	371	107	131	5	1
0	1	0	13213	6	1
2	1	0	13213	6	1
4	1	0	13213	6	1
6	1	0	13213	6	1
8	2	0	13213	6	1
10	2	0	13213	6	1
12	2	0	13213	6	1
14	4	0	13213	6	1
16	4	0	13213	6	1
18	6	0	13213	6	1
20	8	0	13213	6	1
22	10	0	13213	6	1
24	13	0	13213	6	1
26	14	0	13213	6	1
28	21	0	13213	6	1
30	26	0	13213	6	1
32	31	0	13213	6	1
34	43	0	13213	6	1
36	52	0	13213	6	1
38	68	0	13213	6	1
40	88	0	13213	6	1
42	114	0	13213	6	1
44	150	0	13213	6	1
46	183	0	13213	6	1
48	229	0	13213	6	1
50	296	0	13213	6	1
52	372	0	13213	6	1
54	479	0	13213	6	1
56	594	0	13213	6	1
58	744	0	13213	6	1
60	894	6	13213	6	1
62	1054	25	13213	6	1
64	1171	43	13213	6	1
66	1275	59	13213	6	1
68	1362	79	13213	6	1
70	1392	94	13213	6	1
72	1383	115	13213	6	1
74	1317	157	13213	6	1
76	1265	174	13213	6	1
78	1166	204	13213	6	1
80	1167	209	13213	6	1
82	1159	208	13213	6	1
84	1170	207	13213	6	1
86	1122	211	13213	6	1
88	1137	232	13213	6	1
90	1084	257	13213	6	1
92	1077	285	13213	6	1
94	1065	288	13213	6	1
96	1077	281	13213	6	1
98	1095	282	13213	6	1
100	1139	272	13213	6	1
102	1181	297	13213	6	1
104	1171	342	13213	6	1
106	1196	375	13213	6	1
108	1219	375	13213	6	1
110	1263	367	13213	6	1
112	1357	311	13213	6	1
114	1346	303	13213	6	1
116	1353	310	13213	6	1
118	1350	326	13213	6	1
120	1270	343	13213	6	1
122	1282	337	13213	6	1
124	1239	347	13213	6	1
126	1249	321	13213	6	1
128	1265	314	13213	6	1
130	1274	308	13213	6	1
132	1258	286	13213	6	1
134	1215	279	13213	6	1
136	1188	281	13213	6	1
138	1168	287	13213	6	1
140	1135	308	13213	6	1
142	1124	295	13213	6	1
144	1097	314	13213	6	1
146	1159	287	13213	6	1
148	1137	285	13213	6	1
150	1121	276	13213	6	1
152	1142	265	13213	6	1
154	1114	271	13213	6	1
156	1104	277	13213	6	1
158	1086	278	13213	6	1
160	1046	276	13213	6	1
162	1058	259	13213	6	1
164	1040	253	13213	6	1
166	1024	258	13213	6	1
168	1016	257	13213	6	1
170	1012	251	13213	6	1
172	993	253	13213	6	1
174	977	247	13213	6	1
176	956	240	13213	6	1
178	968	236	13213	6	1
180	949	213	13213	6	1
182	912	230	13213	6	1
184	905	230	13213	6	1
186	868	235	13213	6	1
188	861	239	13213	6	1
190	897	230	13213	6	1
192	865	230	13213	6	1
194	866	223	13213	6	1
196	894	219	13213	6	1
198	905	223	13213	6	1
200	882	230	13213	6	1
202	867	252	13213	6	1
204	863	248	13213	6	1
206	869	227	13213	6	1
208	891	219	13213	6	1
210	901	220	13213	6	1
212	888	218	13213	6	1
214	884	227	13213	6	1
216	857	230	13213	6	1
218	859	231	13213	6	1
220	832	224	13213	6	1
222	872	222	13213	6	1
224	881	217	13213	6	1
226	883	228	13213	6	1
228	879	237	13213	6	1
230	863	227	13213	6	1
232	853	216	13213	6	1
234	836	217	13213	6	1
236	831	211	13213	6	1
238	822	207	13213	6	1
240	805	214	13213	6	1
242	812	218	13213	6	1
244	793	210	13213	6	1
246	791	214	13213	6	1
248	807	205	13213	6	1
250	807	209	13213	6	1
252	812	216	13213	6	1
254	814	214	13213	6	1
256	800	212	13213	6	1
258	806	222	13213	6	1
260	814	217	13213	6	1
262	800	202	13213	6	1
264	797	186	13213	6	1
266	799	182	13213	6	1
268	780	185	13213	6	1
270	780	208	13213	6	1
272	742	208	13213	6	1
274	750	208	13213	6	1
276	716	200	13213	6	1
278	738	202	13213	6	1
280	774	195	13213	6	1
282	744	217	13213	6	1
284	746	202	13213	6	1
286	738	205	13213	6	1
288	746	189	13213	6	1
290	753	181	13213	6	1
292	744	178	13213	6	1
294	725	184	13213	6	1
296	720	187	13213	6	1
298	714	201	13213	6	1
300	709	201	13213	6	1
302	721	201	13213	6	1
304	748	192	13213	6	1
306	727	190	13213	6	1
308	732	187	13213	6	1
310	739	187	13213	6	1
312	709	198	13213	6	1
314	719	188	13213	6	1
316	722	186	13213	6	1
318	740	189	13213	6	1
320	739	200	13213	6	1
322	753	201	13213	6	1
324	727	191	13213	6	1
326	707	197	13213	6	1
328	718	188	13213	6	1
330	703	186	13213	6	1
332	717	170	13213	6	1
334	711	186	13213	6	1
336	685	193	13213	6	1
338	684	193	13213	6	1
340	688	192	13213	6	1
342	697	185	13213	6	1
344	718	175	13213	6	1
346	709	191	13213	6	1
348	696	178	13213	6	1
350	693	161	13213	6	1
352	692	158	13213	6	1
354	673	171	13213	6	1
356	641	178	13213	6	1
358	638	163	13213	6	1
360	640	174	13213	6	1
362	630	156	13213	6	1
364	642	162	13213	6	1
366	639	162	13213	6	1
368	621	170	13213	6	1
370	633	172	13213	6	1
372	651	183	13213	6	1
374	649	191	13213	6	1
376	631	162	13213	6	1
378	646	147	13213	6	1
380	658	141	13213	6	1
382	649	156	13213	6	1
384	628	174	13213	6	1
386	590	166	13213	6	1
388	581	156	13213	6	1
390	583	129	13213	6	1
392	587	123	13213	6	1
394	568	127	13213	6	1
396	545	144	13213	6	1
398	527	154	13213	6	1
400	523	164	13213	6	1
402	534	155	13213	6	1
404	537	134	13213	6	1
406	542	128	13213	6	1
408	547	137	13213	6	1
410	553	135	13213	6	1
412	529	146	13213	6	1
414	511	152	13213	6	1
416	531	148	13213	6	1
418	540	150	13213	6	1
420	513	144	13213	6	1
422	546	118	13213	6	1
424	548	118	13213	6	1
426	519	133	13213	6	1
428	492	151	13213	6	1
430	507	156	13213	6	1
432	519	164	13213	6	1
434	514	146	13213	6	1
436	549	129	13213	6	1
438	534	129	13213	6	1
440	570	132	13213	6	1
442	551	159	13213	6	1
444	535	159	13213	6	1
446	533	163	13213	6	1
448	531	144	13213	6	1
450	570	148	13213	6	1
452	571	141	13213	6	1
454	558	146	13213	6	1
456	552	150	13213	6	1
458	534	154	13213	6	1
460	525	156	13213	6	1
462	535	144	13213	6	1
464	517	135	13213	6	1
466	540	132	13213	6	1
468	535	140	13213	6	1
470	511	147	13213	6	1
472	522	129	13213	6	1
474	518	125	13213	6	1
476	517	112	13213	6	1
478	500	121	13213	6	1
480	483	135	13213	6	1
482	462	149	13213	6	1
484	475	153	13213	6	1
486	483	139	13213	6	1
488	500	118	13213	6	1
490	517	112	13213	6	1
492	506	117	13213	6	1
494	494	120	13213	6	1
496	470	130	13213	6	1
498	466	141	13213	6	1
500	448	135	13213	6	1
502	472	118	13213	6	1
504	465	116	13213	6	1
0	1	0	14428	7	1
2	1	0	14428	7	1
4	1	0	14428	7	1
6	1	0	14428	7	1
8	2	0	14428	7	1
10	2	0	14428	7	1
12	3	0	14428	7	1
14	3	0	14428	7	1
16	5	0	14428	7	1
18	6	0	14428	7	1
20	8	0	14428	7	1
22	10	0	14428	7	1
24	12	0	14428	7	1
26	15	0	14428	7	1
28	18	0	14428	7	1
30	21	0	14428	7	1
32	26	0	14428	7	1
34	34	0	14428	7	1
36	41	0	14428	7	1
38	54	0	14428	7	1
40	72	0	14428	7	1
42	89	0	14428	7	1
44	109	0	14428	7	1
46	139	0	14428	7	1
48	177	0	14428	7	1
50	220	0	14428	7	1
52	282	0	14428	7	1
54	361	0	14428	7	1
56	457	3	14428	7	1
58	575	4	14428	7	1
60	716	10	14428	7	1
62	857	16	14428	7	1
64	1034	29	14428	7	1
66	1134	41	14428	7	1
68	1259	48	14428	7	1
70	1323	75	14428	7	1
72	1329	91	14428	7	1
74	1385	100	14428	7	1
76	1366	104	14428	7	1
78	1269	134	14428	7	1
80	1203	153	14428	7	1
82	1056	180	14428	7	1
84	970	181	14428	7	1
86	922	171	14428	7	1
88	923	162	14428	7	1
90	921	161	14428	7	1
92	884	185	14428	7	1
94	832	178	14428	7	1
96	784	190	14428	7	1
98	770	179	14428	7	1
100	762	180	14428	7	1
102	750	188	14428	7	1
104	733	192	14428	7	1
106	739	198	14428	7	1
108	747	207	14428	7	1
110	762	191	14428	7	1
112	762	179	14428	7	1
114	773	196	14428	7	1
116	768	201	14428	7	1
118	742	199	14428	7	1
120	774	187	14428	7	1
122	744	188	14428	7	1
124	775	202	14428	7	1
126	770	206	14428	7	1
128	767	205	14428	7	1
130	782	206	14428	7	1
132	752	200	14428	7	1
134	733	178	14428	7	1
136	727	161	14428	7	1
138	714	147	14428	7	1
140	690	165	14428	7	1
142	691	162	14428	7	1
144	664	191	14428	7	1
146	655	198	14428	7	1
148	649	189	14428	7	1
150	653	172	14428	7	1
152	667	143	14428	7	1
154	668	131	14428	7	1
156	669	136	14428	7	1
158	611	169	14428	7	1
160	572	188	14428	7	1
162	563	169	14428	7	1
164	590	130	14428	7	1
166	583	133	14428	7	1
168	593	119	14428	7	1
170	581	137	14428	7	1
172	548	145	14428	7	1
174	523	157	14428	7	1
176	527	146	14428	7	1
178	541	131	14428	7	1
180	566	128	14428	7	1
182	576	134	14428	7	1
184	555	132	14428	7	1
186	528	136	14428	7	1
188	502	127	14428	7	1
190	493	125	14428	7	1
192	484	120	14428	7	1
194	486	112	14428	7	1
196	459	120	14428	7	1
198	456	104	14428	7	1
200	439	99	14428	7	1
202	448	104	14428	7	1
204	406	112	14428	7	1
206	405	106	14428	7	1
208	417	104	14428	7	1
210	413	114	14428	7	1
212	402	110	14428	7	1
214	398	115	14428	7	1
216	410	102	14428	7	1
218	433	117	14428	7	1
220	414	106	14428	7	1
222	424	105	14428	7	1
224	415	100	14428	7	1
226	384	96	14428	7	1
228	405	97	14428	7	1
230	385	89	14428	7	1
232	376	88	14428	7	1
234	355	82	14428	7	1
236	344	78	14428	7	1
238	335	80	14428	7	1
240	339	85	14428	7	1
242	325	94	14428	7	1
244	321	99	14428	7	1
246	320	88	14428	7	1
248	328	74	14428	7	1
250	333	69	14428	7	1
252	348	80	14428	7	1
254	322	95	14428	7	1
256	324	102	14428	7	1
258	321	109	14428	7	1
260	322	93	14428	7	1
262	343	78	14428	7	1
264	362	72	14428	7	1
266	352	84	14428	7	1
268	329	86	14428	7	1
270	309	95	14428	7	1
272	318	89	14428	7	1
274	303	97	14428	7	1
276	307	95	14428	7	1
278	319	77	14428	7	1
280	324	63	14428	7	1
282	328	67	14428	7	1
284	309	87	14428	7	1
286	297	93	14428	7	1
288	294	85	14428	7	1
290	302	78	14428	7	1
292	301	65	14428	7	1
294	297	71	14428	7	1
296	316	72	14428	7	1
298	296	81	14428	7	1
300	298	92	14428	7	1
302	296	100	14428	7	1
304	300	94	14428	7	1
306	319	84	14428	7	1
308	338	78	14428	7	1
310	349	68	14428	7	1
312	317	83	14428	7	1
314	309	81	14428	7	1
316	307	90	14428	7	1
318	288	85	14428	7	1
320	302	79	14428	7	1
322	308	66	14428	7	1
324	290	65	14428	7	1
326	296	66	14428	7	1
328	276	72	14428	7	1
330	266	73	14428	7	1
332	270	77	14428	7	1
334	265	74	14428	7	1
336	260	68	14428	7	1
338	267	65	14428	7	1
340	278	65	14428	7	1
342	262	69	14428	7	1
344	259	64	14428	7	1
346	258	75	14428	7	1
348	265	75	14428	7	1
350	263	64	14428	7	1
352	268	64	14428	7	1
354	269	68	14428	7	1
356	265	70	14428	7	1
358	258	63	14428	7	1
360	262	67	14428	7	1
362	258	67	14428	7	1
364	248	70	14428	7	1
366	254	61	14428	7	1
368	245	63	14428	7	1
370	248	73	14428	7	1
372	247	73	14428	7	1
374	252	70	14428	7	1
376	258	72	14428	7	1
378	265	79	14428	7	1
380	257	71	14428	7	1
382	270	63	14428	7	1
384	257	59	14428	7	1
386	250	62	14428	7	1
388	254	57	14428	7	1
390	235	60	14428	7	1
392	223	66	14428	7	1
394	223	64	14428	7	1
396	218	64	14428	7	1
398	222	55	14428	7	1
400	218	43	14428	7	1
402	213	41	14428	7	1
404	215	44	14428	7	1
406	197	54	14428	7	1
408	187	57	14428	7	1
410	179	53	14428	7	1
412	194	50	14428	7	1
414	193	44	14428	7	1
416	193	53	14428	7	1
418	198	50	14428	7	1
420	190	54	14428	7	1
422	185	52	14428	7	1
424	193	58	14428	7	1
426	190	50	14428	7	1
428	188	47	14428	7	1
430	197	39	14428	7	1
432	184	41	14428	7	1
434	196	44	14428	7	1
436	183	61	14428	7	1
438	170	57	14428	7	1
440	168	56	14428	7	1
442	187	44	14428	7	1
444	184	40	14428	7	1
446	190	39	14428	7	1
448	178	45	14428	7	1
450	166	45	14428	7	1
452	167	44	14428	7	1
454	162	48	14428	7	1
456	160	48	14428	7	1
458	165	43	14428	7	1
460	168	38	14428	7	1
462	173	34	14428	7	1
464	163	41	14428	7	1
466	165	54	14428	7	1
468	158	59	14428	7	1
470	163	49	14428	7	1
472	163	42	14428	7	1
474	163	34	14428	7	1
476	180	27	14428	7	1
478	170	37	14428	7	1
480	163	55	14428	7	1
482	153	67	14428	7	1
484	162	62	14428	7	1
486	176	47	14428	7	1
488	181	41	14428	7	1
490	187	34	14428	7	1
492	188	30	14428	7	1
494	172	39	14428	7	1
496	162	47	14428	7	1
498	146	56	14428	7	1
500	160	55	14428	7	1
502	164	48	14428	7	1
504	179	37	14428	7	1
0	1	0	16897	8	1
2	1	0	16897	8	1
4	1	0	16897	8	1
6	1	0	16897	8	1
8	1	0	16897	8	1
10	2	0	16897	8	1
12	2	0	16897	8	1
14	3	0	16897	8	1
16	3	0	16897	8	1
18	6	0	16897	8	1
20	8	0	16897	8	1
22	9	0	16897	8	1
24	13	0	16897	8	1
26	16	0	16897	8	1
28	19	0	16897	8	1
30	26	0	16897	8	1
32	31	0	16897	8	1
34	42	0	16897	8	1
36	45	0	16897	8	1
38	64	0	16897	8	1
40	81	0	16897	8	1
42	98	0	16897	8	1
44	127	0	16897	8	1
46	166	0	16897	8	1
48	212	0	16897	8	1
50	265	0	16897	8	1
52	332	0	16897	8	1
54	425	1	16897	8	1
56	529	5	16897	8	1
58	657	10	16897	8	1
60	776	19	16897	8	1
62	923	27	16897	8	1
64	1020	35	16897	8	1
66	1098	61	16897	8	1
68	1166	80	16897	8	1
70	1257	111	16897	8	1
72	1293	131	16897	8	1
74	1352	145	16897	8	1
76	1367	154	16897	8	1
78	1357	173	16897	8	1
80	1326	192	16897	8	1
82	1272	205	16897	8	1
84	1209	239	16897	8	1
86	1155	244	16897	8	1
88	1121	282	16897	8	1
90	1108	276	16897	8	1
92	1107	278	16897	8	1
94	1131	256	16897	8	1
96	1145	278	16897	8	1
98	1129	294	16897	8	1
100	1144	304	16897	8	1
102	1173	326	16897	8	1
104	1202	322	16897	8	1
106	1213	329	16897	8	1
108	1239	344	16897	8	1
110	1294	331	16897	8	1
112	1284	327	16897	8	1
114	1302	317	16897	8	1
116	1345	316	16897	8	1
118	1295	352	16897	8	1
120	1280	355	16897	8	1
122	1312	363	16897	8	1
124	1331	329	16897	8	1
126	1320	337	16897	8	1
128	1332	322	16897	8	1
130	1320	319	16897	8	1
132	1310	328	16897	8	1
134	1282	335	16897	8	1
136	1257	326	16897	8	1
138	1262	316	16897	8	1
140	1277	323	16897	8	1
142	1232	321	16897	8	1
144	1209	292	16897	8	1
146	1217	285	16897	8	1
148	1202	294	16897	8	1
150	1158	305	16897	8	1
152	1130	285	16897	8	1
154	1119	257	16897	8	1
156	1101	250	16897	8	1
158	1090	246	16897	8	1
160	1054	285	16897	8	1
162	1047	288	16897	8	1
164	1017	274	16897	8	1
166	1004	258	16897	8	1
168	1005	254	16897	8	1
170	1019	236	16897	8	1
172	1013	234	16897	8	1
174	1013	239	16897	8	1
176	943	252	16897	8	1
178	912	251	16897	8	1
180	913	218	16897	8	1
182	889	231	16897	8	1
184	906	238	16897	8	1
186	883	242	16897	8	1
188	885	243	16897	8	1
190	890	223	16897	8	1
192	866	222	16897	8	1
194	903	221	16897	8	1
196	848	210	16897	8	1
198	880	207	16897	8	1
200	851	236	16897	8	1
202	826	245	16897	8	1
204	821	248	16897	8	1
206	847	222	16897	8	1
208	879	208	16897	8	1
210	863	201	16897	8	1
212	850	213	16897	8	1
214	847	218	16897	8	1
216	827	233	16897	8	1
218	815	218	16897	8	1
220	811	210	16897	8	1
222	817	193	16897	8	1
224	831	195	16897	8	1
226	819	192	16897	8	1
228	771	218	16897	8	1
230	770	221	16897	8	1
232	754	209	16897	8	1
234	758	197	16897	8	1
236	762	173	16897	8	1
238	762	173	16897	8	1
240	733	181	16897	8	1
242	735	202	16897	8	1
244	715	207	16897	8	1
246	706	204	16897	8	1
248	736	213	16897	8	1
250	726	195	16897	8	1
252	727	180	16897	8	1
254	769	162	16897	8	1
256	757	186	16897	8	1
258	755	202	16897	8	1
260	732	219	16897	8	1
262	710	206	16897	8	1
264	719	205	16897	8	1
266	748	180	16897	8	1
268	765	181	16897	8	1
270	769	171	16897	8	1
272	739	175	16897	8	1
274	716	195	16897	8	1
276	711	196	16897	8	1
278	673	202	16897	8	1
280	695	176	16897	8	1
282	705	170	16897	8	1
284	707	186	16897	8	1
286	715	198	16897	8	1
288	685	213	16897	8	1
290	678	193	16897	8	1
292	692	166	16897	8	1
294	686	151	16897	8	1
296	686	148	16897	8	1
298	665	175	16897	8	1
300	636	180	16897	8	1
302	628	184	16897	8	1
304	634	189	16897	8	1
306	644	169	16897	8	1
308	659	149	16897	8	1
310	629	145	16897	8	1
312	617	144	16897	8	1
314	614	158	16897	8	1
316	586	165	16897	8	1
318	602	164	16897	8	1
320	584	152	16897	8	1
322	588	149	16897	8	1
324	578	158	16897	8	1
326	584	146	16897	8	1
328	585	142	16897	8	1
330	545	136	16897	8	1
332	561	143	16897	8	1
334	531	147	16897	8	1
336	539	134	16897	8	1
338	509	124	16897	8	1
340	508	121	16897	8	1
342	499	132	16897	8	1
344	489	126	16897	8	1
346	490	138	16897	8	1
348	488	128	16897	8	1
350	477	122	16897	8	1
352	460	112	16897	8	1
354	461	106	16897	8	1
356	453	114	16897	8	1
358	435	110	16897	8	1
360	426	114	16897	8	1
362	416	126	16897	8	1
364	419	128	16897	8	1
366	420	133	16897	8	1
368	453	128	16897	8	1
370	451	118	16897	8	1
372	461	100	16897	8	1
374	441	93	16897	8	1
376	435	96	16897	8	1
378	431	110	16897	8	1
380	397	114	16897	8	1
382	386	120	16897	8	1
384	390	112	16897	8	1
386	395	93	16897	8	1
388	386	85	16897	8	1
390	392	86	16897	8	1
392	371	88	16897	8	1
394	347	99	16897	8	1
396	334	95	16897	8	1
398	331	85	16897	8	1
400	327	82	16897	8	1
402	337	79	16897	8	1
404	327	82	16897	8	1
406	329	81	16897	8	1
408	325	93	16897	8	1
410	328	100	16897	8	1
412	335	88	16897	8	1
414	339	93	16897	8	1
416	335	96	16897	8	1
418	343	86	16897	8	1
420	334	76	16897	8	1
422	324	78	16897	8	1
424	328	76	16897	8	1
426	308	80	16897	8	1
428	299	71	16897	8	1
430	300	82	16897	8	1
432	292	84	16897	8	1
434	291	77	16897	8	1
436	306	67	16897	8	1
438	304	74	16897	8	1
440	298	77	16897	8	1
442	301	78	16897	8	1
444	286	86	16897	8	1
446	291	88	16897	8	1
448	304	89	16897	8	1
450	313	78	16897	8	1
452	311	71	16897	8	1
454	308	72	16897	8	1
[truncated: 20,771 more rows]
