# Supplementary material for: From affinity selection to kinetic selection in Germinal Centre modelling
Source: PLoS Comput Biol. 2022 Jun 3;18(6):e1010168. doi: 10.1371/journal.pcbi.1010168 (PMC9200358; doi:10.1371/journal.pcbi.1010168)
Supplement: S1 File — Simulation data of three scenarios used to produce Figs 3 and 4, and S1–S7 Figs. (ZIP) [file pcbi.1010168.s009.zip › A_Tables/Table_A_SC0/0/Clones_Temporal_Ag_Affinity_summary.csv]

time	Affinity_mean	Clone_Ag_mean	Affinity_min	Clone_Ag_min	Affinity_max	Clone_Ag_max	Clone_ID
0	0.041222	0	0.041222	0	0.041222	0	1
2	0.041222	0	0.041222	0	0.041222	0	1
4	0.041222	0	0.041222	0	0.041222	0	1
6	0.041222	0	0.041222	0	0.041222	0	1
8	0.041222	0	0.041222	0	0.041222	0	1
10	0.041222	0	0.041222	0	0.041222	0	1
12	0.041222	0	0.041222	0	0.041222	0	1
14	0.041222	0	0.041222	0	0.041222	0	1
16	0.041222	0	0.041222	0	0.041222	0	1
18	0.041222	0	0.041222	0	0.041222	0	1
20	0.041222	0	0.041222	0	0.041222	0	1
22	0.041222	0	0.041222	0	0.041222	0	1
24	0.041222	0	0.041222	0	0.041222	0	1
26	0.0455163666666667	0	0.034048	0	0.064345	0	1
28	0.0498233	0	0.034214	0	0.08627	0	1
30	0.0552766333333333	0	0.034699	0	0.084159	0	1
32	0.0597912666666667	0	0.034521	0	0.098184	0	1
34	0.0635328333333333	0	0.038278	0	0.096311	0	1
36	0.0665198666666667	0	0.043812	0	0.098975	0	1
38	0.0680098	0	0.042714	0	0.105272	0	1
40	0.0737054	0	0.042445	0	0.118963	0	1
42	0.0743761666666667	0	0.039951	0	0.130675	0	1
44	0.0768141666666667	0	0.038663	0	0.121455	0	1
46	0.0791905666666667	0	0.041921	0	0.119234	0	1
48	0.0789041666666667	0	0.043611	0	0.121343	0	1
50	0.0805590333333333	0	0.04964	0	0.124251	0	1
52	0.0806285333333333	0.433333333333333	0.048086	0	0.127956	4	1
54	0.0802205	2.56666666666667	0.046972	0	0.125962	16	1
56	0.0821839666666667	8.76666666666667	0.04986	0	0.127673	47	1
58	0.0835296	21.9333333333333	0.048783	0	0.125508	99	1
60	0.0843442	43.5	0.050967	0	0.127857	169	1
62	0.0859222666666667	79.2333333333333	0.053428	1	0.12158	276	1
64	0.0870707	133.65	0.05424	9	0.122728	420	1
66	0.0892603	200.166666666667	0.053573	23	0.123422	554	1
68	0.0927516666666667	297.308333333333	0.056259	61	0.130397	684.25	1
70	0.0980120666666667	406.55	0.061275	141	0.134179	803.5	1
72	0.105000033333333	538.241666666667	0.066722	205	0.146893	938	1
74	0.1146167	690.666666666667	0.073502	318	0.156362	1117	1
76	0.126727233333333	834.425	0.079822	433.5	0.173325	1219	1
78	0.1389058	992.158333333333	0.092009	545	0.192717	1396	1
80	0.154527666666667	1147.05	0.102098	669.5	0.21752	1543.25	1
82	0.1709887	1289.125	0.114073	753.5	0.240342	1719.5	1
84	0.1876976	1404.725	0.128402	833.75	0.264114	1856	1
86	0.205944833333333	1522.525	0.142534	954.5	0.282666	2031	1
88	0.223309866666667	1628.54166666667	0.155809	1031.5	0.308863	2174	1
90	0.242089	1746.41666666667	0.174386	1072.5	0.334223	2296	1
92	0.261340633333333	1858.20833333333	0.189076	1069.5	0.353406	2435.5	1
94	0.2802738	1958.24166666667	0.207807	1100.5	0.360247	2622.5	1
96	0.2991332	2049.15833333333	0.223851	1219	0.378397	2678.25	1
98	0.316661533333333	2125.06666666667	0.248806	1200.5	0.392574	2846.75	1
100	0.3342271	2237.4	0.258236	1322	0.407941	3110.25	1
102	0.350818566666667	2318.18333333333	0.283378	1386.75	0.41741	3233.5	1
104	0.367356333333333	2388.01666666667	0.307148	1411.5	0.435149	3425	1
106	0.381683133333333	2462.53333333333	0.321217	1367	0.441675	3512	1
108	0.395807066666667	2516.60833333333	0.337382	1419.75	0.461622	3620	1
110	0.410368333333333	2562.725	0.355094	1399.5	0.464791	3730.5	1
112	0.424009966666667	2606.78333333333	0.361656	1430.25	0.476281	3720.5	1
114	0.436701933333333	2642.69166666667	0.366328	1504	0.490795	3838	1
116	0.446860033333333	2649.65	0.372503	1506.5	0.497203	3840.25	1
118	0.458011533333333	2624.85	0.399294	1499	0.504685	3811.75	1
120	0.468246366666667	2606.875	0.414033	1431	0.511045	3775.75	1
122	0.4772119	2586.85833333333	0.432207	1425.5	0.521261	3861.5	1
124	0.486596166666667	2549.36666666667	0.446953	1427.5	0.524322	3847.5	1
126	0.495178766666667	2507.21666666667	0.460335	1394.25	0.530086	3862.5	1
128	0.501870166666667	2454.7	0.468642	1335.5	0.537713	3851.5	1
130	0.508722466666667	2409.825	0.475639	1327.5	0.542006	3892.25	1
132	0.517423366666667	2344.3	0.476043	1258.5	0.556231	3801.75	1
134	0.523649433333333	2275.53333333333	0.491692	1211	0.562025	3797.5	1
136	0.528856033333333	2217.98333333333	0.497479	1175	0.569384	3750	1
138	0.5351446	2154.85833333333	0.499352	1154.5	0.575103	3657.75	1
140	0.5405085	2101.41666666667	0.500154	1119.5	0.582021	3511.5	1
142	0.544842733333333	2045.65	0.506613	1043	0.582279	3411	1
144	0.5488679	2011.36666666667	0.510827	1043	0.587519	3412	1
146	0.552477533333333	1966.93333333333	0.520818	1101.25	0.583417	3274	1
148	0.556909966666667	1928.98333333333	0.514045	1035.5	0.593609	3160.25	1
150	0.5593918	1897.74166666667	0.51663	1032	0.593561	3110.5	1
152	0.561464366666667	1868.74166666667	0.529271	999.5	0.593421	3014.5	1
154	0.564971866666667	1851.55	0.529353	957	0.598652	2927.5	1
156	0.567997933333333	1829.99166666667	0.529532	979.5	0.609977	2819	1
158	0.5725808	1802.56666666667	0.532296	945.5	0.605882	2698.5	1
160	0.573174466666667	1780.3	0.532475	943	0.611923	2722	1
162	0.5751071	1746.74166666667	0.5217	823	0.616538	2682	1
164	0.578042866666667	1733.1	0.522522	817.5	0.618229	2572.25	1
166	0.5789386	1714.725	0.520496	801	0.619694	2561	1
168	0.581540533333333	1692.83333333333	0.519895	808.5	0.620827	2593.25	1
170	0.583545466666667	1673.11666666667	0.533888	812	0.628589	2666	1
172	0.586351866666667	1670.38333333333	0.533737	771.5	0.630618	2657	1
174	0.587303266666667	1645.425	0.539991	780	0.631445	2603.25	1
176	0.590491466666667	1622.41666666667	0.549026	795	0.635468	2638.75	1
178	0.592283733333333	1598.95	0.542108	797	0.639182	2622.75	1
180	0.596246033333333	1571.39166666667	0.538301	772.5	0.643326	2654.5	1
182	0.596642433333333	1546.525	0.551735	734	0.637607	2525.25	1
184	0.6008376	1530.90833333333	0.557627	694.5	0.634377	2481	1
186	0.6011612	1512.55833333333	0.562758	690	0.634252	2412	1
188	0.6021457	1483.99166666667	0.567091	669.5	0.645808	2435.25	1
190	0.603685033333333	1469.64166666667	0.561988	655.25	0.648368	2468	1
192	0.605261633333333	1449.81666666667	0.564337	670.5	0.647591	2368	1
194	0.6059615	1438.1	0.555084	670	0.646558	2381	1
196	0.6077431	1421.98333333333	0.561758	651.5	0.644374	2337.25	1
198	0.608537933333333	1397.71666666667	0.563731	634.25	0.642038	2268	1
200	0.611681833333333	1379.69166666667	0.569167	649.5	0.655392	2341.75	1
202	0.612235066666667	1366.39166666667	0.577523	601.5	0.652768	2256	1
204	0.614576766666667	1344.85	0.585546	583.5	0.645201	2126	1
206	0.615707166666667	1327.98333333333	0.573811	561.5	0.646741	2083.5	1
208	0.617257466666667	1318.725	0.580189	508	0.648681	2110	1
210	0.6172283	1300.23333333333	0.577005	469	0.650378	2011.5	1
212	0.617416433333333	1288.16666666667	0.5703	478.75	0.651819	2055.5	1
214	0.619164166666667	1271.19166666667	0.578285	461	0.65878	1936	1
216	0.6199066	1261.825	0.58677	483	0.655376	2012.5	1
218	0.621691366666667	1244.58333333333	0.592566	467.5	0.654374	1920.5	1
220	0.6225643	1221.68333333333	0.591395	501.5	0.659738	1980	1
222	0.623672	1209.625	0.596642	514	0.66652	1944	1
224	0.624050733333333	1194.34166666667	0.595149	531.5	0.670763	1900.5	1
226	0.624905833333333	1174.4	0.591742	522.5	0.672163	1913	1
228	0.624294433333333	1163.93333333333	0.591861	522.5	0.673652	1839.5	1
230	0.624394633333333	1153.76666666667	0.589917	490	0.662902	1796	1
232	0.624882	1145.66666666667	0.586214	506.5	0.676346	1691.5	1
234	0.625296866666667	1132.54166666667	0.577538	459	0.665601	1695.5	1
236	0.626210966666667	1111.71666666667	0.581223	455.5	0.658312	1705	1
238	0.624995566666667	1110.91666666667	0.592601	459.5	0.653854	1702	1
240	0.625091533333333	1107.48333333333	0.594457	493.5	0.656014	1708.5	1
242	0.6235536	1104.31666666667	0.595676	464	0.648818	1641.75	1
244	0.6242207	1083.30833333333	0.595773	467	0.658702	1588	1
246	0.625155233333333	1076.30833333333	0.591825	454.5	0.665197	1586.5	1
248	0.625353233333333	1068.925	0.598913	490.5	0.656056	1590.25	1
250	0.6259203	1061.59166666667	0.592876	491.75	0.658215	1552	1
252	0.6268078	1045.43333333333	0.599953	456.5	0.662407	1505.5	1
254	0.626952266666667	1035.975	0.59322	468	0.65137	1476	1
256	0.6273975	1024.89166666667	0.597696	463	0.65506	1538	1
258	0.628742333333333	1030.175	0.596016	452.5	0.66464	1544.5	1
260	0.6290403	1018.83333333333	0.596759	481	0.658426	1494.5	1
262	0.629451233333333	1007.43333333333	0.600433	453.75	0.669537	1522.25	1
264	0.630326466666667	1001.89166666667	0.591806	435	0.659204	1468	1
266	0.632618966666667	989.866666666667	0.596629	430	0.669835	1472	1
268	0.632253333333333	986.766666666667	0.595785	422	0.666133	1429.5	1
270	0.632948633333333	974.35	0.603649	416	0.66112	1421.25	1
272	0.633169966666667	969.191666666667	0.594819	392	0.664366	1421.75	1
274	0.6323884	961.091666666667	0.590615	352.5	0.663096	1421.5	1
276	0.631247766666667	951.941666666667	0.599398	364.5	0.669785	1387	1
278	0.632520733333333	940.7	0.600181	362	0.669944	1364	1
280	0.6294602	934.783333333333	0.5996	353.5	0.66768	1377.5	1
282	0.6281512	921.875	0.60219	349	0.660366	1310.25	1
284	0.630368933333333	918.608333333333	0.600484	372	0.657341	1387	1
286	0.6289408	915.5	0.594467	386.25	0.660768	1392	1
288	0.630460366666667	903.2	0.59036	391	0.675644	1386.25	1
290	0.630121433333333	900.483333333333	0.596285	373	0.663858	1392	1
292	0.628302533333333	885.591666666667	0.595734	369.5	0.661215	1383	1
294	0.628727033333333	877.525	0.594559	359.5	0.665511	1342.5	1
296	0.630126633333333	859.125	0.593731	353.75	0.669513	1306	1
298	0.630185666666667	849.083333333333	0.597115	328	0.668414	1293.5	1
300	0.630405833333333	838.691666666667	0.594095	318.5	0.660874	1266	1
302	0.629235233333333	841.45	0.595786	305	0.665136	1290.75	1
304	0.6298445	835.3	0.596876	284.5	0.671348	1255	1
306	0.630192	827.808333333333	0.587863	269	0.676275	1234.25	1
308	0.629447733333333	825.641666666667	0.585814	272.5	0.677002	1228.25	1
310	0.6292046	827.508333333333	0.5972	289	0.669323	1233.5	1
312	0.6279603	821.75	0.582623	293.5	0.661129	1229	1
314	0.627655366666667	812.666666666667	0.578625	297	0.673414	1222.5	1
316	0.627897866666667	810.025	0.589364	301	0.664462	1256.75	1
318	0.629439666666667	801.725	0.588761	286.5	0.684367	1247.75	1
320	0.628841466666667	799.783333333333	0.586955	287.5	0.682274	1233	1
322	0.6317395	781.525	0.584035	299.5	0.671833	1239.5	1
324	0.6333396	768.75	0.578083	302	0.687114	1218.5	1
326	0.633429366666667	754.8	0.569078	300	0.675373	1178	1
328	0.632226633333333	754.491666666667	0.572959	296	0.678462	1152	1
330	0.632640166666667	745.183333333333	0.575157	280.5	0.674761	1153	1
332	0.633913933333333	729.583333333333	0.575702	262.5	0.676269	1151	1
334	0.6344216	725.316666666667	0.580376	249	0.668014	1128	1
336	0.6339519	721.458333333333	0.57983	256.5	0.67392	1109	1
338	0.6336666	714.775	0.580294	255.5	0.679871	1108.25	1
340	0.632932366666667	708.941666666667	0.58348	231	0.673674	1115	1
342	0.6336912	703.791666666667	0.578624	232	0.676192	1163	1
344	0.636644833333333	698.1	0.595217	226	0.684939	1160.75	1
346	0.6366768	695.691666666667	0.592689	236	0.672304	1134.5	1
348	0.636887033333333	692.466666666667	0.584357	213	0.671594	1106.5	1
350	0.6359528	682.983333333333	0.578302	226.5	0.671247	1093.5	1
352	0.636138233333333	673.616666666667	0.583873	224	0.676391	1052.5	1
354	0.6367387	666.525	0.567935	214.5	0.675891	1056.25	1
356	0.635521733333333	661.666666666667	0.568656	174.5	0.673874	1014.25	1
358	0.6338316	657.016666666667	0.565819	165	0.678521	1008	1
360	0.635574	652.716666666667	0.568619	164.25	0.674786	1028	1
362	0.6336254	643.825	0.589765	161.5	0.680386	1026	1
364	0.633616666666667	637.05	0.587613	143	0.680422	1024.5	1
366	0.633735833333333	637.616666666667	0.589026	160	0.690957	1007.5	1
368	0.631863333333333	630.091666666667	0.584754	152.5	0.681731	1011	1
370	0.631465366666667	621.641666666667	0.579432	147.5	0.676524	996.5	1
372	0.631174733333333	615.85	0.572305	139.5	0.684661	1007.5	1
374	0.632103866666667	608.216666666667	0.585034	154.5	0.689454	985	1
376	0.631947533333333	603.108333333333	0.577189	157.5	0.682267	952	1
378	0.631382366666667	601.016666666667	0.573673	158.5	0.685253	928	1
380	0.630560833333333	597.091666666667	0.566492	166.75	0.674458	953.5	1
382	0.632280266666667	589.366666666667	0.574724	162	0.681661	908	1
384	0.632822133333333	587.308333333333	0.570004	154	0.677636	933	1
386	0.631596666666667	585.741666666667	0.577932	161.5	0.674174	888	1
388	0.632950033333333	582.566666666667	0.578484	173.5	0.679567	875.5	1
390	0.630980466666667	579.35	0.572255	172.5	0.667442	878	1
392	0.630549566666667	575.2	0.57118	172.5	0.670476	830	1
394	0.6302972	571.708333333333	0.567328	143.5	0.672856	845	1
396	0.6303831	559.108333333333	0.570933	148	0.673871	860	1
398	0.630832633333333	558.675	0.578496	138.5	0.673653	843	1
400	0.6329904	555.666666666667	0.586081	136.75	0.665658	836.5	1
402	0.631312866666667	549.741666666667	0.580311	139	0.671962	831	1
404	0.631646966666667	549.3	0.581895	140.5	0.678658	827	1
406	0.6306062	546.325	0.590297	140.5	0.680326	842.5	1
408	0.632250366666667	541.2	0.581353	129	0.689773	833	1
410	0.632695566666667	536.391666666667	0.583892	110.5	0.68603	830.5	1
412	0.631356266666667	527.775	0.587193	118	0.687364	805	1
414	0.630188866666667	524.55	0.591672	125.5	0.676947	810.5	1
416	0.630268633333333	517.95	0.577594	123	0.681421	820.5	1
418	0.631839	509.816666666667	0.578389	122	0.680253	794.5	1
420	0.630162433333333	511.083333333333	0.575261	140	0.691255	729	1
422	0.629998766666667	509.658333333333	0.584389	125	0.679982	752	1
424	0.628520933333333	509.083333333333	0.570847	126	0.682141	736.25	1
426	0.628176066666667	506.05	0.563854	116.5	0.673781	781.5	1
428	0.626909566666667	504.191666666667	0.565142	121	0.677608	775.25	1
430	0.629888933333333	500.641666666667	0.573575	115	0.670036	774.5	1
432	0.629594766666667	498.275	0.573687	103	0.673951	742	1
434	0.627785933333333	490.083333333333	0.557668	95.5	0.676083	715.5	1
436	0.626612833333333	486.8	0.554266	92.5	0.67957	722.75	1
438	0.625133033333333	488.3	0.576879	94	0.681127	733	1
440	0.623425533333333	481.658333333333	0.573966	83.5	0.67385	796.5	1
442	0.6237409	478.583333333333	0.568745	90	0.665743	797	1
444	0.626359966666667	479.741666666667	0.580877	96	0.668704	787	1
446	0.623478	479.591666666667	0.575022	86.5	0.677409	796.25	1
448	0.623931066666667	477.916666666667	0.535938	90	0.675173	818	1
450	0.6231123	470.408333333333	0.542602	101	0.676673	817	1
452	0.622487	472.25	0.553123	103.5	0.665505	821	1
454	0.621279866666667	475.45	0.529334	91.5	0.677806	829	1
456	0.622197933333333	466.491666666667	0.512532	93	0.682501	812	1
458	0.623013	463.625	0.52647	96.5	0.679191	820	1
460	0.622344933333333	459.158333333333	0.526362	93.5	0.674649	790	1
462	0.620463633333333	457.208333333333	0.523547	90.5	0.673786	779	1
464	0.6234597	454.641666666667	0.525399	91.5	0.672864	744.5	1
466	0.619449266666667	449.125	0.532234	90	0.656603	758	1
468	0.620781	443.883333333333	0.553779	86	0.670248	738.25	1
470	0.623817833333333	438.6	0.543179	84	0.67026	727.5	1
472	0.6240456	436	0.527285	72.5	0.671596	707.5	1
474	0.624943433333333	430.55	0.51873	74.5	0.673719	688	1
476	0.620390233333333	427.683333333333	0.473796	72.5	0.675123	639.5	1
478	0.621668333333333	426.95	0.455213	74	0.671826	685.75	1
480	0.621275533333333	423.458333333333	0.427363	70	0.667886	659	1
482	0.621336333333333	427.25	0.446501	68	0.672824	705.5	1
484	0.620786166666667	428.466666666667	0.437322	64.5	0.673466	682.5	1
486	0.620878933333333	426.266666666667	0.466259	47.5	0.683479	685.5	1
488	0.623428	425.875	0.465962	51	0.686904	682.5	1
490	0.624242433333333	427.283333333333	0.480126	55	0.682295	676.5	1
492	0.624365566666667	423.533333333333	0.517147	45	0.678548	680.5	1
494	0.6279542	423.9	0.505677	48.5	0.691596	692	1
496	0.6246069	416	0.469597	47	0.674214	676	1
498	0.626438066666667	414.458333333333	0.46614	52	0.675214	684	1
500	0.627326366666667	414	0.465187	51	0.673845	675.25	1
502	0.627345633333333	409.625	0.488042	48	0.674053	667.75	1
504	0.6285534	406.533333333333	0.530849	39	0.682824	666.5	1
0	0.041222	0	0.041222	0	0.041222	0	2
2	0.041222	0	0.041222	0	0.041222	0	2
4	0.041222	0	0.041222	0	0.041222	0	2
6	0.041222	0	0.041222	0	0.041222	0	2
8	0.041222	0	0.041222	0	0.041222	0	2
10	0.041222	0	0.041222	0	0.041222	0	2
12	0.041222	0	0.041222	0	0.041222	0	2
14	0.041222	0	0.041222	0	0.041222	0	2
16	0.041222	0	0.041222	0	0.041222	0	2
18	0.041222	0	0.041222	0	0.041222	0	2
20	0.041222	0	0.041222	0	0.041222	0	2
22	0.041222	0	0.041222	0	0.041222	0	2
24	0.041222	0	0.041222	0	0.041222	0	2
26	0.04468	0	0.035005	0	0.052745	0	2
28	0.0490920333333333	0	0.035005	0	0.077378	0	2
30	0.0522801333333333	0	0.028787	0	0.071744	0	2
32	0.0546757666666667	0	0.034548	0	0.084486	0	2
34	0.0563775	0	0.030675	0	0.079169	0	2
36	0.0583689666666667	0	0.029462	0	0.105827	0	2
38	0.0599372333333333	0	0.036362	0	0.098498	0	2
40	0.0620616	0	0.037394	0	0.090908	0	2
42	0.0637658	0	0.033218	0	0.098903	0	2
44	0.0651155	0	0.03352	0	0.104701	0	2
46	0.066717	0	0.032296	0	0.100164	0	2
48	0.0682255666666667	0	0.039608	0	0.10136	0	2
50	0.0696896666666667	0.166666666666667	0.03892	0	0.109602	5	2
52	0.070991	1.86666666666667	0.040987	0	0.110901	54	2
54	0.0716141	6.5	0.041905	0	0.097295	150	2
56	0.0723315	14.0666666666667	0.039354	0	0.100286	224	2
58	0.0741188333333333	31.5333333333333	0.037833	0	0.099049	314	2
60	0.0753124666666667	55.4666666666667	0.040918	0	0.101721	413	2
62	0.0775258	88.55	0.042394	1	0.108496	506.5	2
64	0.0793622666666667	132.85	0.041809	0	0.112346	586.5	2
66	0.0825661666666667	201.15	0.042549	7	0.11694	748.5	2
68	0.0857940333333333	285.375	0.042742	24	0.122758	821.75	2
70	0.0909104333333333	390.608333333333	0.046458	51	0.131756	1033	2
72	0.0986555666666667	509.725	0.047165	96	0.14405	1140.5	2
74	0.108052766666667	641.808333333333	0.050023	152	0.157059	1341	2
76	0.1193007	765.408333333333	0.054578	212.5	0.170653	1483	2
78	0.131909766666667	906.391666666667	0.06051	274.75	0.188159	1602	2
80	0.147509366666667	1037.54166666667	0.070072	347.5	0.204961	1720.5	2
82	0.163781666666667	1172.24166666667	0.079389	408.5	0.221366	1897.75	2
84	0.1817198	1291.64166666667	0.089891	479	0.241548	2130.75	2
86	0.200898933333333	1409.19166666667	0.106096	518	0.267028	2275.5	2
88	0.2171923	1509.55833333333	0.115225	513	0.282796	2452.5	2
90	0.235696666666667	1612.88333333333	0.133296	549	0.302998	2589.5	2
92	0.2552341	1700.21666666667	0.147083	586	0.321469	2737	2
94	0.2736216	1781.15	0.168938	624	0.341777	2926.5	2
96	0.293993166666667	1870.93333333333	0.189337	650.5	0.351478	3118.75	2
98	0.312640833333333	1973.875	0.210537	652	0.364951	3330.75	2
100	0.330152933333333	2066.80833333333	0.222732	705	0.390555	3539	2
102	0.346417933333333	2136.06666666667	0.245465	714	0.403757	3652.75	2
104	0.3635946	2210.13333333333	0.267687	701.5	0.425783	3829	2
106	0.3787087	2292.39166666667	0.287687	672.5	0.44704	3909.25	2
108	0.391447766666667	2350.85833333333	0.304638	693	0.467471	4024.25	2
110	0.404657366666667	2399.45833333333	0.325718	693.5	0.476884	4071.25	2
112	0.4180101	2445.23333333333	0.346521	630	0.491277	4079.25	2
114	0.429398533333333	2456.30833333333	0.349676	631.5	0.50151	4193.75	2
116	0.4398639	2441.11666666667	0.355827	615.5	0.515819	4256	2
118	0.4523767	2440.18333333333	0.379906	596.5	0.528044	4152.5	2
120	0.464351266666667	2419.45	0.400698	587	0.536848	4107.75	2
122	0.474917866666667	2391.825	0.410375	581.5	0.547878	4115	2
124	0.4827143	2376.025	0.422481	572	0.554015	4059.5	2
126	0.4921272	2324.125	0.435724	563.5	0.564291	4022	2
128	0.499016	2283.75833333333	0.442637	538.5	0.567084	3972.25	2
130	0.505587666666667	2225.05	0.453238	536.5	0.572133	3805.25	2
132	0.5140672	2177.34166666667	0.460034	516.5	0.575074	3822.5	2
134	0.5206936	2128.73333333333	0.456026	510.5	0.578481	3738.5	2
136	0.526439033333333	2074.14166666667	0.468347	469	0.595776	3662	2
138	0.531652933333333	2022.79166666667	0.468791	442.5	0.593399	3601	2
140	0.536258333333333	1962.43333333333	0.473157	411	0.593151	3573.75	2
142	0.5396842	1907.26666666667	0.482106	410.5	0.589943	3562	2
144	0.546014033333333	1850.68333333333	0.472241	392.25	0.607282	3389.5	2
146	0.548824366666667	1807.86666666667	0.476556	411.5	0.617428	3447	2
148	0.554063233333333	1781.225	0.497684	387.75	0.623273	3351.5	2
150	0.556424566666667	1745.775	0.49739	359	0.61877	3262	2
152	0.561692866666667	1731.14166666667	0.499626	364.5	0.619916	3111	2
154	0.562462833333333	1713.13333333333	0.512272	399	0.617531	3086	2
156	0.564430366666667	1705.30833333333	0.513509	389	0.610567	3027	2
158	0.568741833333333	1685.10833333333	0.523953	362.5	0.614778	2920	2
160	0.570084233333333	1665.46666666667	0.524141	332.5	0.614345	2861.5	2
162	0.5723102	1647.68333333333	0.525416	356	0.618134	2877.5	2
164	0.573961366666667	1633.725	0.529001	336.5	0.61677	2808.5	2
166	0.575568033333333	1618.94166666667	0.530065	315.5	0.624871	2896.75	2
168	0.579847333333333	1588.99166666667	0.529226	332	0.62737	2918.25	2
170	0.581746166666667	1558.11666666667	0.528041	346	0.624424	2802.5	2
172	0.583069033333333	1531.18333333333	0.535675	353	0.634795	2766.75	2
174	0.5829398	1513.9	0.528405	365.5	0.627538	2760	2
176	0.5877656	1503.36666666667	0.544395	384	0.63315	2704.5	2
178	0.590223533333333	1467.01666666667	0.549328	339	0.635544	2665	2
180	0.5932087	1467.04166666667	0.551166	334.5	0.635516	2671.75	2
182	0.595074166666667	1445.70833333333	0.555944	326.5	0.633228	2596	2
184	0.596778166666667	1426.46666666667	0.561029	325	0.643282	2545.5	2
186	0.597126133333333	1412.64166666667	0.566903	321.75	0.645309	2543	2
188	0.599227133333333	1392.53333333333	0.567121	307	0.651923	2472	2
190	0.6023909	1369.59166666667	0.566775	302.5	0.643923	2431.5	2
192	0.6058717	1356.175	0.569512	290	0.656241	2491	2
194	0.6060766	1332.19166666667	0.568907	280.5	0.652376	2458.25	2
196	0.6056608	1306.425	0.564504	288	0.644126	2373.5	2
198	0.606222333333333	1291.98333333333	0.561256	288	0.652642	2422	2
200	0.6102019	1268.9	0.569868	278	0.654974	2390	2
202	0.611130866666667	1247.41666666667	0.569466	266	0.642786	2440.75	2
204	0.612763166666667	1233.375	0.563907	249	0.644604	2464.5	2
206	0.612710333333333	1228.54166666667	0.563376	265.5	0.641563	2497.5	2
208	0.613316866666667	1213.975	0.568389	271	0.64012	2440	2
210	0.6152391	1198.53333333333	0.565024	248.5	0.651345	2449.25	2
212	0.616887133333333	1191.25	0.567587	231.5	0.654539	2433.75	2
214	0.617729766666667	1179.73333333333	0.563843	226.5	0.665102	2391.5	2
216	0.620094166666667	1164.9	0.567338	210	0.670017	2366.75	2
218	0.6212993	1153.3	0.56566	234	0.667216	2337.5	2
220	0.624085666666667	1140.925	0.567352	205	0.661165	2288.5	2
222	0.622480966666667	1123.025	0.575164	197	0.657888	2242	2
224	0.623016666666667	1107.80833333333	0.563684	182.5	0.654628	2155.75	2
226	0.623029333333333	1098.50833333333	0.573213	179.5	0.651855	2088.5	2
228	0.6211195	1096.93333333333	0.577526	194.5	0.64919	2107.75	2
230	0.6229629	1080.23333333333	0.576415	197	0.655004	2019.75	2
232	0.6216515	1076.2	0.576141	192	0.655656	2041.75	2
234	0.622217866666667	1060.29166666667	0.582965	213.5	0.657382	2085	2
236	0.6235066	1043.4	0.574012	214.5	0.659126	2052.75	2
238	0.623590833333333	1035.03333333333	0.564972	224	0.66442	1989	2
240	0.621323966666667	1026.90833333333	0.552224	255	0.667095	1945.75	2
242	0.6226921	1020.99166666667	0.544699	270.5	0.662183	1998.5	2
244	0.622797866666667	1001.03333333333	0.55116	268	0.660147	1967	2
246	0.624662766666667	987.1	0.56844	262	0.668096	1906.5	2
248	0.626712566666667	976.183333333333	0.577456	247.5	0.668964	1875	2
250	0.6264318	965.9	0.590696	250.5	0.655472	1852.75	2
252	0.6251353	954.733333333333	0.573535	225.5	0.658617	1832.5	2
254	0.625907266666667	942.475	0.574946	217.5	0.673873	1846.5	2
256	0.625905133333333	923.333333333333	0.582046	212.5	0.668671	1820	2
258	0.626929	917.916666666667	0.568534	211	0.676845	1745.75	2
260	0.627269133333333	908.608333333333	0.588282	216	0.666086	1713	2
262	0.626775066666667	894.25	0.598703	179.5	0.66555	1662.75	2
264	0.6234476	891.433333333333	0.594646	171.5	0.668401	1661	2
266	0.626228033333333	897.025	0.587886	176	0.664305	1678.5	2
268	0.624829833333333	884.15	0.581855	174	0.664966	1721.5	2
270	0.6281591	879.916666666667	0.58659	177.5	0.678095	1741	2
272	0.629193933333333	870.558333333333	0.591807	194.25	0.658019	1718.25	2
274	0.630115833333333	871.141666666667	0.582505	210.5	0.667715	1733	2
276	0.6295607	860.008333333333	0.586944	198.5	0.668169	1728	2
278	0.6287353	853.891666666667	0.554357	199.25	0.671056	1712.25	2
280	0.626969433333333	854.025	0.550783	219.5	0.664217	1729.25	2
282	0.628164066666667	840.133333333333	0.570411	199	0.668796	1698	2
284	0.627693366666667	833.733333333333	0.574252	155.5	0.661127	1694	2
286	0.6283381	826.141666666667	0.558404	165	0.661619	1654	2
288	0.6307323	810.933333333333	0.56468	149.5	0.669358	1645.5	2
290	0.6277892	801.825	0.546014	149	0.67362	1648	2
292	0.6304153	790.208333333333	0.568666	147.5	0.669511	1571.5	2
294	0.629837633333333	779.175	0.570724	148	0.66744	1523.75	2
296	0.628553933333333	773.783333333333	0.569201	142.5	0.668369	1542	2
298	0.627006733333333	757.025	0.539451	155	0.671614	1522.5	2
300	0.6265385	747.575	0.522487	147.5	0.668467	1470	2
302	0.628216633333333	737.666666666667	0.535662	162.5	0.684758	1489.25	2
304	0.6284449	728.175	0.542198	158	0.689617	1452	2
306	0.6293696	726.175	0.561139	144	0.657012	1459.5	2
308	0.6310209	725.516666666667	0.584873	127.5	0.672375	1424	2
310	0.631707633333333	720.208333333333	0.592258	135	0.662437	1419	2
312	0.631883	718.916666666667	0.586957	145.5	0.671662	1408.5	2
314	0.6338276	712.575	0.598663	157.5	0.669384	1422.25	2
316	0.629596866666667	699.908333333333	0.588424	148.5	0.668802	1362.5	2
318	0.632298633333333	691.233333333333	0.584708	143	0.668059	1373	2
320	0.630503666666667	690.616666666667	0.592976	150.5	0.67693	1382	2
322	0.6312901	682.683333333333	0.590526	146	0.682739	1364	2
324	0.633123933333333	683.241666666667	0.590096	164	0.681177	1354.5	2
326	0.630666066666667	668.258333333333	0.575874	135.5	0.679973	1308.5	2
328	0.628248266666667	660.925	0.563735	132.5	0.665245	1282.5	2
330	0.6300748	659.766666666667	0.567843	133.5	0.671843	1245.5	2
332	0.626449966666667	650.125	0.586187	128	0.672674	1240.5	2
334	0.628580033333333	638.991666666667	0.593944	134.5	0.670767	1194	2
336	0.627636033333333	623.366666666667	0.572576	133.5	0.670407	1210.5	2
338	0.630314766666667	614.375	0.562077	112.5	0.673596	1214.75	2
340	0.632749933333333	607.2	0.58333	111	0.66787	1157	2
342	0.631989966666667	597.383333333333	0.578422	100.5	0.663218	1144.75	2
344	0.632555833333333	595.725	0.585069	102.5	0.670937	1108.5	2
346	0.632806433333333	591.966666666667	0.584141	104.5	0.68576	1074.25	2
348	0.6384297	592.541666666667	0.596177	114.5	0.68577	1093.5	2
350	0.6371327	585.883333333333	0.603206	102.5	0.691742	1117.5	2
352	0.637514366666667	578.05	0.592868	99	0.695154	1117	2
354	0.636446966666667	572.158333333333	0.588432	99	0.689921	1117	2
356	0.637063833333333	576.15	0.60042	107.5	0.687019	1156.5	2
358	0.634771333333333	571.625	0.598051	112.5	0.677538	1125.25	2
360	0.637301433333333	564.816666666667	0.589794	103	0.696289	1114.5	2
362	0.635287433333333	560.15	0.59458	90.5	0.675398	1091.75	2
364	0.635061166666667	557.425	0.589828	106	0.678704	1080	2
366	0.631043466666667	550.525	0.58982	102.5	0.66319	1041.5	2
368	0.6269255	543.841666666667	0.590499	97	0.665181	1064.5	2
370	0.6273217	543.941666666667	0.58253	111.5	0.672904	1034.75	2
372	0.630692566666667	540.891666666667	0.566445	107	0.69984	1045.5	2
374	0.632184666666667	535.55	0.567736	104	0.671798	1019.5	2
376	0.632529166666667	529.158333333333	0.569375	94	0.671198	1021	2
378	0.632968566666667	523.058333333333	0.580065	87.5	0.669639	1036	2
380	0.632309733333333	518.766666666667	0.588226	95.5	0.66696	1027.5	2
382	0.632112666666667	518.758333333333	0.5795	96	0.669541	1027	2
384	0.632791766666667	515.575	0.584971	79.5	0.689416	990.75	2
386	0.633205466666667	509.458333333333	0.576481	67.5	0.713538	970.25	2
388	0.6319647	502.941666666667	0.578035	66	0.710288	948.5	2
390	0.634812666666667	494.066666666667	0.58058	70	0.711416	914.25	2
392	0.635113033333333	491.591666666667	0.571215	72	0.710271	904.25	2
394	0.633528766666667	484.483333333333	0.58186	70.5	0.695411	881	2
396	0.633758966666667	479.6	0.584697	78	0.711426	895.5	2
398	0.631134433333333	479.616666666667	0.59052	76	0.729967	887.5	2
400	0.634026333333333	475.266666666667	0.573275	71.5	0.725881	842	2
402	0.6349998	472.691666666667	0.589009	78.5	0.721245	835.75	2
404	0.6347717	467.191666666667	0.569009	72.5	0.707729	815	2
406	0.638502466666667	467.633333333333	0.590186	71.5	0.727569	813	2
408	0.636494366666667	465.733333333333	0.583717	71.5	0.699949	826.25	2
410	0.638075833333333	458.416666666667	0.598592	65.75	0.726699	820.25	2
412	0.640049866666667	454.125	0.595444	84	0.735082	815.25	2
414	0.637643866666667	442.408333333333	0.595135	79	0.72238	805.25	2
416	0.637680066666667	435.941666666667	0.588332	85.5	0.705655	810	2
418	0.638541266666667	431.441666666667	0.58767	93.5	0.738882	819	2
420	0.638801066666667	427.491666666667	0.591718	107	0.743814	827.5	2
422	0.637170966666667	429.35	0.585875	119	0.742612	834	2
424	0.6361423	425.275	0.594881	113	0.729321	837	2
426	0.633982233333333	422.075	0.595995	114.75	0.714975	846.5	2
428	0.634191066666667	417.991666666667	0.593126	116	0.687283	848.5	2
430	0.634393666666667	418.65	0.583151	120	0.715279	835.5	2
432	0.635534466666667	416.175	0.574754	110	0.711206	804	2
434	0.632300733333333	411.075	0.565345	87.5	0.693215	742	2
436	0.630587366666667	404.683333333333	0.578268	95.5	0.705279	704.75	2
438	0.626714433333333	401.95	0.56174	98.5	0.705838	675.25	2
440	0.6291061	397.308333333333	0.555679	95	0.697939	668.75	2
442	0.630233366666667	391.191666666667	0.558681	89.5	0.706373	659	2
444	0.629445033333333	390.641666666667	0.554016	91.5	0.698926	687.5	2
446	0.6307991	384.508333333333	0.586419	83	0.697418	703.5	2
448	0.627318366666667	382.633333333333	0.565608	83.5	0.680725	676.5	2
450	0.626420633333333	373.716666666667	0.569634	89	0.682646	661.5	2
452	0.6239526	367.758333333333	0.564838	77	0.685592	661	2
454	0.623842133333333	366.558333333333	0.57863	77.5	0.671076	669	2
456	0.6264079	358.416666666667	0.568743	80.25	0.683143	643.25	2
458	0.625400033333333	357.833333333333	0.567592	81	0.715356	679	2
460	0.628376	360.5	0.586095	79.5	0.68977	686	2
462	0.627503233333333	359.633333333333	0.581582	84.5	0.691337	673	2
464	0.6233528	356.041666666667	0.57419	75.5	0.685739	670.5	2
466	0.62531	350.058333333333	0.580005	62.5	0.68352	654.25	2
468	0.624616733333333	347.058333333333	0.56659	71.5	0.670717	630.5	2
470	0.622460833333333	342.066666666667	0.553623	72.5	0.669383	646.5	2
472	0.624554666666667	334.433333333333	0.565302	66.5	0.671317	637.75	2
474	0.6249732	332.25	0.554817	67.5	0.664269	639	2
476	0.6257304	324.725	0.555243	62.5	0.664284	636	2
478	0.6247948	323.5	0.570151	65	0.671867	619.5	2
480	0.621789	320.025	0.574043	51.5	0.65766	653	2
482	0.6194732	318.966666666667	0.569292	62	0.670456	626.5	2
484	0.623250833333333	315.575	0.568353	63.5	0.680884	624.5	2
486	0.621035133333333	312.766666666667	0.581764	70	0.675654	630.5	2
488	0.623254966666667	305.725	0.566268	71.5	0.664692	638	2
490	0.621898566666667	306.866666666667	0.575014	68.5	0.671143	638	2
492	0.619334633333333	302.7	0.577381	71	0.667213	619	2
494	0.619696566666667	303.941666666667	0.582906	66.5	0.679349	614.5	2
496	0.6184882	305.475	0.578982	69.5	0.673656	621.5	2
498	0.6203404	302.958333333333	0.57142	62	0.678679	635.25	2
500	0.6203587	299.808333333333	0.573891	61	0.682871	617.75	2
502	0.620204466666667	295.8	0.573751	62.5	0.681604	612	2
504	0.6214942	291.716666666667	0.557113	62.5	0.694294	589	2
0	0.041222	0	0.041222	0	0.041222	0	3
2	0.041222	0	0.041222	0	0.041222	0	3
4	0.041222	0	0.041222	0	0.041222	0	3
6	0.041222	0	0.041222	0	0.041222	0	3
8	0.041222	0	0.041222	0	0.041222	0	3
10	0.041222	0	0.041222	0	0.041222	0	3
12	0.041222	0	0.041222	0	0.041222	0	3
14	0.041222	0	0.041222	0	0.041222	0	3
16	0.041222	0	0.041222	0	0.041222	0	3
18	0.041222	0	0.041222	0	0.041222	0	3
20	0.041222	0	0.041222	0	0.041222	0	3
22	0.041222	0	0.041222	0	0.041222	0	3
24	0.041222	0	0.041222	0	0.041222	0	3
26	0.0446493666666667	0	0.034314	0	0.056921	0	3
28	0.0492455333333333	0	0.031405	0	0.072263	0	3
30	0.0529421	0	0.040928	0	0.073228	0	3
32	0.0548606666666667	0	0.041224	0	0.094398	0	3
34	0.0585519	0	0.038858	0	0.087125	0	3
36	0.0609806333333333	0	0.033681	0	0.099266	0	3
38	0.0649940666666667	0	0.032806	0	0.102991	0	3
40	0.0653519	0	0.029612	0	0.097725	0	3
42	0.0671592	0	0.031291	0	0.100006	0	3
44	0.0696003333333333	0	0.030429	0	0.098917	0	3
46	0.0710011	0	0.02714	0	0.100364	0	3
48	0.0725341333333333	0	0.028001	0	0.101445	0	3
50	0.0731773333333333	0.1	0.02984	0	0.101693	3	3
52	0.0743918	1.16666666666667	0.034761	0	0.100385	14	3
54	0.0755247333333333	2.76666666666667	0.034744	0	0.102411	26	3
56	0.0769542666666667	11.9666666666667	0.033686	0	0.104902	81	3
58	0.0773924333333333	26.5333333333333	0.035227	0	0.10739	133	3
60	0.0795862666666667	49.2	0.037106	0	0.111652	222	3
62	0.0809029333333333	80.5	0.037352	0	0.116912	362	3
64	0.0841296333333333	129.516666666667	0.039471	3	0.120925	506	3
66	0.0865381	194.858333333333	0.040766	6	0.122774	643	3
68	0.0903918666666667	282.766666666667	0.042922	9	0.129882	822.5	3
70	0.0949166	382.633333333333	0.046455	22	0.137979	1003.5	3
72	0.102196066666667	503.241666666667	0.048454	55	0.147784	1178.5	3
74	0.109963233333333	639.175	0.050611	162	0.163012	1370.5	3
76	0.1211892	789.333333333333	0.055112	243	0.177803	1510	3
78	0.135518033333333	945.216666666667	0.06343	332.5	0.197072	1683	3
80	0.1501274	1094.73333333333	0.073949	491.5	0.211668	1829.25	3
82	0.165918333333333	1235.21666666667	0.084275	529.5	0.228564	1936.25	3
84	0.182841666666667	1371.575	0.098861	624	0.245529	2102.5	3
86	0.198752966666667	1490.54166666667	0.108562	722.25	0.263402	2264.5	3
88	0.2160633	1599.60833333333	0.1196	778.25	0.288882	2468.5	3
90	0.235877666666667	1686.725	0.135353	802.25	0.307461	2544.25	3
92	0.2543478	1776.31666666667	0.153274	864.5	0.318071	2681.5	3
94	0.272325966666667	1863.58333333333	0.170303	903.5	0.34114	2794	3
96	0.2915067	1968.35833333333	0.182514	919	0.35438	3036.5	3
98	0.308664933333333	2048.275	0.204121	985	0.374162	3222.5	3
100	0.327703066666667	2143.15833333333	0.234105	1030.5	0.387483	3437	3
102	0.343958833333333	2216.08333333333	0.256563	1092	0.406338	3608	3
104	0.360605333333333	2296.68333333333	0.270479	1103.5	0.424073	3691.5	3
106	0.375321733333333	2368.70833333333	0.282525	1168.75	0.432923	3771.25	3
108	0.38834	2442.375	0.301172	1178	0.450587	3937	3
110	0.400803033333333	2493.75833333333	0.31531	1250.5	0.460141	3988.75	3
112	0.4144714	2533.825	0.341729	1186.5	0.475113	4068.25	3
114	0.4267991	2561.59166666667	0.358544	1168.5	0.481519	4253	3
116	0.439889766666667	2566.55833333333	0.362232	1191.5	0.493907	4236.25	3
118	0.451864866666667	2568.775	0.37081	1175	0.503159	4244	3
120	0.463464566666667	2551.75833333333	0.379402	1160.5	0.516947	4176.25	3
122	0.473235266666667	2525.19166666667	0.402206	1167	0.523373	4235.25	3
124	0.4814922	2486.61666666667	0.41389	1069.5	0.52339	4133.25	3
126	0.4909002	2435.48333333333	0.430159	1044	0.529982	4100.75	3
128	0.498071133333333	2387.775	0.436339	980	0.535942	4056.5	3
130	0.5062355	2325.59166666667	0.450416	911.5	0.548758	3982.75	3
132	0.513013533333333	2277.75	0.447787	956	0.55767	3973	3
134	0.518374633333333	2219.95833333333	0.442333	935.25	0.562388	3846.25	3
136	0.523862233333333	2157.21666666667	0.444575	897.5	0.55987	3899.5	3
138	0.529476766666667	2099.475	0.44244	838.5	0.565429	3801.5	3
140	0.533901966666667	2049.2	0.460962	782	0.574467	3772	3
142	0.5381307	1995.18333333333	0.449082	720	0.581823	3651.75	3
144	0.542446066666667	1956.86666666667	0.452672	734	0.584466	3553	3
146	0.545067866666667	1914.04166666667	0.460134	665.5	0.592843	3565.75	3
148	0.548312033333333	1872.29166666667	0.464627	638.5	0.596903	3465.5	3
150	0.552607833333333	1859.43333333333	0.469639	643	0.600533	3443	3
152	0.556697266666667	1819.85833333333	0.465372	601.5	0.605676	3455.5	3
154	0.560894133333333	1800.875	0.462375	592.5	0.604741	3388	3
156	0.563173966666667	1792.88333333333	0.47752	604	0.605987	3328.5	3
158	0.565816066666667	1766.46666666667	0.48913	586.5	0.603481	3301.5	3
160	0.570092933333333	1750.55833333333	0.501577	626.5	0.606687	3306.5	3
162	0.571778466666667	1724.425	0.509705	598.25	0.605856	3288.5	3
164	0.572798033333333	1702.75833333333	0.520126	589	0.620187	3381	3
166	0.575682266666667	1676.06666666667	0.512729	608	0.619776	3233	3
168	0.578163433333333	1659.13333333333	0.520898	586.5	0.619437	3155	3
170	0.577959766666667	1633.075	0.515977	528	0.618915	3086	3
172	0.582525233333333	1606.65	0.534796	527.5	0.618331	3024.5	3
174	0.585877066666667	1593.35	0.5512	579.5	0.621762	2986.75	3
176	0.587993233333333	1599.00833333333	0.548952	565	0.623742	3000	3
178	0.589630033333333	1573.30833333333	0.551391	551	0.620475	2964.75	3
180	0.589524033333333	1547.8	0.553508	542	0.625401	2874.75	3
182	0.591777033333333	1526.2	0.561117	479.5	0.628119	2841	3
184	0.594618133333333	1518.64166666667	0.569161	482	0.62058	2819	3
186	0.597741133333333	1493.88333333333	0.558861	495	0.625934	2756	3
188	0.598904066666667	1482	0.566151	484	0.625279	2755	3
190	0.600323033333333	1457.93333333333	0.56654	447	0.635685	2697	3
192	0.600250266666667	1446.95	0.565464	433	0.633405	2710.75	3
194	0.598428466666667	1432.675	0.572985	410	0.625683	2638.25	3
196	0.601128533333333	1414.475	0.56922	396.5	0.632524	2600.5	3
198	0.6010666	1400.125	0.564784	403.5	0.637036	2656.5	3
200	0.604383833333333	1376.84166666667	0.56885	395.5	0.641353	2625	3
202	0.6052153	1363.63333333333	0.574096	366.5	0.632098	2680	3
204	0.609160466666667	1341.65833333333	0.577558	384	0.642544	2618.5	3
206	0.608029066666667	1323.15833333333	0.580862	397.5	0.649773	2535.25	3
208	0.608367333333333	1308.16666666667	0.578901	410.5	0.648532	2490	3
210	0.609048733333333	1293.08333333333	0.585233	367.5	0.644554	2456.75	3
212	0.611621966666667	1271.34166666667	0.578665	387	0.644762	2437.25	3
214	0.612977733333333	1254.55833333333	0.580375	371.5	0.641256	2399	3
216	0.612918433333333	1239.625	0.583552	390.5	0.646424	2369.5	3
218	0.613483333333333	1234.80833333333	0.574209	407	0.64929	2383	3
220	0.614735366666667	1222.30833333333	0.583263	381.5	0.651651	2295.5	3
222	0.614337433333333	1227.125	0.57989	400	0.651362	2344.25	3
224	0.616279633333333	1219.275	0.576776	408.5	0.661265	2266	3
226	0.6172737	1203.14166666667	0.580212	374.5	0.655595	2250.5	3
228	0.6185467	1193.46666666667	0.585093	361.5	0.657991	2278.75	3
230	0.617103866666667	1172.98333333333	0.575901	371.75	0.6564	2232.5	3
232	0.616480333333333	1147.29166666667	0.580692	385	0.657342	2244.25	3
234	0.6181351	1133.28333333333	0.561458	373	0.66686	2141.5	3
236	0.6182901	1127.01666666667	0.5802	352.5	0.673721	2168.5	3
238	0.618777833333333	1110.31666666667	0.58305	346	0.667135	2136	3
240	0.6185562	1085.33333333333	0.588971	355	0.668116	2098.5	3
242	0.621529733333333	1075.84166666667	0.59442	339.25	0.661651	2037.5	3
244	0.619145666666667	1068.225	0.580595	338	0.659886	1971.5	3
246	0.6192856	1055.70833333333	0.593306	352.5	0.659348	1961	3
248	0.619528766666667	1049.28333333333	0.59044	326	0.653319	2045	3
250	0.621150266666667	1038.01666666667	0.589388	324	0.654803	2018.5	3
252	0.6206676	1028.06666666667	0.569055	331.75	0.657562	2024.5	3
254	0.623475133333333	1014.30833333333	0.571391	312	0.653956	1970.5	3
256	0.625856833333333	1005.1	0.590252	299.5	0.657712	1935.5	3
258	0.624886133333333	992.725	0.592994	303	0.668196	1969.75	3
260	0.625196666666667	987.666666666667	0.589796	278.25	0.677295	1939	3
262	0.625648166666667	984.541666666667	0.599395	264	0.654653	1885.5	3
264	0.625978333333333	975.541666666667	0.596358	272.5	0.660362	1889	3
266	0.625531566666667	975.283333333333	0.568666	279	0.660708	1867	3
268	0.6263491	960.266666666667	0.581831	295.5	0.665367	1796.5	3
270	0.6256709	948.466666666667	0.577983	288	0.654977	1800.5	3
272	0.624918933333333	950.266666666667	0.562808	296.5	0.665306	1825.5	3
274	0.6245972	942.458333333333	0.519124	321	0.681718	1852	3
276	0.624998133333333	929.2	0.530528	303	0.682121	1848.75	3
278	0.628164766666667	924.841666666667	0.532215	316.5	0.68655	1800	3
280	0.631399633333333	916.533333333333	0.561823	275	0.696687	1726.75	3
282	0.632012433333333	906.308333333333	0.592287	250.5	0.696909	1735	3
284	0.633039033333333	899.6	0.594564	271	0.706164	1658.5	3
286	0.630494233333333	890.983333333333	0.588873	231.5	0.699047	1638.75	3
288	0.631853633333333	882.658333333333	0.594385	215.5	0.694992	1601.5	3
290	0.629313833333333	879.966666666667	0.575843	222.5	0.688654	1598	3
292	0.630291566666667	868.091666666667	0.581447	208	0.686186	1592.5	3
294	0.630731666666667	864.541666666667	0.582476	217	0.704613	1564.25	3
296	0.631045566666667	859.283333333333	0.59292	203	0.712204	1560	3
298	0.6324345	845.058333333333	0.587383	220	0.722304	1504.5	3
300	0.632416533333333	839.183333333333	0.585696	209	0.724096	1510.75	3
302	0.6304199	830.891666666667	0.575604	200.5	0.701035	1523.5	3
304	0.629404266666667	826.516666666667	0.596237	206	0.691925	1550.75	3
306	0.632958833333333	822.008333333333	0.581105	209	0.699422	1493.25	3
308	0.632961233333333	822.025	0.579852	200	0.685589	1458	3
310	0.633120466666667	810.775	0.576692	200	0.717162	1461	3
312	0.633398366666667	805.158333333333	0.579018	199	0.712335	1453.5	3
314	0.630873933333333	791.741666666667	0.585268	210.5	0.716933	1411.5	3
316	0.6307822	785.941666666667	0.587712	210.25	0.707002	1388.5	3
318	0.628498433333333	786.358333333333	0.589831	198	0.712173	1406.5	3
320	0.629472033333333	775.808333333333	0.593709	176	0.696449	1441.5	3
322	0.6310414	766.133333333333	0.586032	165.5	0.704604	1474.5	3
324	0.632087333333333	753.366666666667	0.594564	165	0.698335	1408.75	3
326	0.6349189	740.641666666667	0.599039	149.5	0.704832	1385.5	3
328	0.631506466666667	738.533333333333	0.588908	156	0.71615	1393.25	3
330	0.632041166666667	729.358333333333	0.595363	134	0.719682	1401	3
332	0.630775966666667	726.95	0.583356	154.5	0.707589	1376	3
334	0.629952233333333	721.158333333333	0.580804	162	0.688764	1357.5	3
336	0.628435866666667	716.4	0.573733	147	0.699986	1313.25	3
338	0.6318012	719.041666666667	0.570469	188	0.684943	1310.5	3
340	0.629813033333333	711.516666666667	0.555732	198.25	0.687302	1289	3
342	0.631867166666667	713.933333333333	0.56182	211.25	0.69988	1308.75	3
344	0.630297833333333	706.25	0.541478	224	0.704949	1291	3
346	0.630564733333333	702.658333333333	0.5714	217.5	0.680351	1280.5	3
348	0.630882166666667	698.425	0.589436	205.25	0.671117	1301.75	3
350	0.6315109	690.858333333333	0.592464	187	0.665546	1322	3
352	0.6343689	686.208333333333	0.599205	182.5	0.663522	1265.5	3
354	0.6319443	682.7	0.593152	161.5	0.672371	1293.25	3
356	0.629606	670.916666666667	0.598383	171.5	0.675744	1309	3
358	0.629231866666667	667.866666666667	0.592028	172.5	0.680053	1301	3
360	0.6265411	664	0.576028	178.5	0.675511	1341.5	3
362	0.628190366666667	658	0.570523	193	0.673285	1339.5	3
364	0.6285415	657.583333333333	0.567462	189	0.675997	1322.5	3
366	0.633942533333333	651.033333333333	0.592446	187.5	0.682168	1291	3
368	0.6343108	643.058333333333	0.576673	173	0.682005	1253.5	3
370	0.6333089	642.2	0.563988	172.5	0.679553	1256.75	3
372	0.634131166666667	631.016666666667	0.574822	161.5	0.686966	1275	3
374	0.6334222	620.516666666667	0.540456	157.5	0.684038	1208	3
376	0.635377633333333	618.041666666667	0.567447	157.5	0.690503	1251	3
378	0.637863433333333	618.875	0.559148	158.5	0.69033	1246	3
380	0.638140133333333	619.458333333333	0.567336	149.5	0.688455	1276.5	3
382	0.638617	612.933333333333	0.574554	144	0.686903	1278.5	3
384	0.636723833333333	604.591666666667	0.538547	149.25	0.691063	1221	3
386	0.635327033333333	598.85	0.535235	149	0.676679	1239	3
388	0.6325986	595.45	0.54611	137	0.674048	1193	3
390	0.635017466666667	588.1	0.531379	136.5	0.672767	1207.75	3
392	0.635665466666667	582.091666666667	0.52422	136	0.67962	1200	3
394	0.636317466666667	577.3	0.534539	143	0.692236	1199	3
396	0.6361288	572.616666666667	0.568785	139	0.690238	1177	3
398	0.6361132	570.433333333333	0.577023	144	0.686436	1193.5	3
400	0.6358443	569.083333333333	0.578161	131	0.683276	1169	3
402	0.632728033333333	567.591666666667	0.570391	139.5	0.687296	1178.5	3
404	0.631540066666667	559.808333333333	0.564569	145	0.687387	1144	3
406	0.6292273	556.125	0.537136	144.5	0.698249	1120.5	3
408	0.631274	550.025	0.552111	143.5	0.694583	1149	3
410	0.631621933333333	539.708333333333	0.560727	148.5	0.689324	1123.75	3
412	0.632326833333333	530.075	0.579362	132	0.690798	1091.5	3
414	0.632323966666667	526.525	0.589673	127.5	0.696418	1083.5	3
416	0.632114466666667	525.875	0.575169	123	0.697059	1099.75	3
418	0.630042266666667	525.691666666667	0.566154	113.5	0.698782	1073.75	3
420	0.631614266666667	522.275	0.568994	123	0.698879	1008.25	3
422	0.631463966666667	518.533333333333	0.589227	126.5	0.700865	1016.75	3
424	0.6346851	514.683333333333	0.59493	126.5	0.7009	1024.5	3
426	0.632699033333333	513.658333333333	0.55336	118	0.680143	1058.25	3
428	0.6315121	505.858333333333	0.54364	112.5	0.689223	1041	3
430	0.6305823	501.575	0.538247	118	0.674525	995.75	3
432	0.6302653	496.966666666667	0.557394	104.5	0.675571	987.5	3
434	0.630262	490.316666666667	0.549161	96.5	0.68046	966.25	3
436	0.6314132	483.233333333333	0.534575	95	0.68705	965	3
438	0.6287297	476.725	0.545284	89.5	0.674918	955	3
440	0.630640866666667	472.5	0.542787	86.5	0.679257	956	3
442	0.6291801	467.841666666667	0.535089	87.5	0.687594	929.25	3
444	0.6303105	462.9	0.538829	79.5	0.676292	903	3
446	0.630620833333333	460.441666666667	0.549066	82	0.678421	921.5	3
448	0.631891433333333	452.041666666667	0.583688	79	0.684389	861.25	3
450	0.6315863	445.941666666667	0.576474	82.5	0.675885	873	3
452	0.632016233333333	441.916666666667	0.57463	83	0.673187	880	3
454	0.633102166666667	436.483333333333	0.578089	83	0.675272	871.5	3
456	0.6336342	434.266666666667	0.586161	88.5	0.685513	863	3
458	0.634823566666667	426.766666666667	0.573768	86.5	0.675312	872	3
460	0.6335856	422.033333333333	0.572456	98.5	0.675847	854	3
462	0.630425066666667	418.941666666667	0.541793	98	0.695551	850.25	3
464	0.6282042	416.008333333333	0.568591	106	0.677649	860	3
466	0.628442566666667	412.741666666667	0.570676	105.5	0.683417	868	3
468	0.629862033333333	411.033333333333	0.575996	95.5	0.677973	877	3
470	0.6313607	410.85	0.577403	106.5	0.68156	852	3
472	0.6285798	410.333333333333	0.577067	97.5	0.689123	865.25	3
474	0.628158533333333	403.833333333333	0.580221	91	0.678978	848	3
476	0.629775166666667	402.225	0.581499	89.5	0.686341	844	3
478	0.634322466666667	402.166666666667	0.586068	87.5	0.688767	849.75	3
480	0.632361733333333	402.583333333333	0.582899	92.5	0.682239	868.25	3
482	0.631570366666667	398.241666666667	0.581339	99	0.693955	878.5	3
484	0.6342949	392.283333333333	0.585134	87	0.692856	855.5	3
486	0.6313342	393.108333333333	0.573484	89.5	0.702575	843	3
488	0.6341161	392.875	0.590366	94.5	0.712997	850.5	3
490	0.633458333333333	391.958333333333	0.586874	98	0.694588	854.5	3
492	0.630010933333333	384.675	0.591988	101	0.693289	849	3
494	0.6281905	383.583333333333	0.584557	108	0.695723	839	3
496	0.629437733333333	379.208333333333	0.574352	108.5	0.707162	837	3
498	0.629662933333333	376.258333333333	0.582466	109.5	0.711604	821	3
500	0.628164133333333	376.041666666667	0.582215	106	0.712446	820.5	3
502	0.6305441	370.691666666667	0.572849	102	0.705306	768.5	3
504	0.630039666666667	370.233333333333	0.553371	103	0.707744	781	3
