# Supplementary material for: From affinity selection to kinetic selection in Germinal Centre modelling
Source: PLoS Comput Biol. 2022 Jun 3;18(6):e1010168. doi: 10.1371/journal.pcbi.1010168 (PMC9200358; doi:10.1371/journal.pcbi.1010168)
Supplement: S1 File — Simulation data of three scenarios used to produce Figs 3 and 4, and S1–S7 Figs. (ZIP) [file pcbi.1010168.s009.zip › A_Tables/Table_A_SC0/0/OC_counts.csv]

Sim_seed	Clone_ID	count
131	1	6635
131	2	1215
131	3	7884
727	1	6240
727	2	4693
727	3	4888
2302	1	6154
2302	2	4132
2302	3	5576
3288	1	3433
3288	2	3891
3288	3	8683
4049	1	4269
4049	2	2055
4049	3	9520
6853	1	3916
6853	2	6630
6853	3	5453
8630	1	6067
8630	2	4177
8630	3	5693
9490	1	5508
9490	2	6192
9490	3	4120
9918	1	5494
9918	2	4510
9918	3	6086
10315	1	6486
10315	2	6496
10315	3	2843
10941	1	7535
10941	2	4553
10941	3	3874
12883	1	5731
12883	2	4881
12883	3	5349
12988	1	3953
12988	2	4797
12988	3	7179
13213	1	7346
13213	2	5711
13213	3	2735
14428	1	3628
14428	2	5573
14428	3	6831
16897	1	6469
16897	2	3260
16897	3	6261
17301	1	5055
17301	2	5228
17301	3	5675
17386	1	6242
17386	2	4160
17386	3	5592
21940	1	7209
21940	2	6665
21940	3	2091
23582	1	4544
23582	2	8972
23582	3	2458
23618	1	5508
23618	2	3061
23618	3	7477
23868	1	6485
23868	2	3569
23868	3	5820
26186	1	8098
26186	2	4495
26186	3	3364
26532	1	6501
26532	2	4780
26532	3	4724
26697	1	5103
26697	2	5472
26697	3	5320
27031	1	4827
27031	2	5632
27031	3	5344
27733	1	4437
27733	2	5819
27733	3	5622
27942	1	5506
27942	2	6105
27942	3	4272
28940	1	5195
28940	2	8451
28940	3	2144
30231	1	2404
30231	2	3516
30231	3	10021
