# Supplementary material for: From affinity selection to kinetic selection in Germinal Centre modelling
Source: PLoS Comput Biol. 2022 Jun 3;18(6):e1010168. doi: 10.1371/journal.pcbi.1010168 (PMC9200358; doi:10.1371/journal.pcbi.1010168)
Supplement: S1 File — Simulation data of three scenarios used to produce Figs 3 and 4, and S1–S7 Figs. (ZIP) [file pcbi.1010168.s009.zip › A_Tables/Table_A_SC0/0/Clones_Affinity_repeats.csv]

time	Affinity_avg	Sim_seed	facet_ID	Clone_ID
0	0.041222	10315	1	1
2	0.041222	10315	1	1
4	0.041222	10315	1	1
6	0.041222	10315	1	1
8	0.041222	10315	1	1
10	0.041222	10315	1	1
12	0.041222	10315	1	1
14	0.041222	10315	1	1
16	0.041222	10315	1	1
18	0.041222	10315	1	1
20	0.041222	10315	1	1
22	0.041222	10315	1	1
24	0.041222	10315	1	1
26	0.046481	10315	1	1
28	0.049887	10315	1	1
30	0.063061	10315	1	1
32	0.064466	10315	1	1
34	0.062901	10315	1	1
36	0.081641	10315	1	1
38	0.074988	10315	1	1
40	0.093107	10315	1	1
42	0.092709	10315	1	1
44	0.092971	10315	1	1
46	0.096272	10315	1	1
48	0.101968	10315	1	1
50	0.103322	10315	1	1
52	0.098988	10315	1	1
54	0.100147	10315	1	1
56	0.103203	10315	1	1
58	0.105484	10315	1	1
60	0.103675	10315	1	1
62	0.104945	10315	1	1
64	0.106449	10315	1	1
66	0.10713	10315	1	1
68	0.11029	10315	1	1
70	0.116833	10315	1	1
72	0.125247	10315	1	1
74	0.143637	10315	1	1
76	0.160738	10315	1	1
78	0.169822	10315	1	1
80	0.187359	10315	1	1
82	0.201008	10315	1	1
84	0.221727	10315	1	1
86	0.23882	10315	1	1
88	0.262181	10315	1	1
90	0.282267	10315	1	1
92	0.297472	10315	1	1
94	0.317369	10315	1	1
96	0.329902	10315	1	1
98	0.351274	10315	1	1
100	0.378727	10315	1	1
102	0.396421	10315	1	1
104	0.404265	10315	1	1
106	0.417843	10315	1	1
108	0.436588	10315	1	1
110	0.451366	10315	1	1
112	0.461921	10315	1	1
114	0.47886	10315	1	1
116	0.484563	10315	1	1
118	0.490859	10315	1	1
120	0.499221	10315	1	1
122	0.508699	10315	1	1
124	0.518658	10315	1	1
126	0.530086	10315	1	1
128	0.537713	10315	1	1
130	0.540166	10315	1	1
132	0.550893	10315	1	1
134	0.558919	10315	1	1
136	0.569384	10315	1	1
138	0.575103	10315	1	1
140	0.582021	10315	1	1
142	0.581157	10315	1	1
144	0.582793	10315	1	1
146	0.574999	10315	1	1
148	0.578159	10315	1	1
150	0.589247	10315	1	1
152	0.589328	10315	1	1
154	0.5892	10315	1	1
156	0.588829	10315	1	1
158	0.577858	10315	1	1
160	0.580796	10315	1	1
162	0.583843	10315	1	1
164	0.591129	10315	1	1
166	0.599142	10315	1	1
168	0.600721	10315	1	1
170	0.599854	10315	1	1
172	0.608447	10315	1	1
174	0.612486	10315	1	1
176	0.61784	10315	1	1
178	0.626942	10315	1	1
180	0.628146	10315	1	1
182	0.624006	10315	1	1
184	0.625602	10315	1	1
186	0.616248	10315	1	1
188	0.610912	10315	1	1
190	0.619684	10315	1	1
192	0.622584	10315	1	1
194	0.621727	10315	1	1
196	0.622404	10315	1	1
198	0.613371	10315	1	1
200	0.602581	10315	1	1
202	0.600598	10315	1	1
204	0.610841	10315	1	1
206	0.614853	10315	1	1
208	0.615559	10315	1	1
210	0.620411	10315	1	1
212	0.629191	10315	1	1
214	0.631817	10315	1	1
216	0.623463	10315	1	1
218	0.624372	10315	1	1
220	0.637956	10315	1	1
222	0.641627	10315	1	1
224	0.633754	10315	1	1
226	0.637907	10315	1	1
228	0.6338	10315	1	1
230	0.640205	10315	1	1
232	0.631158	10315	1	1
234	0.630204	10315	1	1
236	0.627994	10315	1	1
238	0.630468	10315	1	1
240	0.630553	10315	1	1
242	0.631518	10315	1	1
244	0.631022	10315	1	1
246	0.630914	10315	1	1
248	0.628515	10315	1	1
250	0.624491	10315	1	1
252	0.626574	10315	1	1
254	0.626676	10315	1	1
256	0.612768	10315	1	1
258	0.608529	10315	1	1
260	0.615503	10315	1	1
262	0.613342	10315	1	1
264	0.608956	10315	1	1
266	0.616323	10315	1	1
268	0.61261	10315	1	1
270	0.615934	10315	1	1
272	0.616426	10315	1	1
274	0.626822	10315	1	1
276	0.616376	10315	1	1
278	0.625101	10315	1	1
280	0.624745	10315	1	1
282	0.614331	10315	1	1
284	0.624356	10315	1	1
286	0.627096	10315	1	1
288	0.629871	10315	1	1
290	0.626418	10315	1	1
292	0.625353	10315	1	1
294	0.621359	10315	1	1
296	0.63241	10315	1	1
298	0.622326	10315	1	1
300	0.626001	10315	1	1
302	0.618717	10315	1	1
304	0.627258	10315	1	1
306	0.634363	10315	1	1
308	0.628034	10315	1	1
310	0.620097	10315	1	1
312	0.612371	10315	1	1
314	0.615368	10315	1	1
316	0.610124	10315	1	1
318	0.619915	10315	1	1
320	0.624125	10315	1	1
322	0.612069	10315	1	1
324	0.605057	10315	1	1
326	0.606699	10315	1	1
328	0.612484	10315	1	1
330	0.609091	10315	1	1
332	0.616801	10315	1	1
334	0.618915	10315	1	1
336	0.625593	10315	1	1
338	0.61718	10315	1	1
340	0.617525	10315	1	1
342	0.619112	10315	1	1
344	0.621589	10315	1	1
346	0.62701	10315	1	1
348	0.61993	10315	1	1
350	0.622801	10315	1	1
352	0.611934	10315	1	1
354	0.615442	10315	1	1
356	0.618993	10315	1	1
358	0.634757	10315	1	1
360	0.620555	10315	1	1
362	0.627035	10315	1	1
364	0.619492	10315	1	1
366	0.619582	10315	1	1
368	0.604036	10315	1	1
370	0.614595	10315	1	1
372	0.610626	10315	1	1
374	0.613159	10315	1	1
376	0.607421	10315	1	1
378	0.607213	10315	1	1
380	0.615633	10315	1	1
382	0.62784	10315	1	1
384	0.630146	10315	1	1
386	0.628987	10315	1	1
388	0.621494	10315	1	1
390	0.614043	10315	1	1
392	0.605001	10315	1	1
394	0.602549	10315	1	1
396	0.617811	10315	1	1
398	0.622023	10315	1	1
400	0.63029	10315	1	1
402	0.632907	10315	1	1
404	0.624182	10315	1	1
406	0.61465	10315	1	1
408	0.626786	10315	1	1
410	0.61709	10315	1	1
412	0.617141	10315	1	1
414	0.615616	10315	1	1
416	0.615343	10315	1	1
418	0.621704	10315	1	1
420	0.622594	10315	1	1
422	0.615882	10315	1	1
424	0.612006	10315	1	1
426	0.608019	10315	1	1
428	0.614116	10315	1	1
430	0.603638	10315	1	1
432	0.603873	10315	1	1
434	0.606921	10315	1	1
436	0.608861	10315	1	1
438	0.595494	10315	1	1
440	0.605892	10315	1	1
442	0.601461	10315	1	1
444	0.591934	10315	1	1
446	0.586207	10315	1	1
448	0.603424	10315	1	1
450	0.598388	10315	1	1
452	0.604428	10315	1	1
454	0.603509	10315	1	1
456	0.594388	10315	1	1
458	0.59536	10315	1	1
460	0.598726	10315	1	1
462	0.603156	10315	1	1
464	0.598283	10315	1	1
466	0.614174	10315	1	1
468	0.615325	10315	1	1
470	0.622576	10315	1	1
472	0.610971	10315	1	1
474	0.606693	10315	1	1
476	0.606418	10315	1	1
478	0.614254	10315	1	1
480	0.630177	10315	1	1
482	0.630668	10315	1	1
484	0.643047	10315	1	1
486	0.630964	10315	1	1
488	0.634748	10315	1	1
490	0.644816	10315	1	1
492	0.647678	10315	1	1
494	0.654666	10315	1	1
496	0.660415	10315	1	1
498	0.659636	10315	1	1
500	0.646732	10315	1	1
502	0.630478	10315	1	1
504	0.614987	10315	1	1
0	0.041222	10941	2	1
2	0.041222	10941	2	1
4	0.041222	10941	2	1
6	0.041222	10941	2	1
8	0.041222	10941	2	1
10	0.041222	10941	2	1
12	0.041222	10941	2	1
14	0.041222	10941	2	1
16	0.041222	10941	2	1
18	0.041222	10941	2	1
20	0.041222	10941	2	1
22	0.041222	10941	2	1
24	0.041222	10941	2	1
26	0.048424	10941	2	1
28	0.052745	10941	2	1
30	0.05914	10941	2	1
32	0.076497	10941	2	1
34	0.078752	10941	2	1
36	0.078188	10941	2	1
38	0.083006	10941	2	1
40	0.09612	10941	2	1
42	0.094647	10941	2	1
44	0.098562	10941	2	1
46	0.102841	10941	2	1
48	0.104225	10941	2	1
50	0.10679	10941	2	1
52	0.109782	10941	2	1
54	0.115457	10941	2	1
56	0.117164	10941	2	1
58	0.112576	10941	2	1
60	0.115037	10941	2	1
62	0.116615	10941	2	1
64	0.11523	10941	2	1
66	0.115525	10941	2	1
68	0.119633	10941	2	1
70	0.125992	10941	2	1
72	0.128764	10941	2	1
74	0.138518	10941	2	1
76	0.150933	10941	2	1
78	0.164698	10941	2	1
80	0.178401	10941	2	1
82	0.195517	10941	2	1
84	0.216075	10941	2	1
86	0.238828	10941	2	1
88	0.255798	10941	2	1
90	0.270697	10941	2	1
92	0.280833	10941	2	1
94	0.308579	10941	2	1
96	0.329969	10941	2	1
98	0.341759	10941	2	1
100	0.361447	10941	2	1
102	0.377449	10941	2	1
104	0.396724	10941	2	1
106	0.408035	10941	2	1
108	0.410578	10941	2	1
110	0.416138	10941	2	1
112	0.42776	10941	2	1
114	0.437298	10941	2	1
116	0.445544	10941	2	1
118	0.455474	10941	2	1
120	0.467333	10941	2	1
122	0.466669	10941	2	1
124	0.471086	10941	2	1
126	0.480383	10941	2	1
128	0.487986	10941	2	1
130	0.494379	10941	2	1
132	0.50213	10941	2	1
134	0.509158	10941	2	1
136	0.511396	10941	2	1
138	0.522807	10941	2	1
140	0.520997	10941	2	1
142	0.533255	10941	2	1
144	0.53207	10941	2	1
146	0.527572	10941	2	1
148	0.537975	10941	2	1
150	0.540644	10941	2	1
152	0.541255	10941	2	1
154	0.543447	10941	2	1
156	0.543807	10941	2	1
158	0.547084	10941	2	1
160	0.54484	10941	2	1
162	0.550882	10941	2	1
164	0.560956	10941	2	1
166	0.557968	10941	2	1
168	0.559996	10941	2	1
170	0.558874	10941	2	1
172	0.552245	10941	2	1
174	0.546742	10941	2	1
176	0.560023	10941	2	1
178	0.567282	10941	2	1
180	0.579779	10941	2	1
182	0.568625	10941	2	1
184	0.577646	10941	2	1
186	0.578011	10941	2	1
188	0.578025	10941	2	1
190	0.584068	10941	2	1
192	0.590596	10941	2	1
194	0.59116	10941	2	1
196	0.589413	10941	2	1
198	0.589758	10941	2	1
200	0.591136	10941	2	1
202	0.590855	10941	2	1
204	0.598407	10941	2	1
206	0.59846	10941	2	1
208	0.608412	10941	2	1
210	0.610355	10941	2	1
212	0.611513	10941	2	1
214	0.61492	10941	2	1
216	0.612763	10941	2	1
218	0.62444	10941	2	1
220	0.620595	10941	2	1
222	0.626872	10941	2	1
224	0.63298	10941	2	1
226	0.637009	10941	2	1
228	0.638902	10941	2	1
230	0.637968	10941	2	1
232	0.643093	10941	2	1
234	0.640603	10941	2	1
236	0.64588	10941	2	1
238	0.645462	10941	2	1
240	0.648953	10941	2	1
242	0.643761	10941	2	1
244	0.643462	10941	2	1
246	0.636932	10941	2	1
248	0.639767	10941	2	1
250	0.639858	10941	2	1
252	0.645159	10941	2	1
254	0.641665	10941	2	1
256	0.641237	10941	2	1
258	0.646328	10941	2	1
260	0.641911	10941	2	1
262	0.639839	10941	2	1
264	0.634579	10941	2	1
266	0.631965	10941	2	1
268	0.623943	10941	2	1
270	0.627997	10941	2	1
272	0.632404	10941	2	1
274	0.633612	10941	2	1
276	0.631497	10941	2	1
278	0.631721	10941	2	1
280	0.620608	10941	2	1
282	0.635929	10941	2	1
284	0.64475	10941	2	1
286	0.649683	10941	2	1
288	0.633998	10941	2	1
290	0.632162	10941	2	1
292	0.629984	10941	2	1
294	0.633651	10941	2	1
296	0.634084	10941	2	1
298	0.636199	10941	2	1
300	0.636231	10941	2	1
302	0.638053	10941	2	1
304	0.632319	10941	2	1
306	0.624045	10941	2	1
308	0.636323	10941	2	1
310	0.639419	10941	2	1
312	0.640752	10941	2	1
314	0.628376	10941	2	1
316	0.622796	10941	2	1
318	0.628072	10941	2	1
320	0.638646	10941	2	1
322	0.649549	10941	2	1
324	0.648985	10941	2	1
326	0.638264	10941	2	1
328	0.634655	10941	2	1
330	0.641184	10941	2	1
332	0.645991	10941	2	1
334	0.63628	10941	2	1
336	0.635591	10941	2	1
338	0.640051	10941	2	1
340	0.636752	10941	2	1
342	0.645218	10941	2	1
344	0.633313	10941	2	1
346	0.640112	10941	2	1
348	0.636643	10941	2	1
350	0.639203	10941	2	1
352	0.648509	10941	2	1
354	0.647337	10941	2	1
356	0.640864	10941	2	1
358	0.643685	10941	2	1
360	0.645488	10941	2	1
362	0.643112	10941	2	1
364	0.656995	10941	2	1
366	0.647698	10941	2	1
368	0.644892	10941	2	1
370	0.648219	10941	2	1
372	0.644415	10941	2	1
374	0.651879	10941	2	1
376	0.648614	10941	2	1
378	0.646778	10941	2	1
380	0.644468	10941	2	1
382	0.645197	10941	2	1
384	0.64791	10941	2	1
386	0.642002	10941	2	1
388	0.641709	10941	2	1
390	0.641587	10941	2	1
392	0.640946	10941	2	1
394	0.637859	10941	2	1
396	0.640466	10941	2	1
398	0.6458	10941	2	1
400	0.658158	10941	2	1
402	0.663394	10941	2	1
404	0.665713	10941	2	1
406	0.648267	10941	2	1
408	0.648196	10941	2	1
410	0.647623	10941	2	1
412	0.650197	10941	2	1
414	0.649711	10941	2	1
416	0.652292	10941	2	1
418	0.634236	10941	2	1
420	0.626201	10941	2	1
422	0.624074	10941	2	1
424	0.622134	10941	2	1
426	0.630136	10941	2	1
428	0.633895	10941	2	1
430	0.649655	10941	2	1
432	0.63731	10941	2	1
434	0.632276	10941	2	1
436	0.619481	10941	2	1
438	0.637181	10941	2	1
440	0.650926	10941	2	1
442	0.643681	10941	2	1
444	0.640738	10941	2	1
446	0.631335	10941	2	1
448	0.635492	10941	2	1
450	0.620909	10941	2	1
452	0.622543	10941	2	1
454	0.62293	10941	2	1
456	0.615962	10941	2	1
458	0.611604	10941	2	1
460	0.616349	10941	2	1
462	0.611204	10941	2	1
464	0.630565	10941	2	1
466	0.625085	10941	2	1
468	0.609022	10941	2	1
470	0.615483	10941	2	1
472	0.609172	10941	2	1
474	0.615203	10941	2	1
476	0.609013	10941	2	1
478	0.618008	10941	2	1
480	0.626268	10941	2	1
482	0.622387	10941	2	1
484	0.616745	10941	2	1
486	0.598539	10941	2	1
488	0.602562	10941	2	1
490	0.603468	10941	2	1
492	0.614057	10941	2	1
494	0.619274	10941	2	1
496	0.606305	10941	2	1
498	0.617443	10941	2	1
500	0.625937	10941	2	1
502	0.614358	10941	2	1
504	0.597784	10941	2	1
0	0.041222	12883	3	1
2	0.041222	12883	3	1
4	0.041222	12883	3	1
6	0.041222	12883	3	1
8	0.041222	12883	3	1
10	0.041222	12883	3	1
12	0.041222	12883	3	1
14	0.041222	12883	3	1
16	0.041222	12883	3	1
18	0.041222	12883	3	1
20	0.041222	12883	3	1
22	0.041222	12883	3	1
24	0.041222	12883	3	1
26	0.044538	12883	3	1
28	0.042514	12883	3	1
30	0.060006	12883	3	1
32	0.07071	12883	3	1
34	0.064666	12883	3	1
36	0.068015	12883	3	1
38	0.064414	12883	3	1
40	0.081319	12883	3	1
42	0.08587	12883	3	1
44	0.084729	12883	3	1
46	0.08666	12883	3	1
48	0.093288	12883	3	1
50	0.097663	12883	3	1
52	0.103212	12883	3	1
54	0.097725	12883	3	1
56	0.100252	12883	3	1
58	0.098553	12883	3	1
60	0.098353	12883	3	1
62	0.098616	12883	3	1
64	0.103027	12883	3	1
66	0.105643	12883	3	1
68	0.108248	12883	3	1
70	0.113202	12883	3	1
72	0.118403	12883	3	1
74	0.12987	12883	3	1
76	0.146591	12883	3	1
78	0.158005	12883	3	1
80	0.17405	12883	3	1
82	0.196307	12883	3	1
84	0.211156	12883	3	1
86	0.23413	12883	3	1
88	0.252742	12883	3	1
90	0.286413	12883	3	1
92	0.300216	12883	3	1
94	0.327723	12883	3	1
96	0.348242	12883	3	1
98	0.366986	12883	3	1
100	0.389261	12883	3	1
102	0.406758	12883	3	1
104	0.435149	12883	3	1
106	0.441675	12883	3	1
108	0.449214	12883	3	1
110	0.456412	12883	3	1
112	0.476281	12883	3	1
114	0.490795	12883	3	1
116	0.497203	12883	3	1
118	0.504685	12883	3	1
120	0.508099	12883	3	1
122	0.510655	12883	3	1
124	0.510282	12883	3	1
126	0.521168	12883	3	1
128	0.526205	12883	3	1
130	0.536185	12883	3	1
132	0.538622	12883	3	1
134	0.546917	12883	3	1
136	0.548899	12883	3	1
138	0.55234	12883	3	1
140	0.554553	12883	3	1
142	0.566674	12883	3	1
144	0.575356	12883	3	1
146	0.583406	12883	3	1
148	0.582236	12883	3	1
150	0.578654	12883	3	1
152	0.572345	12883	3	1
154	0.568585	12883	3	1
156	0.582508	12883	3	1
158	0.583369	12883	3	1
160	0.585506	12883	3	1
162	0.586874	12883	3	1
164	0.590508	12883	3	1
166	0.586819	12883	3	1
168	0.580508	12883	3	1
170	0.588975	12883	3	1
172	0.599461	12883	3	1
174	0.603684	12883	3	1
176	0.606107	12883	3	1
178	0.604035	12883	3	1
180	0.606976	12883	3	1
182	0.614054	12883	3	1
184	0.621226	12883	3	1
186	0.626683	12883	3	1
188	0.625513	12883	3	1
190	0.617606	12883	3	1
192	0.614968	12883	3	1
194	0.61678	12883	3	1
196	0.610477	12883	3	1
198	0.613759	12883	3	1
200	0.615087	12883	3	1
202	0.615627	12883	3	1
204	0.625896	12883	3	1
206	0.623219	12883	3	1
208	0.627741	12883	3	1
210	0.631807	12883	3	1
212	0.623648	12883	3	1
214	0.627202	12883	3	1
216	0.626925	12883	3	1
218	0.618647	12883	3	1
220	0.617403	12883	3	1
222	0.612808	12883	3	1
224	0.61229	12883	3	1
226	0.614558	12883	3	1
228	0.610636	12883	3	1
230	0.608413	12883	3	1
232	0.597117	12883	3	1
234	0.600506	12883	3	1
236	0.602098	12883	3	1
238	0.599747	12883	3	1
240	0.602914	12883	3	1
242	0.602723	12883	3	1
244	0.614775	12883	3	1
246	0.621176	12883	3	1
248	0.60921	12883	3	1
250	0.613188	12883	3	1
252	0.615001	12883	3	1
254	0.603606	12883	3	1
256	0.607406	12883	3	1
258	0.603933	12883	3	1
260	0.602326	12883	3	1
262	0.611423	12883	3	1
264	0.605683	12883	3	1
266	0.615066	12883	3	1
268	0.623363	12883	3	1
270	0.62075	12883	3	1
272	0.623522	12883	3	1
274	0.625079	12883	3	1
276	0.618487	12883	3	1
278	0.610931	12883	3	1
280	0.613284	12883	3	1
282	0.613174	12883	3	1
284	0.627156	12883	3	1
286	0.620821	12883	3	1
288	0.623604	12883	3	1
290	0.620627	12883	3	1
292	0.610103	12883	3	1
294	0.60848	12883	3	1
296	0.620041	12883	3	1
298	0.609371	12883	3	1
300	0.610271	12883	3	1
302	0.614816	12883	3	1
304	0.619277	12883	3	1
306	0.607652	12883	3	1
308	0.609436	12883	3	1
310	0.603846	12883	3	1
312	0.604645	12883	3	1
314	0.609474	12883	3	1
316	0.614288	12883	3	1
318	0.62285	12883	3	1
320	0.61903	12883	3	1
322	0.62435	12883	3	1
324	0.612028	12883	3	1
326	0.611605	12883	3	1
328	0.613084	12883	3	1
330	0.617432	12883	3	1
332	0.62301	12883	3	1
334	0.630923	12883	3	1
336	0.617222	12883	3	1
338	0.614101	12883	3	1
340	0.618319	12883	3	1
342	0.632755	12883	3	1
344	0.631965	12883	3	1
346	0.621306	12883	3	1
348	0.637755	12883	3	1
350	0.633255	12883	3	1
352	0.62778	12883	3	1
354	0.627964	12883	3	1
356	0.628539	12883	3	1
358	0.62435	12883	3	1
360	0.634761	12883	3	1
362	0.622041	12883	3	1
364	0.609239	12883	3	1
366	0.606609	12883	3	1
368	0.603097	12883	3	1
370	0.617773	12883	3	1
372	0.617623	12883	3	1
374	0.621402	12883	3	1
376	0.607025	12883	3	1
378	0.613934	12883	3	1
380	0.609752	12883	3	1
382	0.613122	12883	3	1
384	0.604685	12883	3	1
386	0.595226	12883	3	1
388	0.598715	12883	3	1
390	0.591947	12883	3	1
392	0.599316	12883	3	1
394	0.603085	12883	3	1
396	0.58904	12883	3	1
398	0.59176	12883	3	1
400	0.598471	12883	3	1
402	0.610445	12883	3	1
404	0.606859	12883	3	1
406	0.593579	12883	3	1
408	0.611502	12883	3	1
410	0.609439	12883	3	1
412	0.617812	12883	3	1
414	0.628863	12883	3	1
416	0.614968	12883	3	1
418	0.621237	12883	3	1
420	0.598069	12883	3	1
422	0.596728	12883	3	1
424	0.581209	12883	3	1
426	0.592937	12883	3	1
428	0.574629	12883	3	1
430	0.596381	12883	3	1
432	0.602145	12883	3	1
434	0.591639	12883	3	1
436	0.590814	12883	3	1
438	0.593148	12883	3	1
440	0.587624	12883	3	1
442	0.595033	12883	3	1
444	0.589883	12883	3	1
446	0.5897	12883	3	1
448	0.564847	12883	3	1
450	0.56006	12883	3	1
452	0.561103	12883	3	1
454	0.573823	12883	3	1
456	0.56848	12883	3	1
458	0.572535	12883	3	1
460	0.566916	12883	3	1
462	0.57469	12883	3	1
464	0.588437	12883	3	1
466	0.585706	12883	3	1
468	0.583474	12883	3	1
470	0.585114	12883	3	1
472	0.576752	12883	3	1
474	0.581957	12883	3	1
476	0.574309	12883	3	1
478	0.582492	12883	3	1
480	0.596562	12883	3	1
482	0.593297	12883	3	1
484	0.596465	12883	3	1
486	0.587056	12883	3	1
488	0.601905	12883	3	1
490	0.587232	12883	3	1
492	0.575442	12883	3	1
494	0.609777	12883	3	1
496	0.608318	12883	3	1
498	0.602948	12883	3	1
500	0.588201	12883	3	1
502	0.585819	12883	3	1
504	0.596593	12883	3	1
0	0.041222	12988	4	1
2	0.041222	12988	4	1
4	0.041222	12988	4	1
6	0.041222	12988	4	1
8	0.041222	12988	4	1
10	0.041222	12988	4	1
12	0.041222	12988	4	1
14	0.041222	12988	4	1
16	0.041222	12988	4	1
18	0.041222	12988	4	1
20	0.041222	12988	4	1
22	0.041222	12988	4	1
24	0.041222	12988	4	1
26	0.034048	12988	4	1
28	0.047232	12988	4	1
30	0.051475	12988	4	1
32	0.053146	12988	4	1
34	0.042583	12988	4	1
36	0.043812	12988	4	1
38	0.042714	12988	4	1
40	0.047142	12988	4	1
42	0.044019	12988	4	1
44	0.056945	12988	4	1
46	0.052761	12988	4	1
48	0.0544	12988	4	1
50	0.054689	12988	4	1
52	0.053989	12988	4	1
54	0.052174	12988	4	1
56	0.053557	12988	4	1
58	0.054436	12988	4	1
60	0.052609	12988	4	1
62	0.055783	12988	4	1
64	0.055626	12988	4	1
66	0.055457	12988	4	1
68	0.056259	12988	4	1
70	0.061275	12988	4	1
72	0.066722	12988	4	1
74	0.074409	12988	4	1
76	0.082371	12988	4	1
78	0.095323	12988	4	1
80	0.109211	12988	4	1
82	0.121601	12988	4	1
84	0.136012	12988	4	1
86	0.142534	12988	4	1
88	0.155809	12988	4	1
90	0.174386	12988	4	1
92	0.191837	12988	4	1
94	0.211187	12988	4	1
96	0.223851	12988	4	1
98	0.248806	12988	4	1
100	0.258236	12988	4	1
102	0.283378	12988	4	1
104	0.307269	12988	4	1
106	0.330551	12988	4	1
108	0.35113	12988	4	1
110	0.355094	12988	4	1
112	0.37628	12988	4	1
114	0.402416	12988	4	1
116	0.411836	12988	4	1
118	0.415834	12988	4	1
120	0.428137	12988	4	1
122	0.436146	12988	4	1
124	0.45211	12988	4	1
126	0.46671	12988	4	1
128	0.486688	12988	4	1
130	0.487045	12988	4	1
132	0.49674	12988	4	1
134	0.502502	12988	4	1
136	0.501826	12988	4	1
138	0.525024	12988	4	1
140	0.536014	12988	4	1
142	0.544083	12988	4	1
144	0.54008	12988	4	1
146	0.532234	12988	4	1
148	0.529671	12988	4	1
150	0.540455	12988	4	1
152	0.544499	12988	4	1
154	0.5667	12988	4	1
156	0.575649	12988	4	1
158	0.579002	12988	4	1
160	0.587449	12988	4	1
162	0.58482	12988	4	1
164	0.586373	12988	4	1
166	0.590652	12988	4	1
168	0.593904	12988	4	1
170	0.593299	12988	4	1
172	0.600193	12988	4	1
174	0.605776	12988	4	1
176	0.611258	12988	4	1
178	0.615262	12988	4	1
180	0.632514	12988	4	1
182	0.611607	12988	4	1
184	0.619815	12988	4	1
186	0.620604	12988	4	1
188	0.608314	12988	4	1
190	0.621522	12988	4	1
192	0.611168	12988	4	1
194	0.606847	12988	4	1
196	0.628074	12988	4	1
198	0.642038	12988	4	1
200	0.655392	12988	4	1
202	0.652768	12988	4	1
204	0.645201	12988	4	1
206	0.646741	12988	4	1
208	0.6464	12988	4	1
210	0.638972	12988	4	1
212	0.651819	12988	4	1
214	0.644518	12988	4	1
216	0.644096	12988	4	1
218	0.64761	12988	4	1
220	0.634536	12988	4	1
222	0.629181	12988	4	1
224	0.639453	12988	4	1
226	0.633783	12988	4	1
228	0.646877	12988	4	1
230	0.644799	12988	4	1
232	0.640264	12988	4	1
234	0.634132	12988	4	1
236	0.631762	12988	4	1
238	0.625738	12988	4	1
240	0.618907	12988	4	1
242	0.623967	12988	4	1
244	0.61336	12988	4	1
246	0.614523	12988	4	1
248	0.612706	12988	4	1
250	0.613491	12988	4	1
252	0.626927	12988	4	1
254	0.631701	12988	4	1
256	0.65186	12988	4	1
258	0.640669	12988	4	1
260	0.636043	12988	4	1
262	0.641467	12988	4	1
264	0.644896	12988	4	1
266	0.65398	12988	4	1
268	0.649	12988	4	1
270	0.638589	12988	4	1
272	0.652723	12988	4	1
274	0.64486	12988	4	1
276	0.646967	12988	4	1
278	0.650308	12988	4	1
280	0.652471	12988	4	1
282	0.631495	12988	4	1
284	0.629443	12988	4	1
286	0.635079	12988	4	1
288	0.631506	12988	4	1
290	0.637799	12988	4	1
292	0.642777	12988	4	1
294	0.63345	12988	4	1
296	0.641541	12988	4	1
298	0.64428	12988	4	1
300	0.646177	12988	4	1
302	0.649883	12988	4	1
304	0.671348	12988	4	1
306	0.676275	12988	4	1
308	0.677002	12988	4	1
310	0.669323	12988	4	1
312	0.656877	12988	4	1
314	0.673414	12988	4	1
316	0.664462	12988	4	1
318	0.662823	12988	4	1
320	0.664879	12988	4	1
322	0.66002	12988	4	1
324	0.667438	12988	4	1
326	0.657614	12988	4	1
328	0.656112	12988	4	1
330	0.650062	12988	4	1
332	0.655265	12988	4	1
334	0.645777	12988	4	1
336	0.649239	12988	4	1
338	0.644993	12988	4	1
340	0.645977	12988	4	1
342	0.644167	12988	4	1
344	0.661263	12988	4	1
346	0.671138	12988	4	1
348	0.668764	12988	4	1
350	0.667263	12988	4	1
352	0.669568	12988	4	1
354	0.657938	12988	4	1
356	0.655838	12988	4	1
358	0.660846	12988	4	1
360	0.674786	12988	4	1
362	0.680386	12988	4	1
364	0.670485	12988	4	1
366	0.672509	12988	4	1
368	0.665313	12988	4	1
370	0.666208	12988	4	1
372	0.655461	12988	4	1
374	0.654773	12988	4	1
376	0.663718	12988	4	1
378	0.671305	12988	4	1
380	0.655759	12988	4	1
382	0.654632	12988	4	1
384	0.670192	12988	4	1
386	0.660987	12988	4	1
388	0.659325	12988	4	1
390	0.666721	12988	4	1
392	0.659779	12988	4	1
394	0.66942	12988	4	1
396	0.662421	12988	4	1
398	0.663531	12988	4	1
400	0.65807	12988	4	1
402	0.659332	12988	4	1
404	0.652541	12988	4	1
406	0.663958	12988	4	1
408	0.651651	12988	4	1
410	0.660423	12988	4	1
412	0.651054	12988	4	1
414	0.639357	12988	4	1
416	0.637388	12988	4	1
418	0.624193	12988	4	1
420	0.623915	12988	4	1
422	0.628416	12988	4	1
424	0.617499	12988	4	1
426	0.607579	12988	4	1
428	0.613404	12988	4	1
430	0.605907	12988	4	1
432	0.619025	12988	4	1
434	0.628307	12988	4	1
436	0.613226	12988	4	1
438	0.597433	12988	4	1
440	0.597002	12988	4	1
442	0.591047	12988	4	1
444	0.606473	12988	4	1
446	0.600135	12988	4	1
448	0.590372	12988	4	1
450	0.592122	12988	4	1
452	0.572982	12988	4	1
454	0.56906	12988	4	1
456	0.566497	12988	4	1
458	0.578518	12988	4	1
460	0.563682	12988	4	1
462	0.564077	12988	4	1
464	0.569777	12988	4	1
466	0.560259	12988	4	1
468	0.566899	12988	4	1
470	0.57622	12988	4	1
472	0.587364	12988	4	1
474	0.612338	12988	4	1
476	0.604838	12988	4	1
478	0.608857	12988	4	1
480	0.610026	12988	4	1
482	0.602117	12988	4	1
484	0.591733	12988	4	1
486	0.600817	12988	4	1
488	0.605929	12988	4	1
490	0.602007	12988	4	1
492	0.585916	12988	4	1
494	0.583591	12988	4	1
496	0.59146	12988	4	1
498	0.60147	12988	4	1
500	0.599115	12988	4	1
502	0.610918	12988	4	1
504	0.576438	12988	4	1
0	0.041222	131	5	1
2	0.041222	131	5	1
4	0.041222	131	5	1
6	0.041222	131	5	1
8	0.041222	131	5	1
10	0.041222	131	5	1
12	0.041222	131	5	1
14	0.041222	131	5	1
16	0.041222	131	5	1
18	0.041222	131	5	1
20	0.041222	131	5	1
22	0.041222	131	5	1
24	0.041222	131	5	1
26	0.038396	131	5	1
28	0.038396	131	5	1
30	0.058658	131	5	1
32	0.082762	131	5	1
34	0.082027	131	5	1
36	0.098975	131	5	1
38	0.105272	131	5	1
40	0.118963	131	5	1
42	0.130675	131	5	1
44	0.121455	131	5	1
46	0.119234	131	5	1
48	0.121343	131	5	1
50	0.124251	131	5	1
52	0.127956	131	5	1
54	0.125962	131	5	1
56	0.127673	131	5	1
58	0.125508	131	5	1
60	0.127857	131	5	1
62	0.12158	131	5	1
64	0.122728	131	5	1
66	0.123422	131	5	1
68	0.125861	131	5	1
70	0.127764	131	5	1
72	0.128238	131	5	1
74	0.141236	131	5	1
76	0.143727	131	5	1
78	0.153561	131	5	1
80	0.167006	131	5	1
82	0.187461	131	5	1
84	0.204697	131	5	1
86	0.230987	131	5	1
88	0.248557	131	5	1
90	0.270729	131	5	1
92	0.282721	131	5	1
94	0.29736	131	5	1
96	0.31554	131	5	1
98	0.326411	131	5	1
100	0.34693	131	5	1
102	0.368379	131	5	1
104	0.387469	131	5	1
106	0.394503	131	5	1
108	0.410524	131	5	1
110	0.429021	131	5	1
112	0.436255	131	5	1
114	0.442639	131	5	1
116	0.451167	131	5	1
118	0.459264	131	5	1
120	0.467978	131	5	1
122	0.479864	131	5	1
124	0.489356	131	5	1
126	0.501893	131	5	1
128	0.502065	131	5	1
130	0.507505	131	5	1
132	0.522429	131	5	1
134	0.531126	131	5	1
136	0.531676	131	5	1
138	0.539148	131	5	1
140	0.537679	131	5	1
142	0.542281	131	5	1
144	0.548058	131	5	1
146	0.548291	131	5	1
148	0.550082	131	5	1
150	0.552629	131	5	1
152	0.553339	131	5	1
154	0.551705	131	5	1
156	0.559166	131	5	1
158	0.565615	131	5	1
160	0.56233	131	5	1
162	0.571255	131	5	1
164	0.572788	131	5	1
166	0.568129	131	5	1
168	0.573356	131	5	1
170	0.569437	131	5	1
172	0.579567	131	5	1
174	0.574043	131	5	1
176	0.580337	131	5	1
178	0.578112	131	5	1
180	0.57824	131	5	1
182	0.586605	131	5	1
184	0.600131	131	5	1
186	0.593812	131	5	1
188	0.59865	131	5	1
190	0.601192	131	5	1
192	0.595174	131	5	1
194	0.608331	131	5	1
196	0.604243	131	5	1
198	0.608848	131	5	1
200	0.618767	131	5	1
202	0.618408	131	5	1
204	0.616821	131	5	1
206	0.605252	131	5	1
208	0.602264	131	5	1
210	0.606305	131	5	1
212	0.615318	131	5	1
214	0.611349	131	5	1
216	0.618982	131	5	1
218	0.623038	131	5	1
220	0.628559	131	5	1
222	0.62568	131	5	1
224	0.620484	131	5	1
226	0.617941	131	5	1
228	0.616675	131	5	1
230	0.623863	131	5	1
232	0.624307	131	5	1
234	0.629709	131	5	1
236	0.623747	131	5	1
238	0.622383	131	5	1
240	0.621516	131	5	1
242	0.617223	131	5	1
244	0.616644	131	5	1
246	0.60899	131	5	1
248	0.60617	131	5	1
250	0.599843	131	5	1
252	0.602995	131	5	1
254	0.597292	131	5	1
256	0.602162	131	5	1
258	0.615805	131	5	1
260	0.623628	131	5	1
262	0.623616	131	5	1
264	0.623015	131	5	1
266	0.613571	131	5	1
268	0.613757	131	5	1
270	0.616805	131	5	1
272	0.620888	131	5	1
274	0.615868	131	5	1
276	0.61733	131	5	1
278	0.616072	131	5	1
280	0.605754	131	5	1
282	0.6061	131	5	1
284	0.613974	131	5	1
286	0.609623	131	5	1
288	0.611827	131	5	1
290	0.610606	131	5	1
292	0.607564	131	5	1
294	0.611109	131	5	1
296	0.612249	131	5	1
298	0.602342	131	5	1
300	0.6019	131	5	1
302	0.605468	131	5	1
304	0.60553	131	5	1
306	0.593495	131	5	1
308	0.585814	131	5	1
310	0.599362	131	5	1
312	0.599635	131	5	1
314	0.600702	131	5	1
316	0.598047	131	5	1
318	0.601712	131	5	1
320	0.60417	131	5	1
322	0.599985	131	5	1
324	0.60409	131	5	1
326	0.609709	131	5	1
328	0.609857	131	5	1
330	0.633275	131	5	1
332	0.630015	131	5	1
334	0.628329	131	5	1
336	0.624926	131	5	1
338	0.634561	131	5	1
340	0.646553	131	5	1
342	0.630976	131	5	1
344	0.630425	131	5	1
346	0.627227	131	5	1
348	0.618601	131	5	1
350	0.628455	131	5	1
352	0.619346	131	5	1
354	0.625667	131	5	1
356	0.607918	131	5	1
358	0.605744	131	5	1
360	0.607691	131	5	1
362	0.599405	131	5	1
364	0.604305	131	5	1
366	0.624491	131	5	1
368	0.613284	131	5	1
370	0.601272	131	5	1
372	0.604932	131	5	1
374	0.599492	131	5	1
376	0.595828	131	5	1
378	0.607084	131	5	1
380	0.605867	131	5	1
382	0.599613	131	5	1
384	0.603099	131	5	1
386	0.602086	131	5	1
388	0.602916	131	5	1
390	0.598725	131	5	1
392	0.619011	131	5	1
394	0.611208	131	5	1
396	0.61217	131	5	1
398	0.617968	131	5	1
400	0.634054	131	5	1
402	0.630864	131	5	1
404	0.630634	131	5	1
406	0.633693	131	5	1
408	0.62889	131	5	1
410	0.632117	131	5	1
412	0.613836	131	5	1
414	0.634234	131	5	1
416	0.648576	131	5	1
418	0.651394	131	5	1
420	0.653318	131	5	1
422	0.646858	131	5	1
424	0.643476	131	5	1
426	0.63862	131	5	1
428	0.624237	131	5	1
430	0.63772	131	5	1
432	0.632516	131	5	1
434	0.639995	131	5	1
436	0.634756	131	5	1
438	0.632888	131	5	1
440	0.618452	131	5	1
442	0.623281	131	5	1
444	0.642219	131	5	1
446	0.629168	131	5	1
448	0.655076	131	5	1
450	0.649728	131	5	1
452	0.663375	131	5	1
454	0.651872	131	5	1
456	0.662628	131	5	1
458	0.662669	131	5	1
460	0.652031	131	5	1
462	0.654611	131	5	1
464	0.662913	131	5	1
466	0.652854	131	5	1
468	0.651419	131	5	1
470	0.649197	131	5	1
472	0.671596	131	5	1
474	0.666283	131	5	1
476	0.660745	131	5	1
478	0.671826	131	5	1
480	0.667886	131	5	1
482	0.662798	131	5	1
484	0.657523	131	5	1
486	0.650975	131	5	1
488	0.645176	131	5	1
490	0.636293	131	5	1
492	0.649757	131	5	1
494	0.656666	131	5	1
496	0.661159	131	5	1
498	0.644882	131	5	1
500	0.655779	131	5	1
502	0.658629	131	5	1
504	0.671224	131	5	1
0	0.041222	13213	6	1
2	0.041222	13213	6	1
4	0.041222	13213	6	1
6	0.041222	13213	6	1
8	0.041222	13213	6	1
10	0.041222	13213	6	1
12	0.041222	13213	6	1
14	0.041222	13213	6	1
16	0.041222	13213	6	1
18	0.041222	13213	6	1
20	0.041222	13213	6	1
22	0.041222	13213	6	1
24	0.041222	13213	6	1
26	0.045337	13213	6	1
28	0.051979	13213	6	1
30	0.055538	13213	6	1
32	0.055413	13213	6	1
34	0.065953	13213	6	1
36	0.067246	13213	6	1
38	0.070561	13213	6	1
40	0.073112	13213	6	1
42	0.07646	13213	6	1
44	0.080769	13213	6	1
46	0.081028	13213	6	1
48	0.080203	13213	6	1
50	0.088874	13213	6	1
52	0.08517	13213	6	1
54	0.084712	13213	6	1
56	0.090461	13213	6	1
58	0.089211	13213	6	1
60	0.092556	13213	6	1
62	0.093905	13213	6	1
64	0.092845	13213	6	1
66	0.096118	13213	6	1
68	0.10039	13213	6	1
70	0.105769	13213	6	1
72	0.11531	13213	6	1
74	0.130862	13213	6	1
76	0.14827	13213	6	1
78	0.170164	13213	6	1
80	0.188018	13213	6	1
82	0.19685	13213	6	1
84	0.208574	13213	6	1
86	0.230978	13213	6	1
88	0.2488	13213	6	1
90	0.278893	13213	6	1
92	0.297098	13213	6	1
94	0.314233	13213	6	1
96	0.33923	13213	6	1
98	0.349796	13213	6	1
100	0.375764	13213	6	1
102	0.389648	13213	6	1
104	0.41601	13213	6	1
106	0.429604	13213	6	1
108	0.434078	13213	6	1
110	0.443373	13213	6	1
112	0.452437	13213	6	1
114	0.469732	13213	6	1
116	0.478825	13213	6	1
118	0.488974	13213	6	1
120	0.509791	13213	6	1
122	0.508599	13213	6	1
124	0.522026	13213	6	1
126	0.525103	13213	6	1
128	0.529698	13213	6	1
130	0.53401	13213	6	1
132	0.542667	13213	6	1
134	0.553111	13213	6	1
136	0.559529	13213	6	1
138	0.563841	13213	6	1
140	0.570094	13213	6	1
142	0.576658	13213	6	1
144	0.583387	13213	6	1
146	0.578096	13213	6	1
148	0.588205	13213	6	1
150	0.588122	13213	6	1
152	0.593421	13213	6	1
154	0.598652	13213	6	1
156	0.60354	13213	6	1
158	0.605882	13213	6	1
160	0.602033	13213	6	1
162	0.615677	13213	6	1
164	0.608849	13213	6	1
166	0.610012	13213	6	1
168	0.609013	13213	6	1
170	0.606699	13213	6	1
172	0.603625	13213	6	1
174	0.61383	13213	6	1
176	0.618478	13213	6	1
178	0.619288	13213	6	1
180	0.61977	13213	6	1
182	0.629442	13213	6	1
184	0.617251	13213	6	1
186	0.622088	13213	6	1
188	0.62486	13213	6	1
190	0.626731	13213	6	1
192	0.632691	13213	6	1
194	0.635054	13213	6	1
196	0.626834	13213	6	1
198	0.62597	13213	6	1
200	0.622824	13213	6	1
202	0.617757	13213	6	1
204	0.620721	13213	6	1
206	0.627397	13213	6	1
208	0.634471	13213	6	1
210	0.631095	13213	6	1
212	0.629774	13213	6	1
214	0.632062	13213	6	1
216	0.628869	13213	6	1
218	0.629068	13213	6	1
220	0.637684	13213	6	1
222	0.632351	13213	6	1
224	0.634327	13213	6	1
226	0.643062	13213	6	1
228	0.635008	13213	6	1
230	0.629122	13213	6	1
232	0.632016	13213	6	1
234	0.631274	13213	6	1
236	0.634133	13213	6	1
238	0.635979	13213	6	1
240	0.648891	13213	6	1
242	0.644028	13213	6	1
244	0.643209	13213	6	1
246	0.642089	13213	6	1
248	0.640221	13213	6	1
250	0.63799	13213	6	1
252	0.633663	13213	6	1
254	0.642759	13213	6	1
256	0.642263	13213	6	1
258	0.648758	13213	6	1
260	0.64513	13213	6	1
262	0.649549	13213	6	1
264	0.652352	13213	6	1
266	0.651582	13213	6	1
268	0.637578	13213	6	1
270	0.630308	13213	6	1
272	0.635069	13213	6	1
274	0.632315	13213	6	1
276	0.637324	13213	6	1
278	0.632762	13213	6	1
280	0.63406	13213	6	1
282	0.626829	13213	6	1
284	0.615794	13213	6	1
286	0.625716	13213	6	1
288	0.629266	13213	6	1
290	0.627081	13213	6	1
292	0.624975	13213	6	1
294	0.62931	13213	6	1
296	0.646513	13213	6	1
298	0.640134	13213	6	1
300	0.630396	13213	6	1
302	0.634084	13213	6	1
304	0.631572	13213	6	1
306	0.639613	13213	6	1
308	0.637846	13213	6	1
310	0.638108	13213	6	1
312	0.641375	13213	6	1
314	0.631281	13213	6	1
316	0.61928	13213	6	1
318	0.619433	13213	6	1
320	0.625101	13213	6	1
322	0.629285	13213	6	1
324	0.631617	13213	6	1
326	0.624547	13213	6	1
328	0.622599	13213	6	1
330	0.631627	13213	6	1
332	0.641707	13213	6	1
334	0.641363	13213	6	1
336	0.646297	13213	6	1
338	0.647364	13213	6	1
340	0.644458	13213	6	1
342	0.654148	13213	6	1
344	0.647544	13213	6	1
346	0.650236	13213	6	1
348	0.642143	13213	6	1
350	0.644398	13213	6	1
352	0.648827	13213	6	1
354	0.643673	13213	6	1
356	0.648876	13213	6	1
358	0.640775	13213	6	1
360	0.644071	13213	6	1
362	0.645485	13213	6	1
364	0.64474	13213	6	1
366	0.649949	13213	6	1
368	0.655625	13213	6	1
370	0.661795	13213	6	1
372	0.657411	13213	6	1
374	0.649447	13213	6	1
376	0.641452	13213	6	1
378	0.634868	13213	6	1
380	0.633173	13213	6	1
382	0.628378	13213	6	1
384	0.639241	13213	6	1
386	0.636072	13213	6	1
388	0.641869	13213	6	1
390	0.64195	13213	6	1
392	0.643332	13213	6	1
394	0.644794	13213	6	1
396	0.648107	13213	6	1
398	0.654763	13213	6	1
400	0.654155	13213	6	1
402	0.650623	13213	6	1
404	0.650349	13213	6	1
406	0.648822	13213	6	1
408	0.651759	13213	6	1
410	0.647573	13213	6	1
412	0.645616	13213	6	1
414	0.643673	13213	6	1
416	0.646972	13213	6	1
418	0.653583	13213	6	1
420	0.665307	13213	6	1
422	0.657868	13213	6	1
424	0.663564	13213	6	1
426	0.66289	13213	6	1
428	0.66391	13213	6	1
430	0.666285	13213	6	1
432	0.659242	13213	6	1
434	0.660766	13213	6	1
436	0.654399	13213	6	1
438	0.660415	13213	6	1
440	0.639256	13213	6	1
442	0.64051	13213	6	1
444	0.639338	13213	6	1
446	0.648231	13213	6	1
448	0.653738	13213	6	1
450	0.651753	13213	6	1
452	0.642375	13213	6	1
454	0.63678	13213	6	1
456	0.640414	13213	6	1
458	0.648574	13213	6	1
460	0.65071	13213	6	1
462	0.647578	13213	6	1
464	0.646819	13213	6	1
466	0.6505	13213	6	1
468	0.650509	13213	6	1
470	0.647073	13213	6	1
472	0.642806	13213	6	1
474	0.646161	13213	6	1
476	0.645092	13213	6	1
478	0.644294	13213	6	1
480	0.652585	13213	6	1
482	0.647184	13213	6	1
484	0.642524	13213	6	1
486	0.628102	13213	6	1
488	0.636839	13213	6	1
490	0.640031	13213	6	1
492	0.641359	13213	6	1
494	0.641703	13213	6	1
496	0.642956	13213	6	1
498	0.655229	13213	6	1
500	0.654037	13213	6	1
502	0.649127	13213	6	1
504	0.657042	13213	6	1
0	0.041222	14428	7	1
2	0.041222	14428	7	1
4	0.041222	14428	7	1
6	0.041222	14428	7	1
8	0.041222	14428	7	1
10	0.041222	14428	7	1
12	0.041222	14428	7	1
14	0.041222	14428	7	1
16	0.041222	14428	7	1
18	0.041222	14428	7	1
20	0.041222	14428	7	1
22	0.041222	14428	7	1
24	0.041222	14428	7	1
26	0.042991	14428	7	1
28	0.049097	14428	7	1
30	0.047755	14428	7	1
32	0.057753	14428	7	1
34	0.06774	14428	7	1
36	0.065754	14428	7	1
38	0.070145	14428	7	1
40	0.084326	14428	7	1
42	0.080334	14428	7	1
44	0.076065	14428	7	1
46	0.087178	14428	7	1
48	0.082478	14428	7	1
50	0.076228	14428	7	1
52	0.074399	14428	7	1
54	0.070277	14428	7	1
56	0.075184	14428	7	1
58	0.076346	14428	7	1
60	0.077248	14428	7	1
62	0.079546	14428	7	1
64	0.081114	14428	7	1
66	0.080215	14428	7	1
68	0.079113	14428	7	1
70	0.081625	14428	7	1
72	0.084328	14428	7	1
74	0.087391	14428	7	1
76	0.094101	14428	7	1
78	0.101401	14428	7	1
80	0.113957	14428	7	1
82	0.130488	14428	7	1
84	0.149055	14428	7	1
86	0.168431	14428	7	1
88	0.182316	14428	7	1
90	0.190931	14428	7	1
92	0.205963	14428	7	1
94	0.226636	14428	7	1
96	0.24772	14428	7	1
98	0.278685	14428	7	1
100	0.29223	14428	7	1
102	0.31376	14428	7	1
104	0.321438	14428	7	1
106	0.346328	14428	7	1
108	0.356421	14428	7	1
110	0.372871	14428	7	1
112	0.394458	14428	7	1
114	0.407062	14428	7	1
116	0.419708	14428	7	1
118	0.432028	14428	7	1
120	0.441166	14428	7	1
122	0.451092	14428	7	1
124	0.456013	14428	7	1
126	0.470848	14428	7	1
128	0.483141	14428	7	1
130	0.488997	14428	7	1
132	0.503774	14428	7	1
134	0.51004	14428	7	1
136	0.515298	14428	7	1
138	0.527773	14428	7	1
140	0.531006	14428	7	1
142	0.533001	14428	7	1
144	0.540826	14428	7	1
146	0.545353	14428	7	1
148	0.549324	14428	7	1
150	0.548029	14428	7	1
152	0.539079	14428	7	1
154	0.548104	14428	7	1
156	0.545185	14428	7	1
158	0.562983	14428	7	1
160	0.570042	14428	7	1
162	0.567574	14428	7	1
164	0.564782	14428	7	1
166	0.575144	14428	7	1
168	0.58609	14428	7	1
170	0.585586	14428	7	1
172	0.586326	14428	7	1
174	0.573123	14428	7	1
176	0.566012	14428	7	1
178	0.57021	14428	7	1
180	0.581008	14428	7	1
182	0.589576	14428	7	1
184	0.591537	14428	7	1
186	0.596147	14428	7	1
188	0.589097	14428	7	1
190	0.582016	14428	7	1
192	0.59137	14428	7	1
194	0.594887	14428	7	1
196	0.593957	14428	7	1
198	0.603403	14428	7	1
200	0.607024	14428	7	1
202	0.601552	14428	7	1
204	0.615515	14428	7	1
206	0.615472	14428	7	1
208	0.619571	14428	7	1
210	0.612438	14428	7	1
212	0.612066	14428	7	1
214	0.596497	14428	7	1
216	0.605799	14428	7	1
218	0.601691	14428	7	1
220	0.611057	14428	7	1
222	0.614992	14428	7	1
224	0.626367	14428	7	1
226	0.620022	14428	7	1
228	0.606341	14428	7	1
230	0.594994	14428	7	1
232	0.594274	14428	7	1
234	0.609458	14428	7	1
236	0.610148	14428	7	1
238	0.63143	14428	7	1
240	0.628738	14428	7	1
242	0.636735	14428	7	1
244	0.641577	14428	7	1
246	0.639581	14428	7	1
248	0.630717	14428	7	1
250	0.643259	14428	7	1
252	0.645594	14428	7	1
254	0.65137	14428	7	1
256	0.648777	14428	7	1
258	0.66464	14428	7	1
260	0.64917	14428	7	1
262	0.641318	14428	7	1
264	0.630723	14428	7	1
266	0.638211	14428	7	1
268	0.641844	14428	7	1
270	0.653594	14428	7	1
272	0.657777	14428	7	1
274	0.658332	14428	7	1
276	0.644667	14428	7	1
278	0.644546	14428	7	1
280	0.646646	14428	7	1
282	0.641832	14428	7	1
284	0.657341	14428	7	1
286	0.660768	14428	7	1
288	0.675644	14428	7	1
290	0.663858	14428	7	1
292	0.661215	14428	7	1
294	0.665511	14428	7	1
296	0.652941	14428	7	1
298	0.653023	14428	7	1
300	0.660874	14428	7	1
302	0.653605	14428	7	1
304	0.647258	14428	7	1
306	0.64413	14428	7	1
308	0.651043	14428	7	1
310	0.635172	14428	7	1
312	0.649564	14428	7	1
314	0.648621	14428	7	1
316	0.659531	14428	7	1
318	0.684367	14428	7	1
320	0.682274	14428	7	1
322	0.671833	14428	7	1
324	0.687114	14428	7	1
326	0.675373	14428	7	1
328	0.678462	14428	7	1
330	0.674761	14428	7	1
332	0.676269	14428	7	1
334	0.667786	14428	7	1
336	0.660618	14428	7	1
338	0.652909	14428	7	1
340	0.648205	14428	7	1
342	0.659319	14428	7	1
344	0.648636	14428	7	1
346	0.644968	14428	7	1
348	0.650533	14428	7	1
350	0.652706	14428	7	1
352	0.664839	14428	7	1
354	0.666787	14428	7	1
356	0.671251	14428	7	1
358	0.662796	14428	7	1
360	0.668796	14428	7	1
362	0.66307	14428	7	1
364	0.680422	14428	7	1
366	0.690957	14428	7	1
368	0.660371	14428	7	1
370	0.64133	14428	7	1
372	0.629791	14428	7	1
374	0.621014	14428	7	1
376	0.624441	14428	7	1
378	0.626132	14428	7	1
380	0.623926	14428	7	1
382	0.621065	14428	7	1
384	0.636384	14428	7	1
386	0.620173	14428	7	1
388	0.625057	14428	7	1
390	0.617381	14428	7	1
392	0.611784	14428	7	1
394	0.619638	14428	7	1
396	0.615505	14428	7	1
398	0.611958	14428	7	1
400	0.603978	14428	7	1
402	0.615399	14428	7	1
404	0.603525	14428	7	1
406	0.625077	14428	7	1
408	0.603438	14428	7	1
410	0.616375	14428	7	1
412	0.627176	14428	7	1
414	0.625398	14428	7	1
416	0.652333	14428	7	1
418	0.641467	14428	7	1
420	0.619331	14428	7	1
422	0.610939	14428	7	1
424	0.612655	14428	7	1
426	0.599993	14428	7	1
428	0.597375	14428	7	1
430	0.609032	14428	7	1
432	0.611189	14428	7	1
434	0.600844	14428	7	1
436	0.600251	14428	7	1
438	0.602506	14428	7	1
440	0.620069	14428	7	1
442	0.61008	14428	7	1
444	0.618961	14428	7	1
446	0.599629	14428	7	1
448	0.599779	14428	7	1
450	0.598113	14428	7	1
452	0.607834	14428	7	1
454	0.601139	14428	7	1
456	0.629728	14428	7	1
458	0.647865	14428	7	1
460	0.647777	14428	7	1
462	0.642919	14428	7	1
464	0.660366	14428	7	1
466	0.634927	14428	7	1
468	0.629973	14428	7	1
470	0.646949	14428	7	1
472	0.646071	14428	7	1
474	0.667586	14428	7	1
476	0.65061	14428	7	1
478	0.65648	14428	7	1
480	0.661885	14428	7	1
482	0.672824	14428	7	1
484	0.644459	14428	7	1
486	0.628858	14428	7	1
488	0.647714	14428	7	1
490	0.641047	14428	7	1
492	0.636905	14428	7	1
494	0.65873	14428	7	1
496	0.659621	14428	7	1
498	0.662154	14428	7	1
500	0.654038	14428	7	1
502	0.674053	14428	7	1
504	0.670178	14428	7	1
0	0.041222	16897	8	1
2	0.041222	16897	8	1
4	0.041222	16897	8	1
6	0.041222	16897	8	1
8	0.041222	16897	8	1
10	0.041222	16897	8	1
12	0.041222	16897	8	1
14	0.041222	16897	8	1
16	0.041222	16897	8	1
18	0.041222	16897	8	1
20	0.041222	16897	8	1
22	0.041222	16897	8	1
24	0.041222	16897	8	1
26	0.04288	16897	8	1
28	0.061292	16897	8	1
30	0.080857	16897	8	1
32	0.076176	16897	8	1
34	0.07869	16897	8	1
36	0.08452	16897	8	1
38	0.074926	16897	8	1
40	0.081183	16897	8	1
42	0.083366	16897	8	1
44	0.080114	16897	8	1
46	0.09243	16897	8	1
48	0.087344	16897	8	1
50	0.089509	16897	8	1
52	0.084823	16897	8	1
54	0.086718	16897	8	1
56	0.089774	16897	8	1
58	0.095062	16897	8	1
60	0.094194	16897	8	1
62	0.092797	16897	8	1
64	0.100614	16897	8	1
66	0.104239	16897	8	1
68	0.110088	16897	8	1
70	0.109834	16897	8	1
72	0.111507	16897	8	1
74	0.120318	16897	8	1
76	0.128169	16897	8	1
78	0.140706	16897	8	1
80	0.156068	16897	8	1
82	0.175202	16897	8	1
84	0.193927	16897	8	1
86	0.213485	16897	8	1
88	0.237868	16897	8	1
90	0.25489	16897	8	1
92	0.271963	16897	8	1
94	0.291053	16897	8	1
96	0.30654	16897	8	1
98	0.323669	16897	8	1
100	0.337207	16897	8	1
102	0.344308	16897	8	1
104	0.356009	16897	8	1
106	0.367622	16897	8	1
108	0.383425	16897	8	1
110	0.400325	16897	8	1
112	0.41139	16897	8	1
114	0.428766	16897	8	1
116	0.435562	16897	8	1
118	0.455974	16897	8	1
120	0.463007	16897	8	1
122	0.475795	16897	8	1
124	0.490803	16897	8	1
126	0.498264	16897	8	1
128	0.506674	16897	8	1
130	0.512979	16897	8	1
132	0.527876	16897	8	1
134	0.524442	16897	8	1
136	0.532918	16897	8	1
138	0.532412	16897	8	1
140	0.546031	16897	8	1
142	0.54417	16897	8	1
144	0.550428	16897	8	1
146	0.553353	16897	8	1
148	0.565691	16897	8	1
150	0.568489	16897	8	1
152	0.565143	16897	8	1
154	0.577949	16897	8	1
156	0.57839	16897	8	1
158	0.574666	16897	8	1
160	0.566107	16897	8	1
162	0.568792	16897	8	1
164	0.579506	16897	8	1
166	0.584727	16897	8	1
168	0.590218	16897	8	1
170	0.581652	16897	8	1
172	0.592337	16897	8	1
174	0.588519	16897	8	1
176	0.592744	16897	8	1
178	0.594055	16897	8	1
180	0.593108	16897	8	1
182	0.598586	16897	8	1
184	0.59873	16897	8	1
186	0.598856	16897	8	1
188	0.601652	16897	8	1
190	0.594883	16897	8	1
192	0.606257	16897	8	1
194	0.601184	16897	8	1
196	0.60635	16897	8	1
198	0.608111	16897	8	1
200	0.606633	16897	8	1
202	0.600534	16897	8	1
204	0.594971	16897	8	1
206	0.590463	16897	8	1
208	0.58922	16897	8	1
210	0.595551	16897	8	1
212	0.601215	16897	8	1
214	0.606417	16897	8	1
216	0.613915	16897	8	1
218	0.608888	16897	8	1
220	0.611555	16897	8	1
222	0.607202	16897	8	1
224	0.608544	16897	8	1
226	0.615288	16897	8	1
228	0.629336	16897	8	1
230	0.621748	16897	8	1
232	0.624707	16897	8	1
234	0.608602	16897	8	1
236	0.607586	16897	8	1
238	0.617975	16897	8	1
240	0.626484	16897	8	1
242	0.635635	16897	8	1
244	0.628865	16897	8	1
246	0.624316	16897	8	1
248	0.615966	16897	8	1
250	0.627719	16897	8	1
252	0.630345	16897	8	1
254	0.618652	16897	8	1
256	0.624051	16897	8	1
258	0.616077	16897	8	1
260	0.602414	16897	8	1
262	0.606578	16897	8	1
264	0.617747	16897	8	1
266	0.614575	16897	8	1
268	0.616077	16897	8	1
270	0.607045	16897	8	1
272	0.608012	16897	8	1
274	0.61856	16897	8	1
276	0.616486	16897	8	1
278	0.619609	16897	8	1
280	0.617076	16897	8	1
282	0.614042	16897	8	1
284	0.613227	16897	8	1
286	0.612469	16897	8	1
288	0.610437	16897	8	1
290	0.612847	16897	8	1
292	0.624867	16897	8	1
294	0.630439	16897	8	1
296	0.623021	16897	8	1
298	0.615453	16897	8	1
300	0.609279	16897	8	1
302	0.597472	16897	8	1
304	0.597506	16897	8	1
306	0.587863	16897	8	1
308	0.596838	16897	8	1
310	0.603266	16897	8	1
312	0.600234	16897	8	1
314	0.597634	16897	8	1
316	0.612057	16897	8	1
318	0.59671	16897	8	1
320	0.602645	16897	8	1
322	0.603711	16897	8	1
324	0.61424	16897	8	1
326	0.613287	16897	8	1
328	0.608384	16897	8	1
330	0.623359	16897	8	1
332	0.622934	16897	8	1
334	0.630183	16897	8	1
336	0.639926	16897	8	1
338	0.642835	16897	8	1
340	0.639679	16897	8	1
342	0.641558	16897	8	1
344	0.637306	16897	8	1
346	0.626691	16897	8	1
348	0.631715	16897	8	1
350	0.639384	16897	8	1
352	0.650397	16897	8	1
354	0.648136	16897	8	1
356	0.643874	16897	8	1
358	0.65102	16897	8	1
360	0.630766	16897	8	1
362	0.639675	16897	8	1
364	0.633517	16897	8	1
366	0.620596	16897	8	1
368	0.609793	16897	8	1
370	0.603022	16897	8	1
372	0.60065	16897	8	1
374	0.61615	16897	8	1
376	0.617288	16897	8	1
378	0.598681	16897	8	1
380	0.613944	16897	8	1
382	0.608601	16897	8	1
384	0.610528	16897	8	1
386	0.614353	16897	8	1
388	0.611946	16897	8	1
390	0.611558	16897	8	1
392	0.621823	16897	8	1
394	0.635129	16897	8	1
396	0.626368	16897	8	1
398	0.625122	16897	8	1
400	0.629102	16897	8	1
402	0.612076	16897	8	1
404	0.617438	16897	8	1
406	0.619755	16897	8	1
408	0.622892	16897	8	1
410	0.610555	16897	8	1
412	0.605061	16897	8	1
414	0.614841	16897	8	1
416	0.629393	16897	8	1
418	0.627279	16897	8	1
420	0.62756	16897	8	1
422	0.626547	16897	8	1
424	0.624316	16897	8	1
426	0.618299	16897	8	1
428	0.617617	16897	8	1
430	0.625392	16897	8	1
432	0.616	16897	8	1
434	0.620414	16897	8	1
436	0.603026	16897	8	1
438	0.599531	16897	8	1
440	0.590794	16897	8	1
442	0.600257	16897	8	1
444	0.596545	16897	8	1
446	0.61421	16897	8	1
448	0.612546	16897	8	1
450	0.617675	16897	8	1
452	0.605119	16897	8	1
454	0.587119	16897	8	1
[truncated: 20,771 more rows]
