# Supplementary material for: From affinity selection to kinetic selection in Germinal Centre modelling
Source: PLoS Comput Biol. 2022 Jun 3;18(6):e1010168. doi: 10.1371/journal.pcbi.1010168 (PMC9200358; doi:10.1371/journal.pcbi.1010168)
Supplement: S1 File — Simulation data of three scenarios used to produce Figs 3 and 4, and S1–S7 Figs. (ZIP) [file pcbi.1010168.s009.zip › A_Tables/Table_B_SC1/0/OCs_Temporal_Affinity_summary.csv]

time	Clone_L_Affinity_mean	Clone_M_Affinity_mean	Clone_H_Affinity_mean	Clone_L_Affinity_min	Clone_M_Affinity_min	Clone_H_Affinity_min	Clone_L_Affinity_max	Clone_M_Affinity_max	Clone_H_Affinity_max
0	0	0	0	0	0	0	0	0	0
2	0	0	0	0	0	0	0	0	0
4	0	0	0	0	0	0	0	0	0
6	0	0	0	0	0	0	0	0	0
8	0	0	0	0	0	0	0	0	0
10	0	0	0	0	0	0	0	0	0
12	0	0	0	0	0	0	0	0	0
14	0	0	0	0	0	0	0	0	0
16	0	0	0	0	0	0	0	0	0
18	0	0	0	0	0	0	0	0	0
20	0	0	0	0	0	0	0	0	0
22	0	0	0	0	0	0	0	0	0
24	0	0	0	0	0	0	0	0	0
26	0	0	0	0	0	0	0	0	0
28	0	0	0	0	0	0	0	0	0
30	0	0	0	0	0	0	0	0	0
32	0	0	0	0	0	0	0	0	0
34	0	0	0	0	0	0	0	0	0
36	0	0	0	0	0	0	0	0	0
38	0	0	0	0	0	0	0	0	0
40	0	0	0	0	0	0	0	0	0
42	0	0	0	0	0	0	0	0	0
44	0	0	0	0	0	0	0	0	0
46	0	0	0	0	0	0	0	0	0
48	0	0	0	0	0	0	0	0	0
50	0	0	0	0	0	0	0	0	0
52	0	0	0	0	0	0	0	0	0
54	0	0	0	0	0	0	0	0	0
56	0	0	0	0	0	0	0	0	0
58	0	0	0	0	0	0	0	0	0
60	0.00433076666666667	0	0	0	0	0	0.129923	0	0
62	0.00745343333333333	0	0	0	0	0	0.223603	0	0
64	0.00913533333333333	0	0	0	0	0	0.16281	0	0
66	0.0325081333333333	0.0105761333333333	0.0200124333333333	0	0	0	0.600373	0.317284	0.600373
68	0.0669608666666667	0.033734	0.0200124333333333	0	0	0	0.411185	0.600373	0.600373
70	0.0872309666666667	0.118284633333333	0.0595963333333333	0	0	0	0.317284	0.880248	0.600373
72	0.139678933333333	0.1369607	0.163882133333333	0	0	0	0.600373	0.670342	0.880248
74	0.180462033333333	0.213483966666667	0.1944707	0	0	0	0.50601	0.880248	0.880248
76	0.2059184	0.259023466666667	0.245331233333333	0.041222	0	0	0.512848	0.740311	0.880248
78	0.193488833333333	0.356583733333333	0.3450996	0.03557	0	0	0.322817	0.740311	0.880248
80	0.198222333333333	0.4355239	0.428019133333333	0.062682	0	0	0.350548	0.634956	0.880248
82	0.194723033333333	0.433808733333333	0.44435	0.08693	0	0	0.288987	0.693665	0.880248
84	0.1984747	0.4623442	0.475524466666667	0.116024	0.129923	0	0.284381	0.600373	0.880248
86	0.199935133333333	0.4593957	0.508190933333333	0.121449	0.286739	0	0.267984	0.594794	0.693665
88	0.2074131	0.467461733333333	0.505360466666667	0.172825	0.333967	0	0.262962	0.580176	0.709972
90	0.211015666666667	0.473217033333333	0.5381669	0.168098	0.367874	0.243745	0.259683	0.596189	0.714802
92	0.215291	0.479703966666667	0.548600233333333	0.175418	0.385558	0.303183	0.257831	0.596752	0.699961
94	0.219898633333333	0.4974713	0.559222533333333	0.188089	0.392755	0.317796	0.258127	0.615169	0.723977
96	0.2266972	0.506657566666667	0.561783266666667	0.189521	0.412289	0.317796	0.270878	0.612135	0.749567
98	0.2326521	0.510266166666667	0.574439666666667	0.20317	0.398171	0.38029	0.275393	0.619279	0.748196
100	0.2403157	0.519910233333333	0.580258166666667	0.208191	0.395169	0.430286	0.280206	0.630666	0.740377
102	0.247742833333333	0.529877333333333	0.587897766666667	0.213473	0.4081	0.471192	0.294071	0.632705	0.748605
104	0.255129166666667	0.5400555	0.5987701	0.218412	0.408317	0.471192	0.297204	0.636994	0.762515
106	0.262662666666667	0.550710033333333	0.606285433333333	0.222518	0.416274	0.476833	0.302377	0.656422	0.764447
108	0.270265466666667	0.561016666666667	0.613719866666667	0.237896	0.416274	0.476833	0.309042	0.667076	0.766055
110	0.2774933	0.5678671	0.6212156	0.244863	0.416274	0.481957	0.316688	0.675959	0.771496
112	0.285712	0.579773933333333	0.6240825	0.251442	0.424278	0.481957	0.32976	0.677933	0.775107
114	0.294027066666667	0.587835733333333	0.6275038	0.260011	0.424278	0.481957	0.335491	0.68962	0.783988
116	0.302519966666667	0.595026733333333	0.6347429	0.268849	0.443277	0.481957	0.342651	0.697107	0.787763
118	0.3112016	0.603025966666667	0.639779266666667	0.275726	0.443277	0.481957	0.354487	0.711025	0.791845
120	0.3192658	0.611442866666667	0.643267833333333	0.285718	0.443277	0.481957	0.362888	0.713748	0.798844
122	0.327268166666667	0.622146733333333	0.6481433	0.295043	0.443277	0.481957	0.373348	0.71749	0.807184
124	0.335286966666667	0.630455133333333	0.656352266666667	0.29875	0.443277	0.481957	0.3845	0.728846	0.808422
126	0.343280333333333	0.6368303	0.660068466666667	0.307397	0.460756	0.481957	0.394232	0.741154	0.807159
128	0.351620133333333	0.643758533333333	0.664804566666667	0.315636	0.460756	0.481957	0.401117	0.751894	0.815793
130	0.359577	0.650263633333333	0.670591166666667	0.326757	0.47689	0.481957	0.409135	0.758423	0.819397
132	0.3676724	0.655478433333333	0.674446966666667	0.334265	0.47689	0.481957	0.417149	0.76257	0.830652
134	0.375442833333333	0.6615664	0.678978166666667	0.34261	0.47689	0.481957	0.424781	0.771694	0.835051
136	0.382751233333333	0.6689483	0.684453733333333	0.351981	0.491829	0.481957	0.43193	0.780173	0.838243
138	0.390052766666667	0.674375466666667	0.690164466666667	0.358988	0.505701	0.481957	0.441182	0.781826	0.842096
140	0.397160766666667	0.678630266666667	0.692474033333333	0.365167	0.505701	0.481957	0.447821	0.77704	0.846824
142	0.4039836	0.6841055	0.696779933333333	0.372519	0.522746	0.481957	0.456315	0.78098	0.843982
144	0.410688	0.6892722	0.7001063	0.379116	0.522746	0.481957	0.462549	0.784007	0.847166
146	0.417138366666667	0.693635166666667	0.703759466666667	0.387838	0.522746	0.481957	0.467787	0.78845	0.847166
148	0.423483766666667	0.697464	0.706507233333333	0.393118	0.525334	0.481957	0.471831	0.790578	0.8475
150	0.429150566666667	0.701681533333333	0.7089794	0.398469	0.525334	0.481957	0.47776	0.795211	0.85052
152	0.4345233	0.7050458	0.7116089	0.404017	0.525334	0.481957	0.482345	0.799184	0.85368
154	0.4396395	0.707441333333333	0.7152884	0.409984	0.525334	0.481957	0.485265	0.800933	0.855544
156	0.444519366666667	0.710116533333333	0.717055966666667	0.41527	0.525334	0.481957	0.489467	0.804133	0.858592
158	0.449239133333333	0.713447633333333	0.7197074	0.418836	0.525334	0.481957	0.49476	0.806312	0.860213
160	0.453487533333333	0.7172021	0.723377966666667	0.422847	0.525334	0.481957	0.499159	0.810402	0.859358
162	0.457896633333333	0.719902633333333	0.724020433333333	0.426524	0.525334	0.481957	0.502197	0.811264	0.86055
164	0.4618622	0.722836533333333	0.7260322	0.430012	0.525334	0.481957	0.504584	0.813996	0.862028
166	0.465535033333333	0.7249966	0.727828533333333	0.433363	0.525334	0.481957	0.507903	0.817015	0.864527
168	0.4688844	0.726962733333333	0.7304726	0.437162	0.525334	0.481957	0.509728	0.81876	0.864652
170	0.4721552	0.729060833333333	0.731640933333333	0.440519	0.525334	0.481957	0.512936	0.820341	0.866767
172	0.475595366666667	0.7309375	0.732913733333333	0.444839	0.525334	0.481957	0.51568	0.821694	0.866871
174	0.478664233333333	0.733244233333333	0.733961533333333	0.448779	0.525334	0.481957	0.519161	0.822453	0.868904
176	0.4818924	0.734782266666667	0.734982433333333	0.451293	0.525334	0.481957	0.521166	0.824498	0.868904
178	0.4845529	0.736553733333333	0.736009666666667	0.453802	0.525334	0.481957	0.523798	0.829499	0.868904
180	0.487290933333333	0.737581066666667	0.7369385	0.45692	0.525334	0.481957	0.526576	0.831517	0.869897
182	0.489895766666667	0.739148633333333	0.737566966666667	0.460168	0.525334	0.481957	0.528985	0.833786	0.870945
184	0.4922318	0.740560066666667	0.738938166666667	0.46129	0.525334	0.481957	0.53095	0.834541	0.870945
186	0.494642233333333	0.741513566666667	0.7394706	0.46423	0.525334	0.481957	0.5327	0.835501	0.872843
188	0.496997666666667	0.7424824	0.740045766666667	0.46741	0.525334	0.481957	0.535356	0.836731	0.875587
190	0.499330466666667	0.743941	0.740718833333333	0.468903	0.525334	0.481957	0.536598	0.837773	0.875587
192	0.501583066666667	0.745109166666667	0.741358533333333	0.471699	0.525334	0.481957	0.538806	0.839361	0.876476
194	0.5038021	0.746213533333333	0.742313533333333	0.474242	0.525334	0.481957	0.540666	0.841446	0.876476
196	0.5058441	0.7466628	0.7428896	0.476795	0.525334	0.481957	0.542369	0.842611	0.877352
198	0.507799633333333	0.747372333333333	0.7438144	0.478806	0.525334	0.481957	0.543412	0.842785	0.877352
200	0.5097626	0.748212666666667	0.744785333333333	0.481153	0.525334	0.481957	0.544771	0.842982	0.877352
202	0.5116846	0.749013966666667	0.745011766666667	0.48351	0.525334	0.481957	0.546717	0.843804	0.87823
204	0.513523666666667	0.749655166666667	0.7455418	0.485444	0.525334	0.481957	0.548461	0.844618	0.879075
206	0.515357733333333	0.750539833333333	0.745722433333333	0.486946	0.525334	0.481957	0.550261	0.845603	0.879075
208	0.517116533333333	0.751056433333333	0.7468666	0.489594	0.525334	0.481957	0.551588	0.846394	0.879075
210	0.518786066666667	0.751488833333333	0.7474659	0.491211	0.525334	0.481957	0.552559	0.847327	0.879075
212	0.520414366666667	0.751774933333333	0.7477789	0.492182	0.525334	0.481957	0.553475	0.847327	0.879909
214	0.521976933333333	0.752352933333333	0.7484192	0.493106	0.525334	0.481957	0.554374	0.848096	0.879909
216	0.523593033333333	0.753016733333333	0.748711	0.495614	0.525334	0.481957	0.555797	0.847556	0.879909
218	0.5250302	0.7538458	0.748830266666667	0.497407	0.525334	0.481957	0.557291	0.848018	0.880729
220	0.526423133333333	0.754457033333333	0.749086433333333	0.4988	0.525334	0.481957	0.558326	0.848098	0.880729
222	0.527993633333333	0.755028933333333	0.749454333333333	0.499829	0.525334	0.481957	0.5599	0.848553	0.880725
224	0.529371333333333	0.7554985	0.749816966666667	0.501229	0.525334	0.481957	0.560469	0.849299	0.881526
226	0.530781666666667	0.7557433	0.749941466666667	0.502797	0.525334	0.481957	0.561231	0.850038	0.882316
228	0.532087433333333	0.756185	0.7502546	0.504071	0.525334	0.481957	0.56181	0.850405	0.882316
230	0.533297633333333	0.756542266666667	0.7508291	0.505022	0.525334	0.481957	0.562752	0.849795	0.882316
232	0.534663066666667	0.756961966666667	0.751086833333333	0.506798	0.525334	0.481957	0.563844	0.849795	0.882316
234	0.535792566666667	0.757237866666667	0.751471733333333	0.508794	0.525334	0.481957	0.564814	0.85016	0.882316
236	0.536982133333333	0.757443633333333	0.751417333333333	0.509962	0.525334	0.481957	0.566328	0.85016	0.882316
238	0.538219066666667	0.7579184	0.751726466666667	0.510866	0.525334	0.481957	0.56699	0.851386	0.882316
240	0.539428	0.758375666666667	0.7520925	0.512292	0.525334	0.481957	0.567475	0.852516	0.882316
242	0.5405032	0.758687466666667	0.752328666666667	0.513901	0.525334	0.481957	0.568479	0.852996	0.882316
244	0.541581433333333	0.758946166666667	0.7524485	0.514641	0.525334	0.481957	0.569699	0.852996	0.882316
246	0.5426475	0.7593921	0.752641733333333	0.516375	0.525334	0.481957	0.570887	0.853342	0.882316
248	0.5436478	0.7595866	0.752740733333333	0.516948	0.525334	0.481957	0.571882	0.85375	0.882316
250	0.5446626	0.759821833333333	0.752740733333333	0.517556	0.525334	0.481957	0.573564	0.854153	0.882316
252	0.545690666666667	0.760262866666667	0.753018633333333	0.518395	0.525334	0.481957	0.574221	0.855618	0.882316
254	0.546796633333333	0.7604007	0.753146866666667	0.519873	0.525334	0.481957	0.575343	0.856335	0.882316
256	0.547747333333333	0.760920466666667	0.7531657	0.521554	0.525334	0.481957	0.576201	0.856663	0.882316
258	0.5486903	0.761081233333333	0.753516033333333	0.523231	0.525334	0.481957	0.576539	0.856989	0.882316
260	0.549599266666667	0.761283066666667	0.753697033333333	0.524081	0.525334	0.481957	0.577246	0.857689	0.882316
262	0.550496333333333	0.7615111	0.753923766666667	0.525679	0.525334	0.481957	0.577968	0.85801	0.882316
264	0.5513491	0.761689033333333	0.754103666666667	0.52687	0.525334	0.481957	0.578964	0.858649	0.882316
266	0.552192466666667	0.7618935	0.754286133333333	0.528247	0.525334	0.481957	0.579317	0.859953	0.882316
268	0.553052733333333	0.761988033333333	0.754286133333333	0.529576	0.525334	0.481957	0.579862	0.860659	0.882316
270	0.553895333333333	0.7621628	0.754410233333333	0.530687	0.525334	0.481957	0.580836	0.861656	0.882316
272	0.5546757	0.762287633333333	0.754410233333333	0.531801	0.525334	0.481957	0.581498	0.861087	0.882316
274	0.555385333333333	0.7624198	0.754558333333333	0.532848	0.525334	0.481957	0.581825	0.861389	0.882316
276	0.556194066666667	0.762481966666667	0.754606166666667	0.533917	0.525334	0.481957	0.582593	0.861689	0.882316
278	0.5569708	0.7625977	0.754812366666667	0.534704	0.525334	0.481957	0.58317	0.862285	0.882316
280	0.557713233333333	0.762727533333333	0.754812366666667	0.535447	0.525334	0.481957	0.584075	0.862285	0.882316
282	0.558409466666667	0.7628122	0.754812366666667	0.536089	0.525334	0.481957	0.584682	0.863243	0.882316
284	0.559036933333333	0.762871066666667	0.754846366666667	0.537037	0.525334	0.481957	0.585248	0.863279	0.882316
286	0.559767433333333	0.7630476	0.754960533333333	0.538113	0.525334	0.481957	0.586231	0.863604	0.882316
288	0.5604438	0.763241666666667	0.7550125	0.538992	0.525334	0.481957	0.586925	0.864751	0.882316
290	0.561145433333333	0.763475533333333	0.7550427	0.539997	0.525334	0.481957	0.587347	0.865034	0.882316
292	0.561759433333333	0.763475433333333	0.7551634	0.540337	0.525334	0.481957	0.58789	0.865066	0.882316
294	0.5624143	0.763486266666667	0.755248966666667	0.540984	0.525334	0.481957	0.588448	0.865379	0.882316
296	0.562988266666667	0.763628466666667	0.755248966666667	0.541818	0.525334	0.481957	0.588836	0.865379	0.882316
298	0.5636064	0.763895366666667	0.755252666666667	0.542499	0.525334	0.481957	0.589517	0.865967	0.882316
300	0.5642133	0.763969933333333	0.755273133333333	0.543201	0.525334	0.481957	0.590049	0.866244	0.882316
302	0.5647922	0.764071233333333	0.755315866666667	0.544203	0.525334	0.481957	0.590915	0.866247	0.882316
304	0.565247666666667	0.764125066666667	0.7554076	0.544924	0.525334	0.481957	0.591576	0.866549	0.882316
306	0.565787366666667	0.7642099	0.7554076	0.545939	0.525334	0.481957	0.59191	0.866822	0.882316
308	0.566298566666667	0.764299633333333	0.755436166666667	0.546596	0.525334	0.481957	0.592302	0.867632	0.882316
310	0.566818866666667	0.764472266666667	0.755464366666667	0.54752	0.525334	0.481957	0.592965	0.868167	0.882316
312	0.567327	0.764566466666667	0.755495366666667	0.548243	0.525334	0.481957	0.593348	0.868456	0.882316
314	0.567781433333333	0.7646072	0.755595233333333	0.54849	0.525334	0.481957	0.5938	0.868744	0.882316
316	0.5682603	0.764654133333333	0.755797166666667	0.54931	0.525334	0.481957	0.594561	0.86847	0.882316
318	0.568739766666667	0.764747566666667	0.7559501	0.55004	0.525334	0.481957	0.5951	0.86847	0.882316
320	0.569190966666667	0.7647956	0.7559501	0.550735	0.525334	0.481957	0.595701	0.86847	0.882316
322	0.5696766	0.764930233333333	0.7559763	0.551384	0.525334	0.481957	0.596239	0.86847	0.882316
324	0.570179066666667	0.764939333333333	0.7559763	0.551722	0.525334	0.481957	0.596572	0.86847	0.882316
326	0.570658666666667	0.764968533333333	0.7559763	0.552215	0.525334	0.481957	0.597057	0.868732	0.882316
328	0.5711181	0.764995966666667	0.7559763	0.552851	0.525334	0.481957	0.597462	0.868755	0.882316
330	0.571551766666667	0.765081433333333	0.755996433333333	0.553106	0.525334	0.481957	0.597687	0.869038	0.882316
332	0.5719918	0.7652428	0.756021966666667	0.553671	0.525334	0.481957	0.598003	0.86906	0.882316
334	0.5723403	0.765331966666667	0.756047166666667	0.554122	0.525334	0.481957	0.598107	0.86934	0.882316
336	0.572743166666667	0.7653405	0.756047166666667	0.554555	0.525334	0.481957	0.598558	0.869596	0.882316
338	0.5731214	0.765473566666667	0.756099066666667	0.55493	0.525334	0.481957	0.598947	0.869852	0.882316
340	0.573590966666667	0.765476066666667	0.756123933333333	0.555463	0.525334	0.481957	0.599232	0.869913	0.882816
342	0.573964533333333	0.765568133333333	0.7561234	0.555983	0.525334	0.481957	0.599492	0.870166	0.8828
344	0.574377866666667	0.765690866666667	0.7561234	0.556425	0.525334	0.481957	0.60007	0.870688	0.8828
346	0.574705533333333	0.7657264	0.756271233333333	0.556984	0.525334	0.481957	0.600237	0.871203	0.8828
348	0.575088866666667	0.7657497	0.756271233333333	0.557571	0.525334	0.481957	0.600558	0.871467	0.8828
350	0.5754793	0.765772066666667	0.756271233333333	0.558175	0.525334	0.481957	0.600613	0.871467	0.8828
352	0.5758415	0.7658149	0.756271233333333	0.558522	0.525334	0.481957	0.601038	0.871467	0.8828
354	0.576224	0.765858866666667	0.756271233333333	0.558649	0.525334	0.481957	0.601306	0.871729	0.8828
356	0.576552266666667	0.766092233333333	0.7562707	0.558782	0.525334	0.481957	0.601375	0.871989	0.882784
358	0.576895766666667	0.7661745	0.7562707	0.558914	0.525334	0.481957	0.601822	0.871989	0.882784
360	0.577179833333333	0.766334866666667	0.7562707	0.559456	0.525334	0.481957	0.601816	0.872232	0.882784
362	0.577508833333333	0.766350966666667	0.7562707	0.559687	0.525334	0.481957	0.601918	0.872715	0.882784
364	0.5778171	0.766413933333333	0.7562707	0.56023	0.525334	0.481957	0.602087	0.872715	0.882784
366	0.578148833333333	0.766384933333333	0.7562707	0.56044	0.525334	0.481957	0.602408	0.872715	0.882784
368	0.5785409	0.7664221	0.7562707	0.560639	0.525334	0.481957	0.602753	0.872715	0.882784
370	0.578847566666667	0.766477133333333	0.7562707	0.560828	0.525334	0.481957	0.602792	0.872715	0.882784
372	0.5791629	0.766596766666667	0.7562707	0.561071	0.525334	0.481957	0.603185	0.872956	0.882784
374	0.579404333333333	0.7666906	0.7562707	0.561332	0.525334	0.481957	0.60368	0.873195	0.882784
376	0.579713533333333	0.766695233333333	0.7562707	0.561671	0.525334	0.481957	0.604004	0.873195	0.882784
378	0.579966066666667	0.766674666666667	0.756331033333333	0.561924	0.525334	0.481957	0.60431	0.873195	0.882784
380	0.580285533333333	0.766712966666667	0.756331033333333	0.562169	0.525334	0.481957	0.604564	0.873195	0.882784
382	0.580561533333333	0.7668363	0.756331033333333	0.562365	0.525334	0.481957	0.604779	0.873195	0.882784
384	0.580833266666667	0.766926633333333	0.756331033333333	0.562561	0.525334	0.481957	0.60529	0.873195	0.882784
386	0.581058933333333	0.766934866666667	0.756331033333333	0.562835	0.525334	0.481957	0.605542	0.873195	0.882784
388	0.581327166666667	0.766985366666667	0.756331033333333	0.563294	0.525334	0.481957	0.605899	0.873433	0.882784
390	0.581587133333333	0.766985366666667	0.756331033333333	0.563308	0.525334	0.481957	0.606116	0.873433	0.882784
392	0.581840866666667	0.7670069	0.756331033333333	0.563514	0.525334	0.481957	0.606037	0.873446	0.882784
394	0.582127966666667	0.767031633333333	0.756331033333333	0.563754	0.525334	0.481957	0.606256	0.873683	0.882784
396	0.5824021	0.7670395	0.756331033333333	0.563785	0.525334	0.481957	0.606494	0.873919	0.882784
398	0.582686366666667	0.767047333333333	0.756331033333333	0.564188	0.525334	0.481957	0.606569	0.874154	0.882784
400	0.582937833333333	0.7674152	0.756331033333333	0.564531	0.525334	0.481957	0.606591	0.874154	0.882784
402	0.583119933333333	0.767404233333333	0.756331033333333	0.564622	0.525334	0.481957	0.606944	0.874154	0.882784
404	0.583363933333333	0.767435133333333	0.756331033333333	0.564657	0.525334	0.481957	0.606968	0.874154	0.882784
406	0.583633466666667	0.7674518	0.756331033333333	0.565035	0.525334	0.481957	0.607094	0.874154	0.882784
408	0.583851033333333	0.7674658	0.756331033333333	0.565226	0.525334	0.481957	0.607072	0.874154	0.882784
410	0.5840722	0.767530933333333	0.756331033333333	0.565433	0.525334	0.481957	0.607198	0.874154	0.882784
412	0.584290766666667	0.7675163	0.756331033333333	0.565898	0.525334	0.481957	0.607251	0.874154	0.882784
414	0.584508966666667	0.767575066666667	0.756331033333333	0.566136	0.525334	0.481957	0.607607	0.874389	0.882784
416	0.584731566666667	0.767625433333333	0.756331033333333	0.56643	0.525334	0.481957	0.607654	0.874389	0.882784
418	0.5849002	0.767645466666667	0.756331033333333	0.566641	0.525334	0.481957	0.607787	0.874389	0.882784
420	0.585101666666667	0.767645466666667	0.756331033333333	0.566792	0.525334	0.481957	0.607822	0.874389	0.882784
422	0.5853481	0.767645466666667	0.756331033333333	0.566855	0.525334	0.481957	0.607812	0.874389	0.882784
424	0.5855423	0.767645466666667	0.756331033333333	0.567135	0.525334	0.481957	0.608237	0.874389	0.882784
426	0.585773933333333	0.767680333333333	0.756331033333333	0.567485	0.525334	0.481957	0.608538	0.874389	0.882784
428	0.5859492	0.767694066666667	0.756331033333333	0.567598	0.525334	0.481957	0.608607	0.874389	0.882784
430	0.586141366666667	0.767727066666667	0.756331033333333	0.568003	0.525334	0.481957	0.608576	0.874389	0.882784
432	0.586326166666667	0.767727066666667	0.756331033333333	0.568033	0.525334	0.481957	0.608586	0.874389	0.882784
434	0.586528733333333	0.767747	0.756331033333333	0.568395	0.525334	0.481957	0.608467	0.874389	0.882784
436	0.586721266666667	0.767747	0.756331033333333	0.56826	0.525334	0.481957	0.608322	0.874389	0.882784
438	0.586877166666667	0.767747	0.756331033333333	0.568337	0.525334	0.481957	0.608324	0.874389	0.882784
440	0.587052333333333	0.767747	0.756331033333333	0.568577	0.525334	0.481957	0.608309	0.874389	0.882784
442	0.587281366666667	0.767780766666667	0.756331033333333	0.568965	0.525334	0.481957	0.608459	0.874389	0.882784
444	0.587437066666667	0.767790066666667	0.756331033333333	0.569121	0.525334	0.481957	0.608451	0.874389	0.882784
446	0.587598	0.767790066666667	0.756331033333333	0.569232	0.525334	0.481957	0.608735	0.874389	0.882784
448	0.587767133333333	0.767799266666667	0.756331033333333	0.569325	0.525334	0.481957	0.608764	0.874389	0.882784
450	0.587924033333333	0.767819	0.756331033333333	0.569436	0.525334	0.481957	0.608823	0.874389	0.882784
452	0.588134566666667	0.767819	0.756331033333333	0.569724	0.525334	0.481957	0.608811	0.874389	0.882784
454	0.588314133333333	0.767826666666667	0.756331033333333	0.569918	0.525334	0.481957	0.608846	0.874389	0.882784
456	0.588458066666667	0.767826666666667	0.756331033333333	0.570115	0.525334	0.481957	0.608899	0.874389	0.882784
458	0.588652033333333	0.767826666666667	0.756331033333333	0.570251	0.525334	0.481957	0.608769	0.874389	0.882784
460	0.588819733333333	0.767826666666667	0.756331033333333	0.570495	0.525334	0.481957	0.608827	0.874389	0.882784
462	0.588975233333333	0.767835666666667	0.756331033333333	0.57058	0.525334	0.481957	0.609003	0.874389	0.882784
464	0.5891668	0.767844633333333	0.756331033333333	0.570543	0.525334	0.481957	0.60908	0.874389	0.882784
466	0.5893101	0.767883733333333	0.756331033333333	0.570672	0.525334	0.481957	0.609131	0.874389	0.882784
468	0.589473233333333	0.767883733333333	0.756331033333333	0.570921	0.525334	0.481957	0.60902	0.874389	0.882784
470	0.58968	0.767888933333333	0.756331033333333	0.570964	0.525334	0.481957	0.609163	0.874389	0.882784
472	0.589827366666667	0.767888933333333	0.756331033333333	0.571418	0.525334	0.481957	0.609042	0.874389	0.882784
474	0.589979866666667	0.767888933333333	0.756331033333333	0.571424	0.525334	0.481957	0.609329	0.874389	0.882784
476	0.590102866666667	0.767912266666667	0.756331033333333	0.571395	0.525334	0.481957	0.609354	0.874389	0.882784
478	0.5902747	0.767912266666667	0.756331033333333	0.571728	0.525334	0.481957	0.609258	0.874389	0.882784
480	0.5904335	0.767912266666667	0.756331033333333	0.571892	0.525334	0.481957	0.609382	0.874389	0.882784
482	0.5905833	0.767912266666667	0.756331033333333	0.572047	0.525334	0.481957	0.609333	0.874389	0.882784
484	0.590740733333333	0.767912266666667	0.756331033333333	0.572058	0.525334	0.481957	0.609358	0.874389	0.882784
486	0.590901333333333	0.767912266666667	0.756331033333333	0.572374	0.525334	0.481957	0.609549	0.874389	0.882784
488	0.591049333333333	0.767912266666667	0.756331033333333	0.572402	0.525334	0.481957	0.609494	0.874389	0.882784
490	0.591163733333333	0.767912266666667	0.756331033333333	0.572603	0.525334	0.481957	0.6095	0.874389	0.882784
492	0.591297033333333	0.767912266666667	0.756331033333333	0.572611	0.525334	0.481957	0.609527	0.874389	0.882784
494	0.5914419	0.767912266666667	0.756331033333333	0.572802	0.525334	0.481957	0.609636	0.874389	0.882784
496	0.591552966666667	0.767912266666667	0.756331033333333	0.57286	0.525334	0.481957	0.609776	0.874389	0.882784
498	0.591715366666667	0.767912266666667	0.756331033333333	0.573072	0.525334	0.481957	0.609832	0.874389	0.882784
500	0.591842733333333	0.7679174	0.756331033333333	0.573247	0.525334	0.481957	0.609848	0.874389	0.882784
502	0.5919675	0.7679174	0.756331033333333	0.573469	0.525334	0.481957	0.609897	0.874389	0.882784
504	0.5920939	0.7679174	0.756331033333333	0.573791	0.525334	0.481957	0.610037	0.874389	0.882784
