# Supplementary material for: From affinity selection to kinetic selection in Germinal Centre modelling
Source: PLoS Comput Biol. 2022 Jun 3;18(6):e1010168. doi: 10.1371/journal.pcbi.1010168 (PMC9200358; doi:10.1371/journal.pcbi.1010168)
Supplement: S1 File — Simulation data of three scenarios used to produce Figs 3 and 4, and S1–S7 Figs. (ZIP) [file pcbi.1010168.s009.zip › A_Tables/Table_B_SC1/0/Clones_Population_in_GC.csv]

time	Total	TC_Selected	Sim_seed	facet_ID	Clone_ID
0	1	0	11330	1	1
2	1	0	11330	1	1
4	1	0	11330	1	1
6	1	0	11330	1	1
8	2	0	11330	1	1
10	2	0	11330	1	1
12	3	0	11330	1	1
14	4	0	11330	1	1
16	4	0	11330	1	1
18	6	0	11330	1	1
20	7	0	11330	1	1
22	11	0	11330	1	1
24	11	0	11330	1	1
26	17	0	11330	1	1
28	20	0	11330	1	1
30	26	0	11330	1	1
32	34	0	11330	1	1
34	38	0	11330	1	1
36	49	0	11330	1	1
38	64	0	11330	1	1
40	82	0	11330	1	1
42	107	0	11330	1	1
44	136	0	11330	1	1
46	171	0	11330	1	1
48	203	0	11330	1	1
50	267	0	11330	1	1
52	350	0	11330	1	1
54	444	0	11330	1	1
56	552	0	11330	1	1
58	699	0	11330	1	1
60	874	0	11330	1	1
62	1002	9	11330	1	1
64	1140	16	11330	1	1
66	1276	34	11330	1	1
68	1351	51	11330	1	1
70	1406	79	11330	1	1
72	1402	123	11330	1	1
74	1356	172	11330	1	1
76	1291	221	11330	1	1
78	1309	251	11330	1	1
80	1279	295	11330	1	1
82	1303	296	11330	1	1
84	1294	325	11330	1	1
86	1336	315	11330	1	1
88	1368	339	11330	1	1
90	1423	361	11330	1	1
92	1427	389	11330	1	1
94	1420	419	11330	1	1
96	1476	438	11330	1	1
98	1518	469	11330	1	1
100	1666	465	11330	1	1
102	1798	491	11330	1	1
104	1876	518	11330	1	1
106	1989	541	11330	1	1
108	2027	600	11330	1	1
110	2094	638	11330	1	1
112	2200	621	11330	1	1
114	2316	621	11330	1	1
116	2423	661	11330	1	1
118	2534	706	11330	1	1
120	2568	731	11330	1	1
122	2647	720	11330	1	1
124	2776	742	11330	1	1
126	2818	768	11330	1	1
128	2904	799	11330	1	1
130	2981	780	11330	1	1
132	3034	795	11330	1	1
134	3067	807	11330	1	1
136	3114	814	11330	1	1
138	3160	778	11330	1	1
140	3111	801	11330	1	1
142	3131	814	11330	1	1
144	3129	799	11330	1	1
146	3098	795	11330	1	1
148	3109	754	11330	1	1
150	3073	758	11330	1	1
152	3076	749	11330	1	1
154	2938	742	11330	1	1
156	2882	704	11330	1	1
158	2823	684	11330	1	1
160	2717	646	11330	1	1
162	2620	622	11330	1	1
164	2580	584	11330	1	1
166	2490	588	11330	1	1
168	2449	565	11330	1	1
170	2411	605	11330	1	1
172	2380	625	11330	1	1
174	2286	632	11330	1	1
176	2261	611	11330	1	1
178	2348	561	11330	1	1
180	2321	555	11330	1	1
182	2309	597	11330	1	1
184	2314	604	11330	1	1
186	2252	638	11330	1	1
188	2292	603	11330	1	1
190	2241	616	11330	1	1
192	2290	596	11330	1	1
194	2292	590	11330	1	1
196	2256	567	11330	1	1
198	2236	571	11330	1	1
200	2195	564	11330	1	1
202	2207	543	11330	1	1
204	2152	547	11330	1	1
206	2138	562	11330	1	1
208	2119	559	11330	1	1
210	2085	559	11330	1	1
212	2080	539	11330	1	1
214	2097	508	11330	1	1
216	2086	509	11330	1	1
218	2048	498	11330	1	1
220	1997	506	11330	1	1
222	1956	475	11330	1	1
224	1899	482	11330	1	1
226	1889	494	11330	1	1
228	1877	510	11330	1	1
230	1883	501	11330	1	1
232	1894	493	11330	1	1
234	1916	473	11330	1	1
236	1858	455	11330	1	1
238	1870	451	11330	1	1
240	1847	480	11330	1	1
242	1795	492	11330	1	1
244	1760	506	11330	1	1
246	1788	484	11330	1	1
248	1827	483	11330	1	1
250	1831	457	11330	1	1
252	1788	436	11330	1	1
254	1788	451	11330	1	1
256	1765	480	11330	1	1
258	1754	483	11330	1	1
260	1733	468	11330	1	1
262	1742	454	11330	1	1
264	1797	430	11330	1	1
266	1750	433	11330	1	1
268	1727	437	11330	1	1
270	1704	439	11330	1	1
272	1704	461	11330	1	1
274	1670	437	11330	1	1
276	1696	445	11330	1	1
278	1681	459	11330	1	1
280	1643	440	11330	1	1
282	1669	419	11330	1	1
284	1665	407	11330	1	1
286	1654	413	11330	1	1
288	1637	406	11330	1	1
290	1580	425	11330	1	1
292	1598	399	11330	1	1
294	1612	399	11330	1	1
296	1552	421	11330	1	1
298	1540	399	11330	1	1
300	1524	394	11330	1	1
302	1504	380	11330	1	1
304	1499	380	11330	1	1
306	1514	383	11330	1	1
308	1470	378	11330	1	1
310	1429	390	11330	1	1
312	1457	372	11330	1	1
314	1445	362	11330	1	1
316	1425	392	11330	1	1
318	1431	381	11330	1	1
320	1431	377	11330	1	1
322	1423	385	11330	1	1
324	1409	387	11330	1	1
326	1457	364	11330	1	1
328	1418	358	11330	1	1
330	1400	372	11330	1	1
332	1382	393	11330	1	1
334	1361	380	11330	1	1
336	1372	363	11330	1	1
338	1384	366	11330	1	1
340	1403	351	11330	1	1
342	1405	354	11330	1	1
344	1382	352	11330	1	1
346	1367	375	11330	1	1
348	1379	363	11330	1	1
350	1363	361	11330	1	1
352	1335	354	11330	1	1
354	1341	345	11330	1	1
356	1323	332	11330	1	1
358	1350	318	11330	1	1
360	1321	331	11330	1	1
362	1265	349	11330	1	1
364	1285	358	11330	1	1
366	1261	344	11330	1	1
368	1267	310	11330	1	1
370	1260	322	11330	1	1
372	1221	307	11330	1	1
374	1191	302	11330	1	1
376	1192	318	11330	1	1
378	1174	324	11330	1	1
380	1164	324	11330	1	1
382	1153	319	11330	1	1
384	1174	311	11330	1	1
386	1160	315	11330	1	1
388	1128	306	11330	1	1
390	1154	302	11330	1	1
392	1160	301	11330	1	1
394	1158	278	11330	1	1
396	1135	289	11330	1	1
398	1106	293	11330	1	1
400	1109	295	11330	1	1
402	1110	293	11330	1	1
404	1123	285	11330	1	1
406	1110	277	11330	1	1
408	1103	287	11330	1	1
410	1095	288	11330	1	1
412	1048	283	11330	1	1
414	1058	282	11330	1	1
416	1044	292	11330	1	1
418	1068	263	11330	1	1
420	1048	284	11330	1	1
422	1035	278	11330	1	1
424	1037	279	11330	1	1
426	1034	274	11330	1	1
428	1012	263	11330	1	1
430	1040	263	11330	1	1
432	1007	264	11330	1	1
434	998	263	11330	1	1
436	980	254	11330	1	1
438	942	247	11330	1	1
440	964	260	11330	1	1
442	972	241	11330	1	1
444	972	238	11330	1	1
446	958	247	11330	1	1
448	943	259	11330	1	1
450	931	267	11330	1	1
452	933	249	11330	1	1
454	919	240	11330	1	1
456	917	229	11330	1	1
458	907	235	11330	1	1
460	907	228	11330	1	1
462	902	251	11330	1	1
464	889	248	11330	1	1
466	890	253	11330	1	1
468	907	226	11330	1	1
470	893	242	11330	1	1
472	916	224	11330	1	1
474	904	234	11330	1	1
476	889	254	11330	1	1
478	886	239	11330	1	1
480	861	222	11330	1	1
482	895	204	11330	1	1
484	853	230	11330	1	1
486	855	231	11330	1	1
488	860	235	11330	1	1
490	866	222	11330	1	1
492	855	225	11330	1	1
494	867	229	11330	1	1
496	852	224	11330	1	1
498	856	220	11330	1	1
500	854	208	11330	1	1
502	867	235	11330	1	1
504	858	254	11330	1	1
0	1	0	11943	2	1
2	1	0	11943	2	1
4	1	0	11943	2	1
6	2	0	11943	2	1
8	2	0	11943	2	1
10	2	0	11943	2	1
12	2	0	11943	2	1
14	2	0	11943	2	1
16	3	0	11943	2	1
18	4	0	11943	2	1
20	4	0	11943	2	1
22	5	0	11943	2	1
24	7	0	11943	2	1
26	9	0	11943	2	1
28	10	0	11943	2	1
30	14	0	11943	2	1
32	17	0	11943	2	1
34	21	0	11943	2	1
36	25	0	11943	2	1
38	37	0	11943	2	1
40	44	0	11943	2	1
42	55	0	11943	2	1
44	71	0	11943	2	1
46	95	0	11943	2	1
48	114	0	11943	2	1
50	150	0	11943	2	1
52	189	0	11943	2	1
54	235	0	11943	2	1
56	304	0	11943	2	1
58	375	0	11943	2	1
60	464	0	11943	2	1
62	586	0	11943	2	1
64	713	2	11943	2	1
66	834	5	11943	2	1
68	962	13	11943	2	1
70	1097	30	11943	2	1
72	1232	58	11943	2	1
74	1378	105	11943	2	1
76	1403	156	11943	2	1
78	1506	192	11943	2	1
80	1541	237	11943	2	1
82	1551	267	11943	2	1
84	1506	353	11943	2	1
86	1555	383	11943	2	1
88	1560	417	11943	2	1
90	1621	417	11943	2	1
92	1680	461	11943	2	1
94	1756	486	11943	2	1
96	1862	493	11943	2	1
98	1927	512	11943	2	1
100	1949	563	11943	2	1
102	2040	604	11943	2	1
104	2129	591	11943	2	1
106	2218	577	11943	2	1
108	2313	616	11943	2	1
110	2395	633	11943	2	1
112	2488	656	11943	2	1
114	2530	697	11943	2	1
116	2589	758	11943	2	1
118	2672	764	11943	2	1
120	2820	762	11943	2	1
122	2885	786	11943	2	1
124	2999	804	11943	2	1
126	3061	835	11943	2	1
128	3080	820	11943	2	1
130	3139	821	11943	2	1
132	3160	793	11943	2	1
134	3169	778	11943	2	1
136	3201	755	11943	2	1
138	3118	777	11943	2	1
140	3086	806	11943	2	1
142	3032	804	11943	2	1
144	3043	795	11943	2	1
146	3009	792	11943	2	1
148	3089	760	11943	2	1
150	3028	723	11943	2	1
152	2992	725	11943	2	1
154	2915	707	11943	2	1
156	2863	702	11943	2	1
158	2795	675	11943	2	1
160	2684	666	11943	2	1
162	2656	656	11943	2	1
164	2580	633	11943	2	1
166	2488	615	11943	2	1
168	2458	622	11943	2	1
170	2411	617	11943	2	1
172	2394	622	11943	2	1
174	2378	593	11943	2	1
176	2344	597	11943	2	1
178	2343	595	11943	2	1
180	2384	621	11943	2	1
182	2334	631	11943	2	1
184	2339	608	11943	2	1
186	2302	588	11943	2	1
188	2300	579	11943	2	1
190	2293	560	11943	2	1
192	2248	566	11943	2	1
194	2202	577	11943	2	1
196	2179	581	11943	2	1
198	2155	560	11943	2	1
200	2177	556	11943	2	1
202	2151	560	11943	2	1
204	2158	554	11943	2	1
206	2136	539	11943	2	1
208	2089	537	11943	2	1
210	2003	529	11943	2	1
212	2007	507	11943	2	1
214	2003	512	11943	2	1
216	1999	488	11943	2	1
218	1948	499	11943	2	1
220	1885	485	11943	2	1
222	1892	501	11943	2	1
224	1875	524	11943	2	1
226	1896	502	11943	2	1
228	1882	480	11943	2	1
230	1892	483	11943	2	1
232	1844	476	11943	2	1
234	1847	466	11943	2	1
236	1868	457	11943	2	1
238	1861	481	11943	2	1
240	1821	511	11943	2	1
242	1815	486	11943	2	1
244	1817	488	11943	2	1
246	1855	490	11943	2	1
248	1888	492	11943	2	1
250	1858	495	11943	2	1
252	1860	475	11943	2	1
254	1825	481	11943	2	1
256	1837	456	11943	2	1
258	1820	473	11943	2	1
260	1801	456	11943	2	1
262	1795	457	11943	2	1
264	1766	470	11943	2	1
266	1765	448	11943	2	1
268	1722	454	11943	2	1
270	1728	441	11943	2	1
272	1716	423	11943	2	1
274	1679	439	11943	2	1
276	1661	443	11943	2	1
278	1654	451	11943	2	1
280	1657	442	11943	2	1
282	1673	424	11943	2	1
284	1655	433	11943	2	1
286	1649	434	11943	2	1
288	1632	429	11943	2	1
290	1599	420	11943	2	1
292	1630	403	11943	2	1
294	1583	401	11943	2	1
296	1576	402	11943	2	1
298	1527	388	11943	2	1
300	1500	392	11943	2	1
302	1447	420	11943	2	1
304	1454	390	11943	2	1
306	1478	377	11943	2	1
308	1490	377	11943	2	1
310	1444	363	11943	2	1
312	1424	364	11943	2	1
314	1409	366	11943	2	1
316	1411	374	11943	2	1
318	1393	394	11943	2	1
320	1374	382	11943	2	1
322	1400	370	11943	2	1
324	1413	343	11943	2	1
326	1408	334	11943	2	1
328	1381	332	11943	2	1
330	1368	359	11943	2	1
332	1307	381	11943	2	1
334	1323	373	11943	2	1
336	1317	370	11943	2	1
338	1378	332	11943	2	1
340	1353	331	11943	2	1
342	1374	328	11943	2	1
344	1348	338	11943	2	1
346	1307	358	11943	2	1
348	1281	345	11943	2	1
350	1258	338	11943	2	1
352	1305	313	11943	2	1
354	1308	320	11943	2	1
356	1267	330	11943	2	1
358	1251	340	11943	2	1
360	1223	334	11943	2	1
362	1237	344	11943	2	1
364	1253	344	11943	2	1
366	1235	329	11943	2	1
368	1253	301	11943	2	1
370	1228	283	11943	2	1
372	1192	284	11943	2	1
374	1157	302	11943	2	1
376	1119	307	11943	2	1
378	1063	305	11943	2	1
380	1111	277	11943	2	1
382	1125	284	11943	2	1
384	1134	294	11943	2	1
386	1108	304	11943	2	1
388	1074	304	11943	2	1
390	1104	288	11943	2	1
392	1118	298	11943	2	1
394	1120	289	11943	2	1
396	1103	274	11943	2	1
398	1082	280	11943	2	1
400	1078	292	11943	2	1
402	1034	295	11943	2	1
404	1067	281	11943	2	1
406	1026	277	11943	2	1
408	1050	268	11943	2	1
410	1067	271	11943	2	1
412	1035	255	11943	2	1
414	1026	272	11943	2	1
416	1011	266	11943	2	1
418	994	261	11943	2	1
420	1032	255	11943	2	1
422	999	253	11943	2	1
424	980	266	11943	2	1
426	947	274	11943	2	1
428	957	248	11943	2	1
430	948	255	11943	2	1
432	955	250	11943	2	1
434	941	252	11943	2	1
436	971	254	11943	2	1
438	974	247	11943	2	1
440	949	277	11943	2	1
442	978	272	11943	2	1
444	965	273	11943	2	1
446	990	253	11943	2	1
448	993	244	11943	2	1
450	980	247	11943	2	1
452	982	240	11943	2	1
454	939	242	11943	2	1
456	938	258	11943	2	1
458	927	249	11943	2	1
460	916	244	11943	2	1
462	948	239	11943	2	1
464	947	252	11943	2	1
466	931	250	11943	2	1
468	919	243	11943	2	1
470	904	233	11943	2	1
472	893	231	11943	2	1
474	886	206	11943	2	1
476	904	232	11943	2	1
478	873	229	11943	2	1
480	853	233	11943	2	1
482	883	206	11943	2	1
484	861	241	11943	2	1
486	847	250	11943	2	1
488	839	231	11943	2	1
490	843	208	11943	2	1
492	837	187	11943	2	1
494	833	202	11943	2	1
496	844	226	11943	2	1
498	794	226	11943	2	1
500	765	224	11943	2	1
502	796	199	11943	2	1
504	819	203	11943	2	1
0	1	0	12324	3	1
2	1	0	12324	3	1
4	2	0	12324	3	1
6	2	0	12324	3	1
8	3	0	12324	3	1
10	3	0	12324	3	1
12	5	0	12324	3	1
14	5	0	12324	3	1
16	6	0	12324	3	1
18	8	0	12324	3	1
20	12	0	12324	3	1
22	14	0	12324	3	1
24	19	0	12324	3	1
26	23	0	12324	3	1
28	34	0	12324	3	1
30	40	0	12324	3	1
32	47	0	12324	3	1
34	61	0	12324	3	1
36	82	0	12324	3	1
38	104	0	12324	3	1
40	123	0	12324	3	1
42	154	0	12324	3	1
44	202	0	12324	3	1
46	254	0	12324	3	1
48	320	0	12324	3	1
50	404	0	12324	3	1
52	522	0	12324	3	1
54	659	1	12324	3	1
56	830	4	12324	3	1
58	1003	18	12324	3	1
60	1166	34	12324	3	1
62	1263	52	12324	3	1
64	1354	73	12324	3	1
66	1381	96	12324	3	1
68	1382	128	12324	3	1
70	1357	156	12324	3	1
72	1293	182	12324	3	1
74	1253	210	12324	3	1
76	1261	202	12324	3	1
78	1213	232	12324	3	1
80	1193	246	12324	3	1
82	1192	257	12324	3	1
84	1188	290	12324	3	1
86	1233	340	12324	3	1
88	1243	372	12324	3	1
90	1298	402	12324	3	1
92	1364	414	12324	3	1
94	1438	426	12324	3	1
96	1537	439	12324	3	1
98	1618	458	12324	3	1
100	1708	459	12324	3	1
102	1739	489	12324	3	1
104	1819	519	12324	3	1
106	1905	533	12324	3	1
108	1993	548	12324	3	1
110	2040	552	12324	3	1
112	2159	569	12324	3	1
114	2256	579	12324	3	1
116	2317	644	12324	3	1
118	2316	700	12324	3	1
120	2434	693	12324	3	1
122	2527	690	12324	3	1
124	2604	698	12324	3	1
126	2716	736	12324	3	1
128	2740	754	12324	3	1
130	2786	764	12324	3	1
132	2860	782	12324	3	1
134	2930	775	12324	3	1
136	3013	762	12324	3	1
138	3021	780	12324	3	1
140	3033	780	12324	3	1
142	2996	800	12324	3	1
144	3053	790	12324	3	1
146	2996	762	12324	3	1
148	3027	724	12324	3	1
150	2983	723	12324	3	1
152	2983	707	12324	3	1
154	2852	702	12324	3	1
156	2760	690	12324	3	1
158	2682	664	12324	3	1
160	2642	658	12324	3	1
162	2647	657	12324	3	1
164	2582	638	12324	3	1
166	2580	629	12324	3	1
168	2536	626	12324	3	1
170	2456	626	12324	3	1
172	2430	632	12324	3	1
174	2390	614	12324	3	1
176	2386	632	12324	3	1
178	2393	622	12324	3	1
180	2419	602	12324	3	1
182	2351	590	12324	3	1
184	2349	599	12324	3	1
186	2344	601	12324	3	1
188	2281	615	12324	3	1
190	2279	608	12324	3	1
192	2229	592	12324	3	1
194	2221	573	12324	3	1
196	2246	516	12324	3	1
198	2204	527	12324	3	1
200	2160	551	12324	3	1
202	2101	554	12324	3	1
204	2061	574	12324	3	1
206	2032	554	12324	3	1
208	2076	539	12324	3	1
210	2088	500	12324	3	1
212	2084	485	12324	3	1
214	2040	497	12324	3	1
216	1981	527	12324	3	1
218	1924	527	12324	3	1
220	1893	520	12324	3	1
222	1932	508	12324	3	1
224	1939	466	12324	3	1
226	1920	454	12324	3	1
228	1916	478	12324	3	1
230	1868	514	12324	3	1
232	1886	543	12324	3	1
234	1883	516	12324	3	1
236	1889	505	12324	3	1
238	1932	466	12324	3	1
240	1857	477	12324	3	1
242	1924	454	12324	3	1
244	1809	468	12324	3	1
246	1783	476	12324	3	1
248	1772	453	12324	3	1
250	1776	449	12324	3	1
252	1768	442	12324	3	1
254	1740	440	12324	3	1
256	1721	441	12324	3	1
258	1692	453	12324	3	1
260	1656	458	12324	3	1
262	1693	444	12324	3	1
264	1680	430	12324	3	1
266	1700	448	12324	3	1
268	1689	466	12324	3	1
270	1684	414	12324	3	1
272	1661	416	12324	3	1
274	1676	412	12324	3	1
276	1613	416	12324	3	1
278	1605	423	12324	3	1
280	1602	430	12324	3	1
282	1580	414	12324	3	1
284	1586	413	12324	3	1
286	1562	410	12324	3	1
288	1547	378	12324	3	1
290	1566	386	12324	3	1
292	1545	397	12324	3	1
294	1511	403	12324	3	1
296	1480	403	12324	3	1
298	1480	399	12324	3	1
300	1531	407	12324	3	1
302	1496	395	12324	3	1
304	1525	390	12324	3	1
306	1521	382	12324	3	1
308	1496	386	12324	3	1
310	1484	393	12324	3	1
312	1473	381	12324	3	1
314	1445	377	12324	3	1
316	1424	377	12324	3	1
318	1443	351	12324	3	1
320	1424	379	12324	3	1
322	1430	384	12324	3	1
324	1429	386	12324	3	1
326	1408	411	12324	3	1
328	1430	395	12324	3	1
330	1425	382	12324	3	1
332	1452	360	12324	3	1
334	1440	373	12324	3	1
336	1436	351	12324	3	1
338	1420	386	12324	3	1
340	1403	394	12324	3	1
342	1404	401	12324	3	1
344	1392	366	12324	3	1
346	1419	357	12324	3	1
348	1439	336	12324	3	1
350	1385	338	12324	3	1
352	1359	337	12324	3	1
354	1348	370	12324	3	1
356	1322	351	12324	3	1
358	1297	344	12324	3	1
360	1303	322	12324	3	1
362	1293	316	12324	3	1
364	1277	323	12324	3	1
366	1266	324	12324	3	1
368	1222	337	12324	3	1
370	1220	322	12324	3	1
372	1220	320	12324	3	1
374	1216	331	12324	3	1
376	1209	331	12324	3	1
378	1221	341	12324	3	1
380	1225	326	12324	3	1
382	1236	310	12324	3	1
384	1232	307	12324	3	1
386	1232	311	12324	3	1
388	1192	327	12324	3	1
390	1179	301	12324	3	1
392	1170	299	12324	3	1
394	1193	288	12324	3	1
396	1186	309	12324	3	1
398	1137	301	12324	3	1
400	1129	304	12324	3	1
402	1119	287	12324	3	1
404	1096	279	12324	3	1
406	1072	280	12324	3	1
408	1092	278	12324	3	1
410	1088	283	12324	3	1
412	1052	276	12324	3	1
414	1028	281	12324	3	1
416	1015	261	12324	3	1
418	1002	248	12324	3	1
420	1020	241	12324	3	1
422	1005	260	12324	3	1
424	1022	283	12324	3	1
426	1012	296	12324	3	1
428	991	295	12324	3	1
430	1013	248	12324	3	1
432	1023	237	12324	3	1
434	1009	239	12324	3	1
436	976	239	12324	3	1
438	928	253	12324	3	1
440	944	234	12324	3	1
442	933	254	12324	3	1
444	908	257	12324	3	1
446	934	237	12324	3	1
448	896	232	12324	3	1
450	920	224	12324	3	1
452	897	235	12324	3	1
454	880	224	12324	3	1
456	858	216	12324	3	1
458	836	231	12324	3	1
460	859	214	12324	3	1
462	872	240	12324	3	1
464	840	241	12324	3	1
466	847	229	12324	3	1
468	881	219	12324	3	1
470	891	217	12324	3	1
472	890	237	12324	3	1
474	866	233	12324	3	1
476	827	228	12324	3	1
478	847	210	12324	3	1
480	845	205	12324	3	1
482	838	213	12324	3	1
484	824	224	12324	3	1
486	833	222	12324	3	1
488	798	232	12324	3	1
490	788	237	12324	3	1
492	809	212	12324	3	1
494	807	201	12324	3	1
496	818	181	12324	3	1
498	813	216	12324	3	1
500	799	219	12324	3	1
502	791	234	12324	3	1
504	801	217	12324	3	1
0	1	0	12731	4	1
2	1	0	12731	4	1
4	1	0	12731	4	1
6	1	0	12731	4	1
8	1	0	12731	4	1
10	2	0	12731	4	1
12	2	0	12731	4	1
14	2	0	12731	4	1
16	2	0	12731	4	1
18	4	0	12731	4	1
20	4	0	12731	4	1
22	6	0	12731	4	1
24	8	0	12731	4	1
26	9	0	12731	4	1
28	12	0	12731	4	1
30	16	0	12731	4	1
32	19	0	12731	4	1
34	26	0	12731	4	1
36	30	0	12731	4	1
38	41	0	12731	4	1
40	50	0	12731	4	1
42	62	0	12731	4	1
44	79	0	12731	4	1
46	104	0	12731	4	1
48	130	0	12731	4	1
50	166	0	12731	4	1
52	209	0	12731	4	1
54	263	0	12731	4	1
56	343	0	12731	4	1
58	416	0	12731	4	1
60	535	0	12731	4	1
62	657	2	12731	4	1
64	808	6	12731	4	1
66	917	9	12731	4	1
68	1037	18	12731	4	1
70	1151	35	12731	4	1
72	1212	66	12731	4	1
74	1327	89	12731	4	1
76	1355	122	12731	4	1
78	1374	161	12731	4	1
80	1384	211	12731	4	1
82	1385	275	12731	4	1
84	1355	335	12731	4	1
86	1426	358	12731	4	1
88	1485	362	12731	4	1
90	1550	364	12731	4	1
92	1592	388	12731	4	1
94	1639	426	12731	4	1
96	1663	463	12731	4	1
98	1698	513	12731	4	1
100	1781	504	12731	4	1
102	1875	544	12731	4	1
104	1960	548	12731	4	1
106	2040	555	12731	4	1
108	2163	570	12731	4	1
110	2218	615	12731	4	1
112	2287	648	12731	4	1
114	2370	688	12731	4	1
116	2395	685	12731	4	1
118	2530	696	12731	4	1
120	2580	711	12731	4	1
122	2689	717	12731	4	1
124	2754	710	12731	4	1
126	2812	748	12731	4	1
128	2855	781	12731	4	1
130	2893	812	12731	4	1
132	2966	806	12731	4	1
134	2977	790	12731	4	1
136	3042	789	12731	4	1
138	3052	778	12731	4	1
140	3113	798	12731	4	1
142	3148	835	12731	4	1
144	3125	813	12731	4	1
146	3061	807	12731	4	1
148	3071	767	12731	4	1
150	3081	753	12731	4	1
152	3037	731	12731	4	1
154	2892	715	12731	4	1
156	2813	691	12731	4	1
158	2692	672	12731	4	1
160	2687	620	12731	4	1
162	2570	624	12731	4	1
164	2507	623	12731	4	1
166	2430	587	12731	4	1
168	2386	585	12731	4	1
170	2344	596	12731	4	1
172	2330	579	12731	4	1
174	2287	594	12731	4	1
176	2301	596	12731	4	1
178	2290	597	12731	4	1
180	2283	603	12731	4	1
182	2316	599	12731	4	1
184	2277	606	12731	4	1
186	2256	585	12731	4	1
188	2266	552	12731	4	1
190	2274	518	12731	4	1
192	2249	548	12731	4	1
194	2196	584	12731	4	1
196	2159	614	12731	4	1
198	2196	593	12731	4	1
200	2183	578	12731	4	1
202	2246	550	12731	4	1
204	2209	543	12731	4	1
206	2185	560	12731	4	1
208	2147	552	12731	4	1
210	2130	542	12731	4	1
212	2046	543	12731	4	1
214	2025	546	12731	4	1
216	2082	524	12731	4	1
218	2054	532	12731	4	1
220	2036	519	12731	4	1
222	2030	532	12731	4	1
224	2009	538	12731	4	1
226	2032	533	12731	4	1
228	2017	525	12731	4	1
230	2004	512	12731	4	1
232	2004	510	12731	4	1
234	2002	507	12731	4	1
236	1959	514	12731	4	1
238	1952	510	12731	4	1
240	1939	496	12731	4	1
242	1908	457	12731	4	1
244	1890	454	12731	4	1
246	1888	460	12731	4	1
248	1846	474	12731	4	1
250	1801	488	12731	4	1
252	1796	472	12731	4	1
254	1795	455	12731	4	1
256	1797	449	12731	4	1
258	1796	436	12731	4	1
260	1754	455	12731	4	1
262	1721	464	12731	4	1
264	1736	443	12731	4	1
266	1738	439	12731	4	1
268	1690	437	12731	4	1
270	1680	425	12731	4	1
272	1709	394	12731	4	1
274	1648	404	12731	4	1
276	1579	407	12731	4	1
278	1590	425	12731	4	1
280	1549	425	12731	4	1
282	1567	424	12731	4	1
284	1565	404	12731	4	1
286	1588	400	12731	4	1
288	1553	393	12731	4	1
290	1550	368	12731	4	1
292	1544	392	12731	4	1
294	1527	414	12731	4	1
296	1526	421	12731	4	1
298	1478	404	12731	4	1
300	1518	393	12731	4	1
302	1528	379	12731	4	1
304	1499	373	12731	4	1
306	1490	382	12731	4	1
308	1487	406	12731	4	1
310	1471	419	12731	4	1
312	1465	408	12731	4	1
314	1477	407	12731	4	1
316	1495	398	12731	4	1
318	1517	385	12731	4	1
320	1553	378	12731	4	1
322	1506	385	12731	4	1
324	1527	376	12731	4	1
326	1465	420	12731	4	1
328	1482	402	12731	4	1
330	1471	373	12731	4	1
332	1491	363	12731	4	1
334	1443	350	12731	4	1
336	1406	355	12731	4	1
338	1395	351	12731	4	1
340	1340	350	12731	4	1
342	1326	357	12731	4	1
344	1351	354	12731	4	1
346	1340	348	12731	4	1
348	1328	342	12731	4	1
350	1318	362	12731	4	1
352	1324	355	12731	4	1
354	1288	361	12731	4	1
356	1320	339	12731	4	1
358	1312	331	12731	4	1
360	1291	318	12731	4	1
362	1265	318	12731	4	1
364	1246	321	12731	4	1
366	1238	316	12731	4	1
368	1208	330	12731	4	1
370	1177	324	12731	4	1
372	1151	309	12731	4	1
374	1160	295	12731	4	1
376	1165	285	12731	4	1
378	1146	290	12731	4	1
380	1168	303	12731	4	1
382	1139	319	12731	4	1
384	1144	323	12731	4	1
386	1160	314	12731	4	1
388	1148	298	12731	4	1
390	1155	289	12731	4	1
392	1169	285	12731	4	1
394	1149	305	12731	4	1
396	1153	320	12731	4	1
398	1124	352	12731	4	1
400	1129	327	12731	4	1
402	1139	303	12731	4	1
404	1139	283	12731	4	1
406	1165	283	12731	4	1
408	1159	303	12731	4	1
410	1145	326	12731	4	1
412	1123	331	12731	4	1
414	1112	314	12731	4	1
416	1175	294	12731	4	1
418	1168	298	12731	4	1
420	1195	290	12731	4	1
422	1152	299	12731	4	1
424	1134	282	12731	4	1
426	1113	276	12731	4	1
428	1073	272	12731	4	1
430	1077	276	12731	4	1
432	1044	277	12731	4	1
434	1042	278	12731	4	1
436	1060	271	12731	4	1
438	1040	282	12731	4	1
440	1030	287	12731	4	1
442	1050	275	12731	4	1
444	1052	271	12731	4	1
446	1017	270	12731	4	1
448	1027	276	12731	4	1
450	1020	262	12731	4	1
452	1001	269	12731	4	1
454	999	246	12731	4	1
456	1020	257	12731	4	1
458	998	266	12731	4	1
460	993	246	12731	4	1
462	978	242	12731	4	1
464	945	246	12731	4	1
466	942	229	12731	4	1
468	910	239	12731	4	1
470	889	239	12731	4	1
472	909	230	12731	4	1
474	876	229	12731	4	1
476	871	240	12731	4	1
478	882	240	12731	4	1
480	856	223	12731	4	1
482	855	201	12731	4	1
484	829	212	12731	4	1
486	831	221	12731	4	1
488	827	225	12731	4	1
490	824	237	12731	4	1
492	804	226	12731	4	1
494	827	206	12731	4	1
496	809	187	12731	4	1
498	809	191	12731	4	1
500	812	215	12731	4	1
502	777	220	12731	4	1
504	735	227	12731	4	1
0	1	0	14335	5	1
2	1	0	14335	5	1
4	1	0	14335	5	1
6	1	0	14335	5	1
8	2	0	14335	5	1
10	2	0	14335	5	1
12	3	0	14335	5	1
14	4	0	14335	5	1
16	4	0	14335	5	1
18	4	0	14335	5	1
20	6	0	14335	5	1
22	8	0	14335	5	1
24	11	0	14335	5	1
26	14	0	14335	5	1
28	17	0	14335	5	1
30	20	0	14335	5	1
32	26	0	14335	5	1
34	35	0	14335	5	1
36	43	0	14335	5	1
38	52	0	14335	5	1
40	66	0	14335	5	1
42	87	0	14335	5	1
44	107	0	14335	5	1
46	137	0	14335	5	1
48	171	0	14335	5	1
50	217	0	14335	5	1
52	285	0	14335	5	1
54	350	0	14335	5	1
56	448	0	14335	5	1
58	549	0	14335	5	1
60	684	3	14335	5	1
62	804	5	14335	5	1
64	928	17	14335	5	1
66	1044	31	14335	5	1
68	1153	51	14335	5	1
70	1261	72	14335	5	1
72	1352	108	14335	5	1
74	1428	138	14335	5	1
76	1431	174	14335	5	1
78	1421	238	14335	5	1
80	1405	290	14335	5	1
82	1373	329	14335	5	1
84	1435	350	14335	5	1
86	1447	358	14335	5	1
88	1502	372	14335	5	1
90	1548	376	14335	5	1
92	1609	402	14335	5	1
94	1657	446	14335	5	1
96	1676	478	14335	5	1
98	1700	514	14335	5	1
100	1810	511	14335	5	1
102	1887	521	14335	5	1
104	1992	558	14335	5	1
106	2054	559	14335	5	1
108	2166	592	14335	5	1
110	2233	600	14335	5	1
112	2267	646	14335	5	1
114	2347	675	14335	5	1
116	2474	705	14335	5	1
118	2594	721	14335	5	1
120	2648	736	14335	5	1
122	2822	718	14335	5	1
124	2818	710	14335	5	1
126	2849	716	14335	5	1
128	2930	773	14335	5	1
130	2937	823	14335	5	1
132	2989	810	14335	5	1
134	3001	797	14335	5	1
136	3055	784	14335	5	1
138	3107	754	14335	5	1
140	3112	750	14335	5	1
142	3065	753	14335	5	1
144	3024	786	14335	5	1
146	2923	787	14335	5	1
148	2896	758	14335	5	1
150	2940	727	14335	5	1
152	2898	690	14335	5	1
154	2832	677	14335	5	1
156	2768	670	14335	5	1
158	2719	663	14335	5	1
160	2610	667	14335	5	1
162	2568	660	14335	5	1
164	2592	659	14335	5	1
166	2554	661	14335	5	1
168	2563	638	14335	5	1
170	2506	657	14335	5	1
172	2495	661	14335	5	1
174	2463	656	14335	5	1
176	2452	623	14335	5	1
178	2436	581	14335	5	1
180	2449	587	14335	5	1
182	2401	591	14335	5	1
184	2322	579	14335	5	1
186	2277	569	14335	5	1
188	2253	602	14335	5	1
190	2220	600	14335	5	1
192	2183	593	14335	5	1
194	2241	533	14335	5	1
196	2213	559	14335	5	1
198	2170	580	14335	5	1
200	2178	614	14335	5	1
202	2150	595	14335	5	1
204	2119	565	14335	5	1
206	2134	529	14335	5	1
208	2161	511	14335	5	1
210	2113	511	14335	5	1
212	2104	517	14335	5	1
214	2004	532	14335	5	1
216	1974	525	14335	5	1
218	2003	556	14335	5	1
220	1986	533	14335	5	1
222	2007	498	14335	5	1
224	1986	494	14335	5	1
226	2004	502	14335	5	1
228	1961	496	14335	5	1
230	1978	514	14335	5	1
232	1897	543	14335	5	1
234	1899	527	14335	5	1
236	1901	523	14335	5	1
238	1983	491	14335	5	1
240	1931	489	14335	5	1
242	1932	483	14335	5	1
244	1895	482	14335	5	1
246	1858	503	14335	5	1
248	1857	488	14335	5	1
250	1838	463	14335	5	1
252	1828	451	14335	5	1
254	1826	460	14335	5	1
256	1782	480	14335	5	1
258	1752	478	14335	5	1
260	1753	450	14335	5	1
262	1732	426	14335	5	1
264	1734	432	14335	5	1
266	1701	434	14335	5	1
268	1687	430	14335	5	1
270	1644	442	14335	5	1
272	1671	445	14335	5	1
274	1650	444	14335	5	1
276	1641	435	14335	5	1
278	1655	424	14335	5	1
280	1653	423	14335	5	1
282	1620	392	14335	5	1
284	1619	411	14335	5	1
286	1569	409	14335	5	1
288	1575	400	14335	5	1
290	1599	377	14335	5	1
292	1546	409	14335	5	1
294	1538	403	14335	5	1
296	1534	426	14335	5	1
298	1538	432	14335	5	1
300	1536	408	14335	5	1
302	1546	396	14335	5	1
304	1553	402	14335	5	1
306	1524	379	14335	5	1
308	1557	385	14335	5	1
310	1507	385	14335	5	1
312	1446	395	14335	5	1
314	1419	376	14335	5	1
316	1424	347	14335	5	1
318	1401	337	14335	5	1
320	1399	337	14335	5	1
322	1317	354	14335	5	1
324	1320	353	14335	5	1
326	1323	339	14335	5	1
328	1291	331	14335	5	1
330	1323	343	14335	5	1
332	1308	344	14335	5	1
334	1318	349	14335	5	1
336	1279	371	14335	5	1
338	1293	356	14335	5	1
340	1296	358	14335	5	1
342	1310	326	14335	5	1
344	1284	331	14335	5	1
346	1277	320	14335	5	1
348	1307	329	14335	5	1
350	1251	325	14335	5	1
352	1225	339	14335	5	1
354	1197	328	14335	5	1
356	1239	309	14335	5	1
358	1245	308	14335	5	1
360	1253	297	14335	5	1
362	1207	334	14335	5	1
364	1185	334	14335	5	1
366	1191	335	14335	5	1
368	1187	312	14335	5	1
370	1231	314	14335	5	1
372	1218	321	14335	5	1
374	1208	320	14335	5	1
376	1229	313	14335	5	1
378	1215	332	14335	5	1
380	1217	314	14335	5	1
382	1188	314	14335	5	1
384	1173	299	14335	5	1
386	1152	298	14335	5	1
388	1156	299	14335	5	1
390	1124	305	14335	5	1
392	1110	310	14335	5	1
394	1114	299	14335	5	1
396	1122	285	14335	5	1
398	1142	271	14335	5	1
400	1105	287	14335	5	1
402	1106	307	14335	5	1
404	1089	316	14335	5	1
406	1089	306	14335	5	1
408	1109	294	14335	5	1
410	1096	290	14335	5	1
412	1105	275	14335	5	1
414	1087	285	14335	5	1
416	1094	277	14335	5	1
418	1069	283	14335	5	1
420	1087	260	14335	5	1
422	1021	265	14335	5	1
424	1013	246	14335	5	1
426	1015	256	14335	5	1
428	968	256	14335	5	1
430	986	247	14335	5	1
432	980	267	14335	5	1
434	966	272	14335	5	1
436	947	261	14335	5	1
438	943	242	14335	5	1
440	957	218	14335	5	1
442	964	241	14335	5	1
444	943	230	14335	5	1
446	913	230	14335	5	1
448	884	251	14335	5	1
450	867	262	14335	5	1
452	892	252	14335	5	1
454	888	231	14335	5	1
456	888	241	14335	5	1
458	891	219	14335	5	1
460	875	233	14335	5	1
462	886	215	14335	5	1
464	873	230	14335	5	1
466	841	235	14335	5	1
468	844	224	14335	5	1
470	871	222	14335	5	1
472	839	224	14335	5	1
474	868	211	14335	5	1
476	864	221	14335	5	1
478	843	237	14335	5	1
480	825	243	14335	5	1
482	855	208	14335	5	1
484	873	219	14335	5	1
486	852	221	14335	5	1
488	853	244	14335	5	1
490	821	240	14335	5	1
492	837	219	14335	5	1
494	838	227	14335	5	1
496	844	217	14335	5	1
498	830	223	14335	5	1
500	806	218	14335	5	1
502	772	224	14335	5	1
504	791	201	14335	5	1
0	1	0	16007	6	1
2	1	0	16007	6	1
4	1	0	16007	6	1
6	1	0	16007	6	1
8	2	0	16007	6	1
10	2	0	16007	6	1
12	2	0	16007	6	1
14	3	0	16007	6	1
16	4	0	16007	6	1
18	5	0	16007	6	1
20	8	0	16007	6	1
22	8	0	16007	6	1
24	11	0	16007	6	1
26	12	0	16007	6	1
28	17	0	16007	6	1
30	20	0	16007	6	1
32	23	0	16007	6	1
34	31	0	16007	6	1
36	41	0	16007	6	1
38	49	0	16007	6	1
40	65	0	16007	6	1
42	82	0	16007	6	1
44	110	0	16007	6	1
46	126	0	16007	6	1
48	168	0	16007	6	1
50	214	0	16007	6	1
52	265	0	16007	6	1
54	333	0	16007	6	1
56	425	0	16007	6	1
58	543	1	16007	6	1
60	680	6	16007	6	1
62	843	11	16007	6	1
64	1002	27	16007	6	1
66	1135	30	16007	6	1
68	1282	56	16007	6	1
70	1405	69	16007	6	1
72	1477	107	16007	6	1
74	1509	144	16007	6	1
76	1444	200	16007	6	1
78	1396	244	16007	6	1
80	1371	262	16007	6	1
82	1356	262	16007	6	1
84	1321	281	16007	6	1
86	1330	313	16007	6	1
88	1325	334	16007	6	1
90	1307	368	16007	6	1
92	1372	382	16007	6	1
94	1418	409	16007	6	1
96	1507	423	16007	6	1
98	1539	439	16007	6	1
100	1636	447	16007	6	1
102	1709	483	16007	6	1
104	1770	506	16007	6	1
106	1805	540	16007	6	1
108	1943	548	16007	6	1
110	2028	577	16007	6	1
112	2070	599	16007	6	1
114	2196	627	16007	6	1
116	2303	644	16007	6	1
118	2395	667	16007	6	1
120	2439	682	16007	6	1
122	2554	681	16007	6	1
124	2668	703	16007	6	1
126	2666	707	16007	6	1
128	2766	744	16007	6	1
130	2810	763	16007	6	1
132	2858	761	16007	6	1
134	2959	769	16007	6	1
136	2977	765	16007	6	1
138	2999	792	16007	6	1
140	3026	787	16007	6	1
142	3065	769	16007	6	1
144	3034	745	16007	6	1
146	3035	785	16007	6	1
148	3016	771	16007	6	1
150	2880	742	16007	6	1
152	2865	703	16007	6	1
154	2846	678	16007	6	1
156	2745	663	16007	6	1
158	2702	657	16007	6	1
160	2622	629	16007	6	1
162	2553	625	16007	6	1
164	2479	607	16007	6	1
166	2440	581	16007	6	1
168	2405	564	16007	6	1
170	2320	594	16007	6	1
172	2305	591	16007	6	1
174	2275	616	16007	6	1
176	2271	616	16007	6	1
178	2256	587	16007	6	1
180	2309	594	16007	6	1
182	2266	596	16007	6	1
184	2286	568	16007	6	1
186	2238	578	16007	6	1
188	2245	590	16007	6	1
190	2242	605	16007	6	1
192	2220	602	16007	6	1
194	2209	600	16007	6	1
196	2223	543	16007	6	1
198	2222	561	16007	6	1
200	2220	562	16007	6	1
202	2186	552	16007	6	1
204	2156	572	16007	6	1
206	2132	572	16007	6	1
208	2112	539	16007	6	1
210	2107	521	16007	6	1
212	2085	521	16007	6	1
214	2043	554	16007	6	1
216	2025	529	16007	6	1
218	1971	544	16007	6	1
220	1993	482	16007	6	1
222	1967	455	16007	6	1
224	1944	462	16007	6	1
226	1923	478	16007	6	1
228	1860	503	16007	6	1
230	1855	503	16007	6	1
232	1846	487	16007	6	1
234	1857	479	16007	6	1
236	1855	459	16007	6	1
238	1851	464	16007	6	1
240	1815	479	16007	6	1
242	1805	481	16007	6	1
244	1811	479	16007	6	1
246	1795	468	16007	6	1
248	1790	464	16007	6	1
250	1793	469	16007	6	1
252	1797	458	16007	6	1
254	1792	440	16007	6	1
256	1748	451	16007	6	1
258	1713	442	16007	6	1
260	1695	440	16007	6	1
262	1675	418	16007	6	1
264	1674	416	16007	6	1
266	1630	432	16007	6	1
268	1609	433	16007	6	1
270	1598	435	16007	6	1
272	1619	439	16007	6	1
274	1617	427	16007	6	1
276	1615	440	16007	6	1
278	1635	402	16007	6	1
280	1638	411	16007	6	1
282	1648	427	16007	6	1
284	1612	461	16007	6	1
286	1586	409	16007	6	1
288	1612	404	16007	6	1
290	1589	411	16007	6	1
292	1590	397	16007	6	1
294	1553	403	16007	6	1
296	1563	389	16007	6	1
298	1536	399	16007	6	1
300	1518	405	16007	6	1
302	1525	405	16007	6	1
304	1534	408	16007	6	1
306	1538	392	16007	6	1
308	1516	399	16007	6	1
310	1523	399	16007	6	1
312	1541	396	16007	6	1
314	1513	381	16007	6	1
316	1487	368	16007	6	1
318	1462	370	16007	6	1
320	1450	380	16007	6	1
322	1420	389	16007	6	1
324	1431	382	16007	6	1
326	1453	370	16007	6	1
328	1433	384	16007	6	1
330	1445	364	16007	6	1
332	1440	371	16007	6	1
334	1392	381	16007	6	1
336	1393	372	16007	6	1
338	1443	341	16007	6	1
340	1402	348	16007	6	1
342	1379	364	16007	6	1
344	1387	367	16007	6	1
346	1338	371	16007	6	1
348	1356	346	16007	6	1
350	1320	342	16007	6	1
352	1308	330	16007	6	1
354	1320	330	16007	6	1
356	1289	343	16007	6	1
358	1261	341	16007	6	1
360	1235	345	16007	6	1
362	1256	337	16007	6	1
364	1279	320	16007	6	1
366	1244	315	16007	6	1
368	1238	303	16007	6	1
370	1235	304	16007	6	1
372	1192	311	16007	6	1
374	1174	303	16007	6	1
376	1164	319	16007	6	1
378	1161	314	16007	6	1
380	1179	304	16007	6	1
382	1169	311	16007	6	1
384	1147	307	16007	6	1
386	1119	299	16007	6	1
388	1143	291	16007	6	1
390	1142	303	16007	6	1
392	1123	285	16007	6	1
394	1102	291	16007	6	1
396	1118	295	16007	6	1
398	1113	299	16007	6	1
400	1102	310	16007	6	1
402	1151	290	16007	6	1
404	1099	314	16007	6	1
406	1128	284	16007	6	1
408	1107	285	16007	6	1
410	1069	264	16007	6	1
412	1089	270	16007	6	1
414	1098	263	16007	6	1
416	1032	301	16007	6	1
418	1038	296	16007	6	1
420	1022	280	16007	6	1
422	1024	260	16007	6	1
424	1020	255	16007	6	1
426	1010	272	16007	6	1
428	1013	263	16007	6	1
430	1032	260	16007	6	1
432	1004	269	16007	6	1
434	988	284	16007	6	1
436	1007	273	16007	6	1
438	1044	270	16007	6	1
440	1033	263	16007	6	1
442	998	260	16007	6	1
444	990	257	16007	6	1
446	995	252	16007	6	1
448	965	245	16007	6	1
450	959	243	16007	6	1
452	966	232	16007	6	1
454	945	256	16007	6	1
456	943	242	16007	6	1
458	934	246	16007	6	1
460	926	249	16007	6	1
462	934	246	16007	6	1
464	938	245	16007	6	1
466	896	240	16007	6	1
468	899	232	16007	6	1
470	904	232	16007	6	1
472	883	239	16007	6	1
474	859	233	16007	6	1
476	866	234	16007	6	1
478	873	223	16007	6	1
480	868	234	16007	6	1
482	860	237	16007	6	1
484	871	242	16007	6	1
486	849	226	16007	6	1
488	851	233	16007	6	1
490	876	219	16007	6	1
492	839	217	16007	6	1
494	849	228	16007	6	1
496	844	225	16007	6	1
498	811	220	16007	6	1
500	821	202	16007	6	1
502	825	187	16007	6	1
504	780	201	16007	6	1
0	1	0	18950	7	1
2	1	0	18950	7	1
4	1	0	18950	7	1
6	1	0	18950	7	1
8	2	0	18950	7	1
10	2	0	18950	7	1
12	3	0	18950	7	1
14	4	0	18950	7	1
16	4	0	18950	7	1
18	6	0	18950	7	1
20	7	0	18950	7	1
22	8	0	18950	7	1
24	10	0	18950	7	1
26	13	0	18950	7	1
28	21	0	18950	7	1
30	24	0	18950	7	1
32	30	0	18950	7	1
34	37	0	18950	7	1
36	52	0	18950	7	1
38	64	0	18950	7	1
40	85	0	18950	7	1
42	104	0	18950	7	1
44	131	0	18950	7	1
46	169	0	18950	7	1
48	214	0	18950	7	1
50	273	0	18950	7	1
52	348	0	18950	7	1
54	442	0	18950	7	1
56	565	0	18950	7	1
58	697	1	18950	7	1
60	848	4	18950	7	1
62	996	14	18950	7	1
64	1115	25	18950	7	1
66	1235	43	18950	7	1
68	1327	73	18950	7	1
70	1404	105	18950	7	1
72	1400	140	18950	7	1
74	1373	159	18950	7	1
76	1345	180	18950	7	1
78	1261	209	18950	7	1
80	1258	239	18950	7	1
82	1200	266	18950	7	1
84	1239	280	18950	7	1
86	1198	322	18950	7	1
88	1242	349	18950	7	1
90	1282	352	18950	7	1
92	1347	358	18950	7	1
94	1403	371	18950	7	1
96	1460	400	18950	7	1
98	1480	445	18950	7	1
100	1551	480	18950	7	1
102	1631	503	18950	7	1
104	1742	521	18950	7	1
106	1875	517	18950	7	1
108	2002	540	18950	7	1
110	2073	581	18950	7	1
112	2151	610	18950	7	1
114	2180	625	18950	7	1
116	2280	627	18950	7	1
118	2370	658	18950	7	1
120	2489	678	18950	7	1
122	2518	699	18950	7	1
124	2629	720	18950	7	1
126	2730	743	18950	7	1
128	2778	769	18950	7	1
130	2908	753	18950	7	1
132	2959	756	18950	7	1
134	2968	775	18950	7	1
136	3026	776	18950	7	1
138	3030	795	18950	7	1
140	3078	857	18950	7	1
142	3084	866	18950	7	1
144	3088	828	18950	7	1
146	3154	760	18950	7	1
148	3142	724	18950	7	1
150	3026	723	18950	7	1
152	2954	706	18950	7	1
154	2857	662	18950	7	1
156	2775	620	18950	7	1
158	2656	613	18950	7	1
160	2553	625	18950	7	1
162	2472	631	18950	7	1
164	2463	628	18950	7	1
166	2413	632	18950	7	1
168	2403	650	18950	7	1
170	2409	624	18950	7	1
172	2455	607	18950	7	1
174	2450	601	18950	7	1
176	2421	609	18950	7	1
178	2357	621	18950	7	1
180	2341	617	18950	7	1
182	2328	600	18950	7	1
184	2305	618	18950	7	1
186	2362	592	18950	7	1
188	2325	568	18950	7	1
190	2265	548	18950	7	1
192	2293	570	18950	7	1
194	2258	567	18950	7	1
196	2178	558	18950	7	1
198	2206	543	18950	7	1
200	2198	554	18950	7	1
202	2208	554	18950	7	1
204	2170	548	18950	7	1
206	2109	542	18950	7	1
208	2144	556	18950	7	1
210	2091	538	18950	7	1
212	2117	546	18950	7	1
214	2072	547	18950	7	1
216	2079	530	18950	7	1
218	2054	533	18950	7	1
220	2036	522	18950	7	1
222	2013	502	18950	7	1
224	1974	494	18950	7	1
226	1947	505	18950	7	1
228	1943	514	18950	7	1
230	1923	515	18950	7	1
232	1882	500	18950	7	1
234	1888	483	18950	7	1
236	1899	464	18950	7	1
238	1892	458	18950	7	1
240	1861	481	18950	7	1
242	1826	487	18950	7	1
244	1823	472	18950	7	1
246	1772	473	18950	7	1
248	1799	442	18950	7	1
250	1797	432	18950	7	1
252	1771	444	18950	7	1
254	1742	445	18950	7	1
256	1708	464	18950	7	1
258	1726	442	18950	7	1
260	1719	443	18950	7	1
262	1712	460	18950	7	1
264	1709	452	18950	7	1
266	1670	447	18950	7	1
268	1666	423	18950	7	1
270	1668	402	18950	7	1
272	1638	404	18950	7	1
274	1612	427	18950	7	1
276	1557	424	18950	7	1
278	1578	406	18950	7	1
280	1561	409	18950	7	1
282	1609	391	18950	7	1
284	1582	404	18950	7	1
286	1590	405	18950	7	1
288	1551	422	18950	7	1
290	1546	446	18950	7	1
292	1556	439	18950	7	1
294	1574	420	18950	7	1
296	1605	402	18950	7	1
298	1621	377	18950	7	1
300	1587	397	18950	7	1
302	1557	403	18950	7	1
304	1526	426	18950	7	1
306	1476	414	18950	7	1
308	1475	405	18950	7	1
310	1529	388	18950	7	1
312	1490	382	18950	7	1
314	1502	362	18950	7	1
316	1479	362	18950	7	1
318	1416	372	18950	7	1
320	1373	370	18950	7	1
322	1373	375	18950	7	1
324	1376	360	18950	7	1
326	1374	346	18950	7	1
328	1375	344	18950	7	1
330	1374	353	18950	7	1
332	1359	375	18950	7	1
334	1345	369	18950	7	1
336	1367	358	18950	7	1
338	1361	346	18950	7	1
340	1345	368	18950	7	1
342	1369	363	18950	7	1
344	1397	347	18950	7	1
346	1377	333	18950	7	1
348	1325	359	18950	7	1
350	1351	345	18950	7	1
352	1354	351	18950	7	1
354	1343	348	18950	7	1
356	1372	358	18950	7	1
358	1354	355	18950	7	1
360	1325	360	18950	7	1
362	1331	367	18950	7	1
364	1323	366	18950	7	1
366	1337	330	18950	7	1
368	1326	329	18950	7	1
370	1321	331	18950	7	1
372	1260	325	18950	7	1
374	1259	321	18950	7	1
376	1207	332	18950	7	1
378	1205	319	18950	7	1
380	1207	298	18950	7	1
382	1207	305	18950	7	1
384	1197	318	18950	7	1
386	1133	309	18950	7	1
388	1155	276	18950	7	1
390	1130	273	18950	7	1
392	1107	286	18950	7	1
394	1129	280	18950	7	1
396	1081	293	18950	7	1
398	1067	277	18950	7	1
400	1073	280	18950	7	1
402	1075	288	18950	7	1
404	1090	297	18950	7	1
406	1065	289	18950	7	1
408	1031	296	18950	7	1
410	1047	274	18950	7	1
412	1052	250	18950	7	1
414	1039	256	18950	7	1
416	1021	260	18950	7	1
418	1001	250	18950	7	1
420	991	258	18950	7	1
422	983	270	18950	7	1
424	1002	281	18950	7	1
426	990	287	18950	7	1
428	998	285	18950	7	1
430	1015	270	18950	7	1
432	1032	259	18950	7	1
434	1006	251	18950	7	1
436	1011	246	18950	7	1
438	991	252	18950	7	1
440	959	260	18950	7	1
442	972	268	18950	7	1
444	981	264	18950	7	1
446	962	274	18950	7	1
448	975	254	18950	7	1
450	998	256	18950	7	1
452	969	246	18950	7	1
454	966	238	18950	7	1
456	931	222	18950	7	1
458	919	239	18950	7	1
460	907	246	18950	7	1
462	880	248	18950	7	1
464	887	227	18950	7	1
466	895	229	18950	7	1
468	888	232	18950	7	1
470	881	244	18950	7	1
472	911	251	18950	7	1
474	901	242	18950	7	1
476	886	240	18950	7	1
478	880	244	18950	7	1
480	896	246	18950	7	1
482	883	213	18950	7	1
484	873	205	18950	7	1
486	886	199	18950	7	1
488	854	226	18950	7	1
490	823	243	18950	7	1
492	840	229	18950	7	1
494	823	220	18950	7	1
496	835	214	18950	7	1
498	838	222	18950	7	1
500	840	210	18950	7	1
502	832	208	18950	7	1
504	793	212	18950	7	1
0	1	0	20392	8	1
2	1	0	20392	8	1
4	2	0	20392	8	1
6	2	0	20392	8	1
8	2	0	20392	8	1
10	4	0	20392	8	1
12	4	0	20392	8	1
14	5	0	20392	8	1
16	7	0	20392	8	1
18	8	0	20392	8	1
20	9	0	20392	8	1
22	12	0	20392	8	1
24	15	0	20392	8	1
26	20	0	20392	8	1
28	23	0	20392	8	1
30	27	0	20392	8	1
32	37	0	20392	8	1
34	47	0	20392	8	1
36	57	0	20392	8	1
38	69	0	20392	8	1
40	93	0	20392	8	1
42	116	0	20392	8	1
44	145	0	20392	8	1
46	185	0	20392	8	1
48	233	0	20392	8	1
50	292	0	20392	8	1
52	364	0	20392	8	1
54	473	0	20392	8	1
56	580	1	20392	8	1
58	741	1	20392	8	1
60	877	9	20392	8	1
62	1014	14	20392	8	1
64	1150	32	20392	8	1
66	1269	42	20392	8	1
68	1356	76	20392	8	1
70	1440	99	20392	8	1
72	1466	145	20392	8	1
74	1426	197	20392	8	1
76	1400	248	20392	8	1
78	1324	294	20392	8	1
80	1347	318	20392	8	1
82	1370	343	20392	8	1
84	1427	341	20392	8	1
86	1486	385	20392	8	1
88	1537	421	20392	8	1
90	1559	437	20392	8	1
92	1601	463	20392	8	1
94	1665	479	20392	8	1
96	1726	505	20392	8	1
98	1851	506	20392	8	1
100	1921	534	20392	8	1
102	1988	537	20392	8	1
104	2064	609	20392	8	1
106	2188	624	20392	8	1
108	2287	663	20392	8	1
110	2381	693	20392	8	1
112	2456	692	20392	8	1
114	2594	715	20392	8	1
116	2664	715	20392	8	1
118	2746	739	20392	8	1
120	2814	746	20392	8	1
122	2848	785	20392	8	1
124	2930	821	20392	8	1
126	2993	816	20392	8	1
128	3076	807	20392	8	1
130	3130	787	20392	8	1
132	3213	780	20392	8	1
134	3164	777	20392	8	1
136	3069	773	20392	8	1
138	3022	740	20392	8	1
140	2938	704	20392	8	1
142	2884	698	20392	8	1
144	2813	694	20392	8	1
146	2747	701	20392	8	1
148	2732	668	20392	8	1
150	2646	649	20392	8	1
152	2596	649	20392	8	1
154	2612	681	20392	8	1
156	2580	721	20392	8	1
158	2599	710	20392	8	1
160	2571	685	20392	8	1
162	2611	655	20392	8	1
164	2612	647	20392	8	1
166	2588	625	20392	8	1
168	2600	608	20392	8	1
170	2493	636	20392	8	1
172	2440	653	20392	8	1
174	2410	633	20392	8	1
176	2373	610	20392	8	1
178	2375	598	20392	8	1
180	2339	596	20392	8	1
182	2344	587	20392	8	1
184	2311	566	20392	8	1
186	2276	576	20392	8	1
188	2247	597	20392	8	1
190	2185	584	20392	8	1
192	2241	568	20392	8	1
194	2188	578	20392	8	1
196	2198	561	20392	8	1
198	2153	548	20392	8	1
200	2146	557	20392	8	1
202	2124	558	20392	8	1
204	2082	556	20392	8	1
206	2091	539	20392	8	1
208	2077	552	20392	8	1
210	2088	538	20392	8	1
212	2053	543	20392	8	1
214	2042	531	20392	8	1
216	2042	538	20392	8	1
218	2067	531	20392	8	1
220	2066	527	20392	8	1
222	1986	543	20392	8	1
224	2005	523	20392	8	1
226	2015	524	20392	8	1
228	2006	522	20392	8	1
230	1957	516	20392	8	1
232	1932	510	20392	8	1
234	1974	491	20392	8	1
236	1947	494	20392	8	1
238	1883	491	20392	8	1
240	1870	479	20392	8	1
242	1886	489	20392	8	1
244	1843	491	20392	8	1
246	1835	469	20392	8	1
248	1844	471	20392	8	1
250	1823	499	20392	8	1
252	1806	482	20392	8	1
254	1829	455	20392	8	1
256	1790	452	20392	8	1
258	1765	443	20392	8	1
260	1759	437	20392	8	1
262	1731	448	20392	8	1
264	1714	450	20392	8	1
266	1689	427	20392	8	1
268	1648	412	20392	8	1
270	1619	425	20392	8	1
272	1618	425	20392	8	1
274	1631	431	20392	8	1
276	1614	442	20392	8	1
278	1633	429	20392	8	1
280	1616	443	20392	8	1
282	1625	434	20392	8	1
284	1621	415	20392	8	1
286	1622	423	20392	8	1
288	1610	417	20392	8	1
290	1638	387	20392	8	1
292	1566	405	20392	8	1
294	1587	407	20392	8	1
296	1597	434	20392	8	1
298	1577	429	20392	8	1
300	1558	427	20392	8	1
302	1598	407	20392	8	1
304	1604	416	20392	8	1
306	1587	407	20392	8	1
308	1546	390	20392	8	1
310	1539	387	20392	8	1
312	1513	369	20392	8	1
314	1497	382	20392	8	1
316	1467	352	20392	8	1
318	1446	341	20392	8	1
320	1371	359	20392	8	1
322	1379	354	20392	8	1
324	1300	398	20392	8	1
326	1366	374	20392	8	1
328	1383	376	20392	8	1
330	1354	384	20392	8	1
332	1381	331	20392	8	1
334	1386	340	20392	8	1
336	1338	366	20392	8	1
338	1351	378	20392	8	1
340	1346	362	20392	8	1
342	1327	363	20392	8	1
344	1344	355	20392	8	1
346	1332	328	20392	8	1
348	1357	321	20392	8	1
350	1315	325	20392	8	1
352	1243	338	20392	8	1
354	1246	343	20392	8	1
356	1251	341	20392	8	1
358	1237	340	20392	8	1
360	1260	335	20392	8	1
362	1270	345	20392	8	1
364	1270	331	20392	8	1
366	1264	342	20392	8	1
368	1267	325	20392	8	1
370	1231	333	20392	8	1
372	1261	313	20392	8	1
374	1214	304	20392	8	1
376	1195	306	20392	8	1
378	1179	321	20392	8	1
380	1203	318	20392	8	1
382	1169	326	20392	8	1
384	1151	315	20392	8	1
386	1164	323	20392	8	1
388	1167	303	20392	8	1
390	1162	290	20392	8	1
392	1156	278	20392	8	1
394	1142	274	20392	8	1
396	1120	285	20392	8	1
398	1092	294	20392	8	1
400	1062	295	20392	8	1
402	1034	299	20392	8	1
404	1042	270	20392	8	1
406	1044	265	20392	8	1
408	1040	258	20392	8	1
410	1049	269	20392	8	1
412	1022	279	20392	8	1
414	1013	281	20392	8	1
416	1010	273	20392	8	1
418	1001	275	20392	8	1
420	1022	249	20392	8	1
422	1008	246	20392	8	1
424	1011	251	20392	8	1
426	985	271	20392	8	1
428	967	267	20392	8	1
430	964	257	20392	8	1
432	957	240	20392	8	1
434	966	225	20392	8	1
436	953	232	20392	8	1
438	920	252	20392	8	1
440	918	254	20392	8	1
442	918	255	20392	8	1
444	931	257	20392	8	1
446	950	248	20392	8	1
448	955	254	20392	8	1
450	945	254	20392	8	1
452	940	260	20392	8	1
454	936	240	20392	8	1
[truncated: 20,771 more rows]
