# Supplementary material for: From affinity selection to kinetic selection in Germinal Centre modelling
Source: PLoS Comput Biol. 2022 Jun 3;18(6):e1010168. doi: 10.1371/journal.pcbi.1010168 (PMC9200358; doi:10.1371/journal.pcbi.1010168)
Supplement: S1 File — Simulation data of three scenarios used to produce Figs 3 and 4, and S1–S7 Figs. (ZIP) [file pcbi.1010168.s009.zip › A_Tables/Table_B_SC1/0/Clones_Temporal_Ag_Affinity_summary.csv]

time	Affinity_mean	Clone_Ag_mean	Affinity_min	Clone_Ag_min	Affinity_max	Clone_Ag_max	Clone_ID
0	0.041222	0	0.041222	0	0.041222	0	1
2	0.041222	0	0.041222	0	0.041222	0	1
4	0.041222	0	0.041222	0	0.041222	0	1
6	0.041222	0	0.041222	0	0.041222	0	1
8	0.041222	0	0.041222	0	0.041222	0	1
10	0.041222	0	0.041222	0	0.041222	0	1
12	0.041222	0	0.041222	0	0.041222	0	1
14	0.041222	0	0.041222	0	0.041222	0	1
16	0.041222	0	0.041222	0	0.041222	0	1
18	0.041222	0	0.041222	0	0.041222	0	1
20	0.041222	0	0.041222	0	0.041222	0	1
22	0.041222	0	0.041222	0	0.041222	0	1
24	0.041222	0	0.041222	0	0.041222	0	1
26	0.0483995	0	0.039786	0	0.060933	0	1
28	0.0532087666666667	0	0.034553	0	0.0707	0	1
30	0.0576344	0	0.039474	0	0.075521	0	1
32	0.0622202666666667	0	0.040952	0	0.088499	0	1
34	0.0652192333333333	0	0.042423	0	0.091042	0	1
36	0.0684833	0	0.04118	0	0.099634	0	1
38	0.0707391666666667	0	0.045022	0	0.10598	0	1
40	0.0712917333333333	0	0.043693	0	0.113415	0	1
42	0.0731900333333333	0	0.04574	0	0.114865	0	1
44	0.0741321333333333	0	0.049991	0	0.11321	0	1
46	0.0763552333333333	0	0.049107	0	0.118473	0	1
48	0.0771183	0.1	0.050149	0	0.115082	3	1
50	0.0786748333333333	0.433333333333333	0.04939	0	0.110129	10	1
52	0.0798644666666667	1.76666666666667	0.051205	0	0.109958	45	1
54	0.0810794	5.16666666666667	0.050993	0	0.108867	85	1
56	0.0828273666666667	15.8333333333333	0.053142	0	0.110742	189	1
58	0.0831582666666667	32.6	0.052611	0	0.112187	320	1
60	0.0846772333333333	58.7	0.056875	0	0.119784	473	1
62	0.0868078666666667	98.25	0.061655	8	0.125538	591	1
64	0.0890737666666667	147.7	0.066594	12	0.133078	726	1
66	0.0918409	224.333333333333	0.066609	29	0.140715	889	1
68	0.0954235333333333	324.208333333333	0.068582	61	0.15038	1043	1
70	0.100842466666667	453.491666666667	0.069766	131	0.16278	1252.75	1
72	0.108333066666667	618.658333333333	0.078303	242	0.175757	1563.5	1
74	0.1179994	811.516666666667	0.086009	372	0.184091	1823.5	1
76	0.129688533333333	1024.30833333333	0.095245	542.5	0.194772	1997.5	1
78	0.144841466666667	1241.275	0.108095	674	0.219031	2147.25	1
80	0.161038633333333	1489.55	0.123917	899.5	0.23794	2362	1
82	0.177642833333333	1731.85	0.142874	1103.5	0.255484	2619.5	1
84	0.193534766666667	1979.64166666667	0.154586	1320.5	0.269858	2936.75	1
86	0.209751366666667	2246.68333333333	0.166021	1611.5	0.286626	3176.25	1
88	0.226510466666667	2516.03333333333	0.182751	1766.25	0.295644	3549	1
90	0.2417716	2775.80833333333	0.19716	2027.5	0.30159	3760.5	1
92	0.2587657	3060.55833333333	0.213404	2226.75	0.319095	3998.5	1
94	0.2745883	3340.675	0.231282	2422	0.334405	4366	1
96	0.2895923	3632.43333333333	0.248867	2676.5	0.346237	4628.5	1
98	0.3032892	3930.56666666667	0.257526	2926.5	0.359276	5067.5	1
100	0.3174081	4271.44166666667	0.275838	3169.5	0.372184	5372.25	1
102	0.3302737	4586.425	0.292381	3508	0.383365	5666.5	1
104	0.343378666666667	4961.78333333333	0.305548	3792.5	0.392898	6083.5	1
106	0.355654933333333	5289.50833333333	0.31794	4130	0.4044	6431	1
108	0.3677716	5610.00833333333	0.331053	4503.5	0.416324	6738.5	1
110	0.381462466666667	5922.60833333333	0.338079	4812.25	0.430179	6918	1
112	0.394171066666667	6247.25833333333	0.349072	5339.5	0.440605	7237.5	1
114	0.406097366666667	6529.10833333333	0.364098	5465	0.455716	7325.5	1
116	0.417261233333333	6824.025	0.379818	5711.75	0.464693	7725.5	1
118	0.4283161	7081.9	0.395518	6182	0.481137	7904.5	1
120	0.439997166666667	7309.90833333333	0.40728	6513	0.492017	7997.5	1
122	0.450711333333333	7493.025	0.418151	6808.75	0.498937	8194	1
124	0.461663866666667	7659.00833333333	0.429544	6988.5	0.513383	8292.25	1
126	0.471994	7761.99166666667	0.434975	7044	0.522953	8278.25	1
128	0.482621266666667	7856.04166666667	0.447273	7257	0.528951	8318	1
130	0.492227233333333	7871	0.457609	7246.5	0.542253	8260	1
132	0.500466266666667	7846.30833333333	0.468144	7170.5	0.553092	8263.75	1
134	0.5088097	7751.61666666667	0.47148	6963.75	0.554689	8134	1
136	0.516748533333333	7657.275	0.48449	6753	0.566062	8047	1
138	0.524869433333333	7533.21666666667	0.494571	6726.25	0.572328	8186.25	1
140	0.533084866666667	7360.4	0.495576	6461.5	0.573511	7974.5	1
142	0.540447266666667	7195.56666666667	0.507345	6084.25	0.584186	7806.5	1
144	0.545940333333333	6987	0.51193	5918.5	0.586011	7589.25	1
146	0.550629866666667	6772.01666666667	0.522913	5625	0.587931	7359	1
148	0.554998766666667	6565.94166666667	0.52438	5529.25	0.591305	7186.25	1
150	0.5600127	6328.61666666667	0.529275	5330.25	0.597593	6967.25	1
152	0.564749233333333	6129.38333333333	0.534523	5199.25	0.607283	6820.75	1
154	0.568801	5928.81666666667	0.536496	4927	0.608558	6577	1
156	0.573008766666667	5749.35833333333	0.542117	4988.5	0.606655	6356.5	1
158	0.5770213	5595.65833333333	0.543616	4920.75	0.612911	6343	1
160	0.579022766666667	5467.48333333333	0.545961	4924.75	0.613695	6134.75	1
162	0.5814202	5359.45833333333	0.546608	4898	0.618045	6072.5	1
164	0.5827948	5274.56666666667	0.54699	4836	0.618048	6028.25	1
166	0.586521133333333	5163.68333333333	0.554902	4809	0.620248	5737	1
168	0.589060533333333	5109.225	0.559023	4703.5	0.615141	5651	1
170	0.5915976	5056.66666666667	0.558973	4666	0.623039	5463.25	1
172	0.593593	5008.74166666667	0.560264	4664.75	0.624345	5318.75	1
174	0.5942397	4949.78333333333	0.565232	4566	0.619979	5231.25	1
176	0.596170233333333	4904.55	0.571509	4563.75	0.61819	5162.75	1
178	0.597280333333333	4841.99166666667	0.573161	4480.25	0.622578	5156.5	1
180	0.5993866	4789.34166666667	0.578121	4426.25	0.623678	5175.5	1
182	0.6011382	4730.88333333333	0.581697	4373	0.622425	4991.5	1
184	0.603068433333333	4673.59166666667	0.588	4259.5	0.621271	4969	1
186	0.604274666666667	4603.00833333333	0.586758	4267.25	0.625304	4818.5	1
188	0.605758166666667	4556.075	0.588496	4201.5	0.626281	4862.25	1
190	0.6065323	4483.8	0.586744	4189.5	0.632942	4777.5	1
192	0.607315233333333	4425.875	0.591727	4134.75	0.627792	4698.75	1
194	0.607947133333333	4359.13333333333	0.591065	4069.25	0.626491	4713.5	1
196	0.6098215	4309.56666666667	0.591376	4081.5	0.627045	4685	1
198	0.610779033333333	4253.75833333333	0.592832	3999	0.629691	4603.25	1
200	0.611851433333333	4225.5	0.592787	4063	0.629429	4485.75	1
202	0.613080733333333	4150.93333333333	0.588602	3973	0.630348	4397	1
204	0.6130381	4100.05833333333	0.592474	3890.25	0.629506	4423.5	1
206	0.6133653	4061.9	0.588782	3838.25	0.629652	4311	1
208	0.6148352	4016.84166666667	0.587299	3750	0.63255	4350.5	1
210	0.615605533333333	3973.34166666667	0.594268	3776.75	0.633555	4190	1
212	0.615562566666667	3914.9	0.59548	3724.25	0.637063	4162.5	1
214	0.616231466666667	3875.325	0.598504	3657.75	0.636756	4075	1
216	0.617729166666667	3819.35	0.599693	3622.25	0.640033	4004.5	1
218	0.6180871	3784.14166666667	0.599132	3546.5	0.640375	4010.5	1
220	0.619556966666667	3735.20833333333	0.600926	3466.5	0.641164	3952.75	1
222	0.6197224	3692.4	0.597093	3481.5	0.643605	4036.75	1
224	0.6215762	3647.50833333333	0.601528	3382.25	0.645792	3974.75	1
226	0.620925733333333	3629.40833333333	0.597068	3284.75	0.647772	3959.5	1
228	0.6217382	3581.80833333333	0.596606	3331.5	0.653546	3913.75	1
230	0.6225837	3557.5	0.59986	3336	0.647067	3802.75	1
232	0.624068666666667	3509.51666666667	0.601238	3275.5	0.646358	3743.25	1
234	0.6243468	3479.33333333333	0.60016	3216	0.644712	3662.5	1
236	0.6256212	3442.06666666667	0.601935	3125	0.647716	3722.5	1
238	0.625196666666667	3418.25	0.600304	3172.25	0.648519	3733.25	1
240	0.625331433333333	3363.00833333333	0.599455	3059	0.645832	3605.75	1
242	0.6257718	3317.69166666667	0.59595	3061.75	0.647601	3545.5	1
244	0.625984666666667	3287.09166666667	0.602157	3073.5	0.648406	3528.5	1
246	0.6271966	3254.89166666667	0.601762	2981.25	0.650535	3489.75	1
248	0.627826466666667	3239.19166666667	0.60367	3021	0.647876	3493.75	1
250	0.628870233333333	3203.14166666667	0.605011	2956.25	0.648768	3404	1
252	0.628705533333333	3177.54166666667	0.600537	3019.75	0.643773	3339	1
254	0.628052933333333	3138.275	0.598669	2982.5	0.649719	3368.25	1
256	0.628474966666667	3108.48333333333	0.604031	2930.75	0.648136	3278	1
258	0.627809133333333	3079.925	0.603839	2904.25	0.652321	3294.5	1
260	0.628890933333333	3045.21666666667	0.611398	2860.5	0.649851	3234.5	1
262	0.628663933333333	3024.63333333333	0.60839	2816	0.649716	3208	1
264	0.629347033333333	2992.16666666667	0.611399	2824.5	0.646786	3189.5	1
266	0.628726966666667	2959.00833333333	0.600548	2765.5	0.647031	3148.75	1
268	0.628710233333333	2921.35	0.606732	2733.75	0.646682	3085	1
270	0.6295989	2893.59166666667	0.610989	2632.5	0.646589	3097.5	1
272	0.628651466666667	2867.15	0.610915	2669.75	0.647347	3022.5	1
274	0.6294242	2834.75	0.609671	2674	0.650144	3022	1
276	0.6293751	2795.00833333333	0.608452	2612.75	0.650354	2975.75	1
278	0.629528233333333	2757.2	0.614811	2589	0.651752	2957	1
280	0.629126433333333	2741.93333333333	0.610367	2571.75	0.651455	2918	1
282	0.6286924	2721.53333333333	0.605923	2594.75	0.656152	2890.5	1
284	0.6286872	2698.13333333333	0.609017	2571.25	0.653507	2846	1
286	0.628357266666667	2681.98333333333	0.607886	2548.25	0.65035	2874	1
288	0.6281786	2656.58333333333	0.610303	2483.25	0.649154	2832	1
290	0.628408666666667	2630.91666666667	0.608618	2443.75	0.647207	2801.5	1
292	0.627211066666667	2612.40833333333	0.610166	2406.75	0.647181	2777.5	1
294	0.628046266666667	2588.64166666667	0.606881	2294.5	0.654455	2763	1
296	0.627977066666667	2570.175	0.604303	2358.5	0.651789	2748.5	1
298	0.626518166666667	2547.03333333333	0.596886	2280	0.659171	2784.25	1
300	0.625429	2518.19166666667	0.598896	2229.25	0.653341	2806.75	1
302	0.624757833333333	2497.94166666667	0.594683	2289.5	0.652891	2713	1
304	0.623821166666667	2475.65	0.595695	2220.25	0.648678	2645.5	1
306	0.6256042	2453.04166666667	0.599119	2206.5	0.650422	2631	1
308	0.6268077	2423.91666666667	0.602193	2190	0.648855	2615.5	1
310	0.6271033	2402.96666666667	0.60155	2190.5	0.654611	2588.25	1
312	0.6274191	2364.55	0.604432	2177.25	0.654476	2550.25	1
314	0.627726266666667	2346.15	0.603658	2139.75	0.661283	2565	1
316	0.627762166666667	2323.875	0.603031	2126.75	0.658857	2497.5	1
318	0.628431366666667	2293.925	0.605455	2140.5	0.654641	2481	1
320	0.6284093	2266.85	0.607013	2100.5	0.651435	2435.25	1
322	0.6304458	2240.275	0.60245	2100.75	0.661863	2441.5	1
324	0.6305976	2229.75833333333	0.603957	2058.75	0.651744	2390.25	1
326	0.628324066666667	2205.15	0.601988	2054	0.65002	2384.25	1
328	0.627926966666667	2186.43333333333	0.600027	2012.75	0.652576	2366	1
330	0.627508233333333	2170.6	0.599917	2031.25	0.649101	2350	1
332	0.626296633333333	2148.66666666667	0.595685	1989	0.650091	2316	1
334	0.627399433333333	2124.68333333333	0.600747	1984.5	0.645944	2305.5	1
336	0.628756066666667	2109.925	0.605008	1956.75	0.64575	2365.5	1
338	0.628721966666667	2097.85	0.60344	1956	0.655325	2262.75	1
340	0.629490133333333	2078.33333333333	0.599993	1840	0.656763	2309.75	1
342	0.629461833333333	2063.94166666667	0.605403	1913	0.650452	2282.25	1
344	0.627893166666667	2050.18333333333	0.601391	1875	0.652884	2240.5	1
346	0.626205366666667	2032.29166666667	0.602869	1850.5	0.656599	2247	1
348	0.627200566666667	2010.46666666667	0.600257	1836	0.655044	2226	1
350	0.628276266666667	1981.04166666667	0.606539	1819.5	0.654551	2150	1
352	0.627675633333333	1971.43333333333	0.600601	1803.5	0.654809	2119.75	1
354	0.6267999	1957.25	0.603209	1834	0.6528	2098.5	1
356	0.6273931	1947.90833333333	0.607222	1810.25	0.651243	2122	1
358	0.626668366666667	1917.76666666667	0.607581	1743	0.650208	2103	1
360	0.628485933333333	1897.475	0.607347	1788	0.65302	2016	1
362	0.628335766666667	1884.4	0.604868	1781.25	0.648982	2006.5	1
364	0.629616766666667	1882.05	0.604089	1719	0.6486	2046	1
366	0.6287234	1863.43333333333	0.605173	1717.75	0.646258	2030	1
368	0.627117766666667	1848.49166666667	0.605829	1709	0.656251	2047	1
370	0.626354066666667	1838.91666666667	0.610506	1747.75	0.657013	2028.75	1
372	0.6260356	1810.40833333333	0.607984	1692.5	0.655715	2037.5	1
374	0.626957233333333	1794.91666666667	0.606488	1659	0.650882	2027.25	1
376	0.627390733333333	1773.34166666667	0.600584	1668	0.656981	2019	1
378	0.627623166666667	1764.05	0.603964	1612.25	0.651539	2013.25	1
380	0.626995366666667	1748.51666666667	0.605876	1615.5	0.657952	1901.25	1
382	0.626003533333333	1733.86666666667	0.601411	1580.5	0.654469	1907.25	1
384	0.6253922	1721.50833333333	0.600905	1615	0.66188	1925	1
386	0.626979833333333	1710.125	0.600773	1611.25	0.660821	1867.5	1
388	0.627483233333333	1698.13333333333	0.599607	1599	0.665133	1817.5	1
390	0.626700633333333	1683.325	0.591318	1610.5	0.663811	1803.5	1
392	0.626186033333333	1677.34166666667	0.594564	1570	0.664801	1838.5	1
394	0.626027033333333	1654.96666666667	0.595712	1534.25	0.661764	1835.25	1
396	0.626304066666667	1632.45833333333	0.598127	1502	0.666354	1780.25	1
398	0.624375633333333	1616.875	0.596955	1458.75	0.655229	1838.25	1
400	0.625674066666667	1601.84166666667	0.600986	1464.5	0.650581	1773.25	1
402	0.627383	1594.7	0.60042	1442	0.650811	1779	1
404	0.627839866666667	1578.95833333333	0.601344	1392.75	0.662864	1741.5	1
406	0.627415266666667	1565.09166666667	0.599492	1418.5	0.660993	1721	1
408	0.6270232	1553.58333333333	0.599978	1404	0.669911	1749.75	1
410	0.626106166666667	1556.68333333333	0.597354	1442	0.662918	1795	1
412	0.626693266666667	1550.79166666667	0.601899	1440.75	0.663443	1788	1
414	0.625412666666667	1534.95833333333	0.600121	1446	0.663586	1770.5	1
416	0.6273402	1518.85833333333	0.60139	1408	0.66036	1770.5	1
418	0.628151533333333	1505.85	0.599465	1385.5	0.661534	1834	1
420	0.627808533333333	1490.8	0.601491	1355	0.660109	1763.75	1
422	0.628033033333333	1481.175	0.598728	1359.75	0.667196	1711.5	1
424	0.6256643	1480.425	0.595964	1351.5	0.664609	1680	1
426	0.627782466666667	1465.525	0.595316	1341.75	0.660106	1621.25	1
428	0.626820266666667	1453.475	0.600656	1324.75	0.658163	1591.5	1
430	0.627728633333333	1445.98333333333	0.604555	1349.5	0.662614	1558	1
432	0.626965233333333	1433.46666666667	0.602949	1324	0.651339	1582	1
434	0.628191666666667	1418.16666666667	0.595934	1302.5	0.662774	1642	1
436	0.628782933333333	1389.89166666667	0.593037	1290	0.661242	1560.75	1
438	0.6284058	1384.1	0.600872	1239	0.658788	1592	1
440	0.627621433333333	1376.10833333333	0.601801	1235.5	0.656575	1556	1
442	0.6274347	1373.975	0.60144	1246	0.659187	1564.5	1
444	0.626983966666667	1358.725	0.599203	1188	0.65878	1528.5	1
446	0.6280159	1361.30833333333	0.594421	1171	0.668535	1526.5	1
448	0.6290101	1342.975	0.594822	1125.5	0.658054	1487	1
450	0.630127733333333	1332.18333333333	0.602267	1100.5	0.669199	1487.25	1
452	0.6298645	1327.45	0.59253	1132.25	0.65777	1471.75	1
454	0.630736666666667	1319.40833333333	0.590227	1142.75	0.6632	1459.5	1
456	0.630916033333333	1313.85	0.590207	1123.5	0.660559	1489.5	1
458	0.6302553	1303.00833333333	0.591408	1140	0.651853	1459.5	1
460	0.630148666666667	1292.25	0.590016	1130.5	0.650448	1446	1
462	0.629196433333333	1281.76666666667	0.594832	1148.5	0.657843	1451.25	1
464	0.6289879	1262.19166666667	0.594332	1112.5	0.660893	1403.75	1
466	0.628397133333333	1250.73333333333	0.59919	1135	0.664128	1392	1
468	0.629069666666667	1247.00833333333	0.591847	1115.5	0.664064	1345.25	1
470	0.6269085	1238.63333333333	0.598015	1113.75	0.662048	1314.5	1
472	0.626306166666667	1217.625	0.58987	1082.75	0.666009	1333.5	1
474	0.625358133333333	1214.98333333333	0.59235	1093.5	0.664536	1333	1
476	0.6278296	1206.71666666667	0.591098	1070.5	0.662511	1331.25	1
478	0.628528666666667	1190.54166666667	0.596966	1029.75	0.659687	1301.5	1
480	0.6290114	1174.55833333333	0.602759	1023	0.658568	1276.5	1
482	0.628029933333333	1163.29166666667	0.593792	1035.75	0.65752	1288.75	1
484	0.626620333333333	1164.08333333333	0.596833	1012	0.658064	1320	1
486	0.625548633333333	1162.03333333333	0.5966	974.5	0.655	1331.5	1
488	0.626254366666667	1160.28333333333	0.598595	961.25	0.651495	1289.5	1
490	0.627087566666667	1140.75	0.600392	967.75	0.651876	1230.5	1
492	0.626953	1130.78333333333	0.608268	951	0.65049	1268.25	1
494	0.6266303	1125.38333333333	0.607366	913.5	0.661497	1260	1
496	0.6276836	1114.35833333333	0.608399	939.5	0.660664	1235	1
498	0.626618333333333	1107.06666666667	0.603846	933.5	0.660614	1258	1
500	0.6271238	1096.725	0.603279	938.5	0.654262	1218.5	1
502	0.627202966666667	1080.5	0.598636	915.75	0.660834	1205	1
504	0.627561766666667	1076.98333333333	0.600173	956.5	0.657456	1201.5	1
0	0.041222	0	0.041222	0	0.041222	0	2
2	0.041222	0	0.041222	0	0.041222	0	2
4	0.041222	0	0.041222	0	0.041222	0	2
6	0.041222	0	0.041222	0	0.041222	0	2
8	0.041222	0	0.041222	0	0.041222	0	2
10	0.041222	0	0.041222	0	0.041222	0	2
12	0.041222	0	0.041222	0	0.041222	0	2
14	0.041222	0	0.041222	0	0.041222	0	2
16	0.041222	0	0.041222	0	0.041222	0	2
18	0.041222	0	0.041222	0	0.041222	0	2
20	0.041222	0	0.041222	0	0.041222	0	2
22	0.041222	0	0.041222	0	0.041222	0	2
24	0.041222	0	0.041222	0	0.041222	0	2
26	0.0465492	0	0.03086	0	0.063397	0	2
28	0.0511977333333333	0	0.034048	0	0.077225	0	2
30	0.0556060333333333	0	0.0357	0	0.087735	0	2
32	0.0576917333333333	0	0.039547	0	0.113281	0	2
34	0.0585148666666667	0	0.035127	0	0.115159	0	2
36	0.0605610666666667	0	0.037507	0	0.12749	0	2
38	0.0636933	0	0.042963	0	0.136046	0	2
40	0.0647278666666667	0	0.045818	0	0.135585	0	2
42	0.0681117666666667	0	0.045193	0	0.141649	0	2
44	0.0712957333333333	0	0.044985	0	0.141278	0	2
46	0.0723360666666667	0	0.043578	0	0.138308	0	2
48	0.0741201666666667	0	0.044008	0	0.140379	0	2
50	0.075611	0	0.044544	0	0.138633	0	2
52	0.0766411333333333	0.166666666666667	0.047567	0	0.137718	3	2
54	0.0773194333333333	0.3	0.050626	0	0.137226	3	2
56	0.0776582666666667	0.733333333333333	0.051279	0	0.130691	6	2
58	0.0790283666666667	2	0.05429	0	0.128873	10	2
60	0.0790971666666667	3.6	0.054026	0	0.12516	19	2
62	0.0805930333333333	5.96666666666667	0.053392	0	0.123693	23	2
64	0.0813571	9.43333333333333	0.055065	0	0.124882	29	2
66	0.0823968333333333	14.3333333333333	0.055366	0	0.123372	33	2
68	0.0845060333333333	22.1333333333333	0.055743	0	0.130547	52.5	2
70	0.0867032666666667	30.4583333333333	0.055175	3	0.139064	69.5	2
72	0.0899657666666667	40.9166666666667	0.054149	7	0.145334	84	2
74	0.0955498666666667	54.5666666666667	0.059237	13	0.159979	94	2
76	0.102607666666667	67.15	0.068047	22	0.176154	120	2
78	0.113067666666667	81.875	0.070791	22	0.185415	140.5	2
80	0.129311533333333	94.8583333333333	0.079317	29	0.20323	162	2
82	0.148919833333333	108.825	0.082141	42	0.224827	193	2
84	0.172468833333333	117	0.090841	53	0.251248	228	2
86	0.203021466666667	128.958333333333	0.096315	48	0.305707	236.5	2
88	0.244910033333333	136.141666666667	0.1177	50	0.397793	247.5	2
90	0.2950198	143.733333333333	0.156676	55	0.475686	250.5	2
92	0.348417066666667	150.158333333333	0.187661	58.5	0.570189	263.5	2
94	0.414403366666667	154.725	0.212061	59.5	0.630528	279	2
96	0.476205166666667	159.241666666667	0.238674	44	0.683733	326	2
98	0.535761066666667	162.508333333333	0.28575	46.5	0.698401	336	2
100	0.5840015	168.058333333333	0.342327	38	0.738016	339.5	2
102	0.6262363	174.866666666667	0.377331	36.5	0.761867	343	2
104	0.666659233333333	178.491666666667	0.4341	33	0.776087	372.5	2
106	0.697954033333333	180.458333333333	0.53349	29.5	0.800191	394	2
108	0.728455766666667	192.558333333333	0.590378	32.5	0.818779	429	2
110	0.745970933333333	195.1	0.603202	27	0.823987	414	2
112	0.764758533333333	203.208333333333	0.622435	26	0.841778	440.5	2
114	0.776373866666667	204.7	0.666767	25	0.84015	519	2
116	0.7939865	205.083333333333	0.691175	14	0.910186	498	2
118	0.808263233333333	202.716666666667	0.695046	12	0.90686	519	2
120	0.820485066666667	211	0.719985	24.5	0.886863	522	2
122	0.823668033333333	204.841666666667	0.697493	18.5	0.895217	542	2
124	0.836463133333333	202.9	0.77073	18	0.893371	571.5	2
126	0.8455254	203.775	0.766673	17	0.901398	560.5	2
128	0.844585733333333	198.575	0.755012	22	0.907712	598	2
130	0.855377333333333	192.825	0.775898	19	0.913299	565	2
132	0.855578466666667	188.108333333333	0.778467	19	0.910332	525	2
134	0.859062166666667	186	0.798985	21	0.902602	516.5	2
136	0.8703942	176.6	0.803004	13	0.914407	464	2
138	0.8715609	172.391666666667	0.806896	12	0.926621	469.75	2
140	0.874764233333333	163.725	0.783128	8	0.933441	466	2
142	0.8816412	149.508333333333	0.816199	5	0.924043	415.5	2
144	0.885567166666667	144.833333333333	0.783324	9	0.931816	403	2
146	0.888954533333333	138.933333333333	0.775012	7	0.941116	401	2
148	0.890296266666667	136.05	0.754701	5	0.940124	381.5	2
150	0.8839863	123.633333333333	0.733582	5	0.947783	368	2
152	0.8860448	118.2	0.733582	5	0.953863	357	2
154	0.887522	111.933333333333	0.733582	5	0.939207	353	2
156	0.891516266666667	107.966666666667	0.823061	3.5	0.939589	329	2
158	0.883825333333333	103.533333333333	0.770843	0	0.933441	298	2
160	0.892574533333333	97.2833333333333	0.815662	0	1	289.5	2
162	0.891875733333333	95.475	0.81028	0	1	282.5	2
164	0.897499066666667	91.4833333333333	0.786957	8	1	293.5	2
166	0.892896833333333	88.1833333333333	0.711895	7	1	268	2
168	0.896594866666667	85.0166666666667	0.699869	7	1	268.5	2
170	0.896087166666667	83.1833333333333	0.707523	7	1	270	2
172	0.8964304	76.9	0.750828	7	1	255	2
174	0.8957502	77.4	0.773077	7	1	253	2
176	0.8899668	72.7	0.768298	1	0.954348	238.5	2
178	0.891602533333333	69.9416666666667	0.803551	1	0.963153	202.5	2
180	0.889213466666667	68.6083333333333	0.734543	1	0.952784	212	2
182	0.888381066666667	66.7583333333333	0.776236	1	0.940124	214.5	2
184	0.8772811	63.9666666666667	0.735631	1	1	220.25	2
186	0.871349033333333	60.1166666666667	0.712448	1	1	213.5	2
188	0.885655333333333	57.9	0.693665	0.5	1	176	2
190	0.8934542	52.9666666666667	0.71168	1	1	158.5	2
192	0.890804448275862	51.9310344827586	0.598766	1	1	154	2
194	0.892917931034483	48.9051724137931	0.7854	2	1	148.5	2
196	0.887000379310345	47.1206896551724	0.732511	3	1	140.5	2
198	0.901812689655172	44.6637931034483	0.833133	2	1	138.5	2
200	0.898977620689655	42.3620689655172	0.812534	2	0.982893	141.5	2
202	0.891726551724138	42.1034482758621	0.732511	2	0.970062	133.5	2
204	0.89425575	42.4910714285714	0.750838	1	0.960083	145	2
206	0.89555725	39.4017857142857	0.814032	1	0.960083	121.5	2
208	0.89421775	37.8214285714286	0.703108	2	0.955093	122.5	2
210	0.891219642857143	35.9642857142857	0.747475	0	0.964075	105	2
212	0.888646888888889	37.9444444444444	0.735264	3	0.978227	123.5	2
214	0.894649851851852	35.6388888888889	0.750853	0	0.981577	124	2
216	0.891424481481481	34.4259259259259	0.740311	1	1	109	2
218	0.896311185185185	32	0.792034	1	0.97605	102	2
220	0.883852888888889	31.037037037037	0.726913	1	0.978227	98	2
222	0.875815703703704	28.3888888888889	0.672652	1	0.97605	83.5	2
224	0.875511851851852	27.4074074074074	0.732511	1	0.97605	85	2
226	0.869635962962963	27.6666666666667	0.693665	0.5	0.982893	85	2
228	0.869062962962963	25.8148148148148	0.598766	0.5	1	87.5	2
230	0.860539538461538	26.25	0.317284	1	1	80	2
232	0.867229192307692	24.2596153846154	0.317284	1	1	78	2
234	0.874560615384615	23.9807692307692	0.317284	1	1	91	2
236	0.884594076923077	22.9423076923077	0.458828	1	1	75	2
238	0.900520076923077	22.6923076923077	0.458828	1	1	87.5	2
240	0.886280346153846	22.4903846153846	0.458828	0	1	90	2
242	0.877993730769231	23.2211538461538	0.458828	0.25	1	93	2
244	0.88987712	23.16	0.739507	1	1	101	2
246	0.876645333333333	22.4375	0.708486	1	1	103	2
248	0.864663958333333	21.0625	0.600373	0	1	95	2
250	0.869213695652174	23.1086956521739	0.739507	3	0.945567	114	2
252	0.858960260869565	20.9239130434783	0.724048	3	0.960083	92.25	2
254	0.863203782608696	20.2173913043478	0.751016	3	0.960083	96	2
256	0.855085782608696	17.9782608695652	0.692594	1	0.948678	83	2
258	0.867308304347826	17.4130434782609	0.777628	1	0.960083	84	2
260	0.863043227272727	18.3181818181818	0.679656	2	1	91	2
262	0.886524272727273	17.8636363636364	0.760072	1	1	94.5	2
264	0.879896909090909	18.1363636363636	0.693665	1	1	91.5	2
266	0.889818333333333	17.1666666666667	0.740311	1	1	83	2
268	0.893602714285714	15.9285714285714	0.786957	1	1	87	2
270	0.907985952380952	15.1666666666667	0.840266	1	1	90	2
272	0.892000904761905	14.9761904761905	0.786957	0	1	99	2
274	0.892536	14.6428571428571	0.740311	0	1	86.5	2
276	0.894287684210526	16.1052631578947	0.740311	1	1	78.5	2
278	0.891166368421053	15.3157894736842	0.712323	1	1	80	2
280	0.868366947368421	14.0789473684211	0.600373	0	1	74.5	2
282	0.87074447368421	13.1315789473684	0.600373	0	1	68	2
284	0.891123578947368	12.8947368421053	0.600373	0.5	1	68	2
286	0.887336368421053	13.7631578947368	0.600373	0	1	82	2
288	0.888069111111111	13.6388888888889	0.59957	1	1	77	2
290	0.9034475	13.9722222222222	0.600373	1	1	76	2
292	0.898745888888889	14.5	0.600373	1	1	82.5	2
294	0.891687166666667	15.7777777777778	0.600373	0.5	1	91	2
296	0.895510294117647	16.4117647058824	0.740311	0	1	92	2
298	0.893437	15.7352941176471	0.740311	2	0.97605	97	2
300	0.898948941176471	15.8529411764706	0.693665	1	1	93.5	2
302	0.888585117647059	15.6176470588235	0.693665	1	1	90.5	2
304	0.891799625	14.5625	0.693665	1	1	79	2
306	0.9028879375	13.09375	0.740311	0	1	74	2
308	0.895340133333333	12.3	0.740311	1	1	55.5	2
310	0.870999533333333	13.1666666666667	0.599302	0	1	57	2
312	0.859219133333333	12.7333333333333	0.669538	1	1	51.5	2
314	0.865516133333333	12.8666666666667	0.600373	1	1	66.5	2
316	0.902773857142857	13.3214285714286	0.740311	1	1	58	2
318	0.90026	11.75	0.693665	1	1	50.5	2
320	0.899269357142857	10.8571428571429	0.693665	1	1	48	2
322	0.900643071428571	11.5714285714286	0.740311	1	1	60.5	2
324	0.877440571428571	12.4285714285714	0.693665	1	1	60.5	2
326	0.908118923076923	11.6923076923077	0.853561	1	1	51	2
328	0.895320384615385	13.6538461538462	0.786957	1	1	61.5	2
330	0.903698692307692	13.4615384615385	0.825249	1	1	56.5	2
332	0.901060153846154	13.7115384615385	0.825249	1	0.97605	60.25	2
334	0.911543083333333	13.9583333333333	0.83136	0	0.970062	55	2
336	0.882383916666667	13.0416666666667	0.600373	1	0.970062	52	2
338	0.901938727272727	13.7727272727273	0.76004	2	0.970062	54	2
340	0.909110636363636	12.9090909090909	0.781569	1	1	48.5	2
342	0.91435	13.6363636363636	0.738264	4	1	48	2
344	0.920200545454545	13.2727272727273	0.791027	4	1	42.5	2
346	0.917920090909091	15	0.792249	3.5	1	45	2
348	0.930776272727273	14.3181818181818	0.8198	0	1	42	2
350	0.9391064	14.65	0.800187	4	1	38	2
352	0.9440331	14.55	0.800187	4	1	35	2
354	0.9373009	15.65	0.800187	2	1	36	2
356	0.9324698	12.55	0.800187	2	1	32.5	2
358	0.954628	11.5	0.87092	2	1	25	2
360	0.9507747	10.95	0.880248	1	1	25	2
362	0.9431863	8.8	0.853128	1	1	22	2
364	0.9325813	8.2	0.840218	2	1	21	2
366	0.9458344	8.2	0.890171	2	1	22	2
368	0.9412044	8.25	0.824273	2	1	25	2
370	0.9476525	8.5	0.880248	1	1	25	2
372	0.9298944	8.1	0.770249	1	1	26	2
374	0.9183599	8.4	0.770249	1	1	25	2
376	0.9147196	8.1	0.736274	1	1	24	2
378	0.9155499	8.2	0.817621	1	1	22	2
380	0.9357635	8.7	0.829514	1	1	21.5	2
382	0.9235063	8.7	0.800187	2	1	22	2
384	0.9333288	10.7	0.800187	2	1	25	2
386	0.9321101	12.35	0.760224	2	1	24	2
388	0.933919333333333	12.3333333333333	0.836585	4	1	23	2
390	0.921458888888889	13	0.800187	4	1	26	2
392	0.935772444444444	12.1111111111111	0.82738	4	1	26	2
394	0.928315	11.0555555555556	0.800187	4	1	25	2
396	0.924713666666667	10.7777777777778	0.800187	4	1	28	2
398	0.924791	12.2777777777778	0.77713	0	1	38	2
400	0.924785	10.3333333333333	0.743026	1	1	24	2
402	0.925723625	12	0.736274	7	1	25	2
404	0.957095125	11.375	0.898351	7	1	22	2
406	0.94692725	10.875	0.906822	4	1	22	2
408	0.9295005	9.625	0.866791	4	0.986694	19.5	2
410	0.932856875	7.8125	0.816199	2	1	16	2
412	0.905027125	7	0.733582	1	1	14	2
414	0.89869325	5.25	0.600373	0	1	11	2
416	0.951671571428571	6	0.880248	2	1	16	2
418	0.946967	6.57142857142857	0.880248	2	1	16	2
420	0.950958857142857	5.85714285714286	0.880248	2	1	16	2
422	0.887212	5.28571428571429	0.600373	2	1	14	2
424	0.864365714285714	5.14285714285714	0.600373	1	1	14	2
426	0.863731857142857	5	0.600373	1	1	14	2
428	0.860822833333333	4.75	0.600373	0	1	11.5	2
430	0.9263885	5.375	0.880248	0	1	10	2
432	0.911269666666667	7.5	0.880248	3	0.940124	10	2
434	0.897515333333333	6.66666666666667	0.860199	3	0.952099	12	2
436	0.909064666666667	5.83333333333333	0.880248	3	0.940124	11.5	2
438	0.917303333333333	7.83333333333333	0.880248	3	0.960083	11.5	2
440	0.906459333333333	6.5	0.880248	3	0.940124	9	2
442	0.894637333333333	8.5	0.86354	3	0.940124	13.5	2
444	0.889532	9.16666666666667	0.848224	3	0.940124	16	2
446	0.9001785	12.75	0.860233	8.5	0.940124	17	2
448	0.9001785	12.5	0.860233	9	0.940124	16	2
450	0.891353	13	0.851135	8	0.931571	18	2
452	0.891094	14	0.862022	11	0.920166	17	2
454	0.900964	10	0.887465	9	0.914463	11	2
456	0.9038155	10	0.887465	10	0.920166	10	2
458	0.92986	10	0.928149	10	0.931571	10	2
460	0.923492	9.5	0.90686	9	0.940124	10	2
462	0.9401245	7.5	0.920166	5	0.960083	10	2
464	0.9657855	6.5	0.931571	3	1	10	2
466	0.955093	5	0.910186	3	1	7	2
468	0.908158	4.5	0.840266	2	0.97605	7	2
470	0.9168015	4.5	0.833603	3	1	6	2
472	0.9121365	4.5	0.824273	3	1	6	2
474	0.925155	3.5	0.880248	3	0.970062	4	2
476	0.8934785	2.5	0.786957	1	1	4	2
478	0.90514	2.5	0.81028	1	1	4	2
480	0.90514	2.5	0.81028	1	1	4	2
482	0.8468325	2	0.693665	1	1	3	2
484	0.940124	2.5	0.880248	1.5	1	3.5	2
486	0.940124	2.25	0.880248	0.5	1	4	2
488	0.940124	5.5	0.880248	3	1	8	2
490	0.940124	5.5	0.880248	3	1	8	2
492	0.940124	5.5	0.880248	3	1	8	2
494	0.910186	5.5	0.880248	3	0.940124	8	2
496	0.910186	5.5	0.880248	3	0.940124	8	2
498	0.9001745	4.75	0.840266	1.5	0.960083	8	2
500	0.880248	1.75	0.880248	1.5	0.880248	2	2
502	0.786957	4	0.786957	4	0.786957	4	2
504	0.786957	3	0.786957	3	0.786957	3	2
0	0.041222	0	0.041222	0	0.041222	0	3
2	0.041222	0	0.041222	0	0.041222	0	3
4	0.041222	0	0.041222	0	0.041222	0	3
6	0.041222	0	0.041222	0	0.041222	0	3
8	0.041222	0	0.041222	0	0.041222	0	3
10	0.041222	0	0.041222	0	0.041222	0	3
12	0.041222	0	0.041222	0	0.041222	0	3
14	0.041222	0	0.041222	0	0.041222	0	3
16	0.041222	0	0.041222	0	0.041222	0	3
18	0.041222	0	0.041222	0	0.041222	0	3
20	0.041222	0	0.041222	0	0.041222	0	3
22	0.041222	0	0.041222	0	0.041222	0	3
24	0.041222	0	0.041222	0	0.041222	0	3
26	0.0466721	0	0.030461	0	0.0593	0	3
28	0.0517603333333333	0	0.034048	0	0.073661	0	3
30	0.0551025333333333	0	0.033293	0	0.086902	0	3
32	0.0577519666666667	0	0.034405	0	0.095824	0	3
34	0.0596697666666667	0	0.034374	0	0.091556	0	3
36	0.0621489	0	0.037029	0	0.102086	0	3
38	0.0636417333333333	0	0.040505	0	0.095066	0	3
40	0.0663374333333333	0	0.036973	0	0.101089	0	3
42	0.0687780333333333	0	0.041229	0	0.111171	0	3
44	0.0690728666666667	0	0.04333	0	0.121381	0	3
46	0.0705289666666667	0	0.044363	0	0.121863	0	3
48	0.0721280666666667	0	0.044224	0	0.120994	0	3
50	0.0726577333333333	0	0.046949	0	0.119242	0	3
52	0.0741990666666667	0.0333333333333333	0.044959	0	0.115611	1	3
54	0.0754975	0.166666666666667	0.043481	0	0.121213	2	3
56	0.0759467666666667	0.566666666666667	0.044321	0	0.117842	6	3
58	0.0769938333333333	1.5	0.048267	0	0.123427	10	3
60	0.0772330666666667	2.2	0.048758	0	0.123121	14	3
62	0.0781058333333333	3.4	0.048088	0	0.125534	20	3
64	0.0777851666666667	5.93333333333333	0.0472	0	0.124051	20	3
66	0.0787345333333333	9.08333333333333	0.046837	0	0.123732	21	3
68	0.079421	12.2	0.049629	0	0.119679	29	3
70	0.0816264	16.6416666666667	0.049103	0	0.120324	36	3
72	0.0835014333333333	21.3833333333333	0.046959	1	0.123954	47	3
74	0.0868486666666667	27.6583333333333	0.047243	2	0.13019	58	3
76	0.0921760666666667	33.4916666666667	0.048228	4	0.135821	68	3
78	0.0994670666666667	37.7	0.050237	6	0.152034	80	3
80	0.110311333333333	41.9416666666667	0.052625	7	0.164351	87	3
82	0.125229166666667	46.2916666666667	0.053917	8	0.212595	102.5	3
84	0.144871333333333	48.8666666666667	0.060248	7	0.257346	105.5	3
86	0.169182966666667	50.8166666666667	0.071126	14	0.311194	105.5	3
88	0.196179966666667	55.1416666666667	0.079634	11.5	0.350725	116	3
90	0.236226766666667	55.45	0.085048	9.5	0.436931	127.5	3
92	0.282944533333333	58.4833333333333	0.0824	10.5	0.523942	148.5	3
94	0.334169066666667	60.0333333333333	0.092837	8	0.582242	144.5	3
96	0.405940933333333	61.3416666666667	0.118223	8.5	0.722618	154.5	3
98	0.464746066666667	61.925	0.142092	4	0.743942	174.5	3
100	0.526555433333333	61.8	0.19188	3	0.792687	170.5	3
102	0.619390566666667	61.675	0.260808	5	0.829362	170.5	3
104	0.6716685	63.1333333333333	0.329983	1	0.822373	171	3
106	0.7002385	62.4583333333333	0.001601	0	0.854103	172	3
108	0.728240366666667	61	0.002433	0	0.880248	188	3
110	0.776292482758621	64.8448275862069	0.626632	2	0.880248	184	3
112	0.788405862068966	66.6293103448276	0.663971	2	0.880248	196	3
114	0.822028517241379	66.9396551724138	0.64568	2	0.960083	190.5	3
116	0.836567793103448	65.3103448275862	0.679419	2	0.988025	202.5	3
118	0.841706724137931	63.948275862069	0.768298	2	0.989113	196.5	3
120	0.858285379310345	64.1724137931034	0.724762	2	0.989113	209	3
122	0.865564931034483	60.3448275862069	0.79392	2	0.990021	183.5	3
124	0.874745357142857	60.9196428571429	0.81028	3	0.968066	206	3
126	0.8766335	62.7142857142857	0.813211	2	0.960083	217	3
128	0.890612392857143	60.6875	0.840057	2	0.973389	220	3
130	0.887108642857143	59.4464285714286	0.740311	3	0.96734	208.5	3
132	0.907636107142857	58.8928571428571	0.81028	1.5	0.970062	186	3
134	0.907129928571429	57.6785714285714	0.733582	2.5	1	192	3
136	0.922527071428571	55.0446428571429	0.856348	2.5	1	188.25	3
138	0.918321178571429	51.1785714285714	0.832211	2.5	1	173.5	3
140	0.911547333333333	53.0555555555556	0.805233	7	1	170.5	3
142	0.920360148148148	52.6851851851852	0.849151	7	1	159.5	3
144	0.921763740740741	49.2407407407407	0.854097	7	0.988025	133	3
146	0.920766259259259	44.0185185185185	0.816682	3.5	0.989113	116.5	3
148	0.915887481481481	42.0462962962963	0.740311	1	1	118	3
150	0.930495307692308	42.0192307692308	0.880177	3	1	111.5	3
152	0.92442	40.0576923076923	0.835171	3	1	94.5	3
154	0.919981230769231	39.4903846153846	0.736274	3	1	104	3
156	0.921940038461538	37.3557692307692	0.733582	3	0.97605	94.5	3
158	0.924259615384615	34.7692307692308	0.866791	2	1	88	3
160	0.922484115384615	31.4423076923077	0.799383	2	1	79	3
162	0.925022538461538	30.8269230769231	0.800187	2	1	77.5	3
164	0.925977961538462	28.8557692307692	0.883138	2	1	85.5	3
166	0.920124230769231	26.9615384615385	0.843502	6	1	80.5	3
168	0.928599846153846	25	0.852261	5	1	74	3
170	0.925866153846154	24.0384615384615	0.818054	4	1	68	3
172	0.9233135	22.3269230769231	0.811624	3	1	65	3
174	0.920324	21.1346153846154	0.783531	1	1	67.5	3
176	0.922753923076923	20.75	0.825249	1	1	72	3
178	0.929559333333333	22.3958333333333	0.777409	0	1	65	3
180	0.927656791666667	20.6458333333333	0.770249	0	1	56.5	3
182	0.922619208333333	20.3333333333333	0.786957	1	1	58	3
184	0.926132875	19.25	0.800187	1	1	62	3
186	0.933630916666667	18.4583333333333	0.81028	1	1	66	3
188	0.93135775	18.7083333333333	0.786957	1	1	65.5	3
190	0.934360583333333	17.5625	0.832055	1	1	69.5	3
192	0.93081575	16.46875	0.820068	1	1	63.75	3
194	0.923212375	17.09375	0.733582	0	1	74	3
196	0.92365152173913	17.6304347826087	0.733582	0	1	69	3
198	0.936495652173913	16.3152173913043	0.814352	0	1	61	3
200	0.932090434782609	15.1304347826087	0.740311	0	1	61	3
202	0.927897789473684	18.3157894736842	0.600373	0	1	61	3
204	0.939782	17.5	0.815556	4	1	56	3
206	0.940738055555556	17.4722222222222	0.826874	2	1	59	3
208	0.936565555555556	15.0277777777778	0.777409	2	1	41	3
210	0.940897944444444	14.3611111111111	0.866791	2	1	36	3
212	0.939454888888889	13.5555555555556	0.81028	1.5	1	38	3
214	0.930732	14.7777777777778	0.800187	2	1	46	3
216	0.914335411764706	16.5588235294118	0.600373	2	1	44	3
218	0.904174764705882	15.2941176470588	0.600373	2	1	55	3
220	0.913254117647059	15.3529411764706	0.600373	2	1	54	3
222	0.929217117647059	14.1470588235294	0.600373	0	1	53	3
224	0.91595625	13.1875	0.600373	2	1	52	3
226	0.917367875	13.28125	0.693665	1.5	1	49	3
228	0.915331	12.53125	0.670342	1	1	54.5	3
230	0.940690533333333	12.4666666666667	0.740311	1	1	55	3
232	0.923467533333333	13.2333333333333	0.693665	2	1	50	3
234	0.926801733333333	11.6333333333333	0.770249	0	1	39	3
236	0.916958733333333	10.9	0.699476	0	1	39	3
238	0.920948466666667	8.33333333333333	0.600373	0	1	35	3
240	0.9035735	8.71428571428571	0.600373	1	1	37.5	3
242	0.897410285714286	7.57142857142857	0.600373	1	1	34	3
244	0.901602928571429	7.21428571428571	0.600373	0	1	26	3
246	0.900906333333333	7.79166666666667	0.600373	0	1	36	3
248	0.929073909090909	9	0.826874	0	1	31	3
250	0.962759181818182	9.72727272727273	0.872174	2	1	34	3
252	0.959150818181818	10.2727272727273	0.87352	2	1	32	3
254	0.955260909090909	9.90909090909091	0.874481	2	1	29	3
256	0.959908	11.8181818181818	0.880248	2	1	33	3
258	0.957157272727273	10.3636363636364	0.880248	2	1	34.5	3
260	0.956859545454545	8.31818181818182	0.880248	2	1	27	3
262	0.959161636363636	7.18181818181818	0.880248	0	1	26	3
264	0.943909545454545	7.36363636363636	0.870155	0	1	24	3
266	0.920994454545455	6.18181818181818	0.779692	0	1	21.5	3
268	0.919954909090909	5.86363636363636	0.600373	1	1	20.5	3
270	0.9091428	4.8	0.600373	0	1	13.5	3
272	0.8814508	5.25	0.600373	0.5	0.970062	15	3
274	0.8784796	5.05	0.598766	0	0.970062	15	3
276	0.8989978	5.2	0.880248	1	0.955093	18	3
278	0.8559385	6	0.600373	1	0.945567	26	3
280	0.8460265	6.2	0.600373	1	1	26	3
282	0.8451105	6.25	0.600373	1	1	26.5	3
284	0.8377002	6.3	0.59957	0.5	1	24.5	3
286	0.861846222222222	6.05555555555556	0.600373	0	1	21	3
288	0.85847	5.83333333333333	0.600373	0	1	19	3
290	0.87654475	6.5	0.600373	1	1	18	3
292	0.866364375	6.8125	0.600373	0	1	19.5	3
294	0.85938225	4.5625	0.600373	0	0.960083	11.5	3
296	0.857341	5	0.600373	1	1	11	3
298	0.858766714285714	4.92857142857143	0.600373	0.5	1	13	3
300	0.864219142857143	4.42857142857143	0.600373	0	1	15.5	3
302	0.815954714285714	5.35714285714286	0.317284	1	0.960083	17.5	3
304	0.831955833333333	6.33333333333333	0.317284	0	0.960083	21	3
306	0.842962666666667	7.16666666666667	0.317284	1	1	21	3
308	0.834863333333333	7.16666666666667	0.317284	0.5	1	23	3
310	0.818808833333333	6.5	0.223603	0	1	22	3
312	0.9247838	6.2	0.880248	0	1	18	3
314	0.9328278	5.1	0.880248	0	1	17.5	3
316	0.93359925	9.75	0.880248	3	0.960083	25	3
318	0.937553666666667	12.3333333333333	0.880248	3	1	29	3
320	0.949196	11	0.880248	3	1	25	3
322	0.946777	10.3333333333333	0.880248	3	1	23	3
324	0.944115666666667	10.3333333333333	0.880248	3	1	23	3
326	0.932349666666667	10	0.880248	3	1	22	3
328	0.951371333333333	12	0.91399	5	1	24	3
330	0.950567666666667	10.8333333333333	0.911579	5	1	21.5	3
332	0.970062	6.83333333333333	0.910186	1	1	15.5	3
334	0.980041333333333	6	0.940124	1	1	13	3
336	0.982892666666667	6	0.948678	1	1	13	3
338	0.980041333333333	4.66666666666667	0.940124	0	1	13	3
340	0.980041333333333	4.66666666666667	0.940124	0	1	13	3
342	0.956454	6.75	0.912908	1	1	12.5	3
344	0.948678	6	0.897356	1	1	11	3
346	0.9501035	5.5	0.900207	0	1	11	3
348	0.924112	3.5	0.848224	0	1	7	3
350	0.940124	4.5	0.880248	2	1	7	3
352	0.940124	3	0.880248	1	1	5	3
354	0.940124	2.5	0.880248	1	1	4	3
356	0.90514	1.25	0.81028	1	1	1.5	3
358	0.8701555	0.5	0.740311	0	1	1	3
360	1	1	1	1	1	1	3
362	1	1	1	1	1	1	3
364	0.920166	1	0.920166	1	0.920166	1	3
366	0.880248	1	0.880248	1	0.880248	1	3
368	0.880248	1	0.880248	1	0.880248	1	3
370	0.880248	1	0.880248	1	0.880248	1	3
372	0.880248	1	0.880248	1	0.880248	1	3
374	0.880248	1	0.880248	1	0.880248	1	3
376	0.880248	1	0.880248	1	0.880248	1	3
378	NA	NA	Inf	NA	-Inf	NA	3
380	NA	NA	Inf	NA	-Inf	NA	3
382	NA	NA	Inf	NA	-Inf	NA	3
384	NA	NA	Inf	NA	-Inf	NA	3
386	NA	NA	Inf	NA	-Inf	NA	3
388	NA	NA	Inf	NA	-Inf	NA	3
390	NA	NA	Inf	NA	-Inf	NA	3
392	NA	NA	Inf	NA	-Inf	NA	3
394	NA	NA	Inf	NA	-Inf	NA	3
396	NA	NA	Inf	NA	-Inf	NA	3
398	NA	NA	Inf	NA	-Inf	NA	3
400	NA	NA	Inf	NA	-Inf	NA	3
402	NA	NA	Inf	NA	-Inf	NA	3
404	NA	NA	Inf	NA	-Inf	NA	3
406	NA	NA	Inf	NA	-Inf	NA	3
408	NA	NA	Inf	NA	-Inf	NA	3
410	NA	NA	Inf	NA	-Inf	NA	3
412	NA	NA	Inf	NA	-Inf	NA	3
414	NA	NA	Inf	NA	-Inf	NA	3
416	NA	NA	Inf	NA	-Inf	NA	3
418	NA	NA	Inf	NA	-Inf	NA	3
420	NA	NA	Inf	NA	-Inf	NA	3
422	NA	NA	Inf	NA	-Inf	NA	3
424	NA	NA	Inf	NA	-Inf	NA	3
426	NA	NA	Inf	NA	-Inf	NA	3
428	NA	NA	Inf	NA	-Inf	NA	3
430	NA	NA	Inf	NA	-Inf	NA	3
432	NA	NA	Inf	NA	-Inf	NA	3
434	NA	NA	Inf	NA	-Inf	NA	3
436	NA	NA	Inf	NA	-Inf	NA	3
438	NA	NA	Inf	NA	-Inf	NA	3
440	NA	NA	Inf	NA	-Inf	NA	3
442	NA	NA	Inf	NA	-Inf	NA	3
444	NA	NA	Inf	NA	-Inf	NA	3
446	NA	NA	Inf	NA	-Inf	NA	3
448	NA	NA	Inf	NA	-Inf	NA	3
450	NA	NA	Inf	NA	-Inf	NA	3
452	NA	NA	Inf	NA	-Inf	NA	3
454	NA	NA	Inf	NA	-Inf	NA	3
456	NA	NA	Inf	NA	-Inf	NA	3
458	NA	NA	Inf	NA	-Inf	NA	3
460	NA	NA	Inf	NA	-Inf	NA	3
462	NA	NA	Inf	NA	-Inf	NA	3
464	NA	NA	Inf	NA	-Inf	NA	3
466	NA	NA	Inf	NA	-Inf	NA	3
468	NA	NA	Inf	NA	-Inf	NA	3
470	NA	NA	Inf	NA	-Inf	NA	3
472	NA	NA	Inf	NA	-Inf	NA	3
474	NA	NA	Inf	NA	-Inf	NA	3
476	NA	NA	Inf	NA	-Inf	NA	3
478	NA	NA	Inf	NA	-Inf	NA	3
480	NA	NA	Inf	NA	-Inf	NA	3
482	NA	NA	Inf	NA	-Inf	NA	3
484	NA	NA	Inf	NA	-Inf	NA	3
486	NA	NA	Inf	NA	-Inf	NA	3
488	NA	NA	Inf	NA	-Inf	NA	3
490	NA	NA	Inf	NA	-Inf	NA	3
492	NA	NA	Inf	NA	-Inf	NA	3
494	NA	NA	Inf	NA	-Inf	NA	3
496	NA	NA	Inf	NA	-Inf	NA	3
498	NA	NA	Inf	NA	-Inf	NA	3
500	NA	NA	Inf	NA	-Inf	NA	3
502	NA	NA	Inf	NA	-Inf	NA	3
504	NA	NA	Inf	NA	-Inf	NA	3
