# Supplementary material for: From affinity selection to kinetic selection in Germinal Centre modelling
Source: PLoS Comput Biol. 2022 Jun 3;18(6):e1010168. doi: 10.1371/journal.pcbi.1010168 (PMC9200358; doi:10.1371/journal.pcbi.1010168)
Supplement: S1 File — Simulation data of three scenarios used to produce Figs 3 and 4, and S1–S7 Figs. (ZIP) [file pcbi.1010168.s009.zip › A_Tables/Table_B_SC1/0/OC_counts.csv]

Sim_seed	Clone_ID	count
306	1	15385
306	2	283
306	3	93
2664	1	15393
2664	2	152
2664	3	28
2770	1	15598
2770	2	123
2770	3	12
5479	1	15084
5479	2	307
5479	3	45
6279	1	15189
6279	2	309
6279	3	80
6851	1	15339
6851	2	155
6851	3	20
7104	1	15261
7104	2	194
7104	3	150
8224	1	15020
8224	2	406
8224	3	75
8568	1	14979
8568	2	119
8568	3	46
8862	1	15410
8862	2	323
8862	3	108
11330	1	15337
11330	2	92
11330	3	125
11943	1	15271
11943	2	99
11943	3	33
12324	1	15185
12324	2	236
12324	3	88
12731	1	15406
12731	2	234
12731	3	103
14335	1	15409
14335	2	149
14335	3	67
16007	1	14994
16007	2	295
16007	3	78
18950	1	15222
18950	2	234
18950	3	49
20392	1	15483
20392	2	214
20392	3	20
21522	1	15007
21522	2	537
21522	3	47
21555	1	15536
21555	2	30
21555	3	43
21952	1	15295
21952	2	199
21952	3	88
22328	1	15167
22328	2	166
22328	3	160
23997	1	15565
23997	2	100
23997	3	67
26053	1	15282
26053	2	213
26053	3	19
27899	1	15622
27899	2	102
27899	3	64
28028	1	15456
28028	2	97
28028	3	58
28321	1	15129
28321	2	264
28321	3	140
28531	1	15102
28531	2	276
28531	3	61
31494	1	15294
31494	2	158
31494	3	44
32759	1	15214
32759	2	198
32759	3	49
