# Supplementary material for: From affinity selection to kinetic selection in Germinal Centre modelling
Source: PLoS Comput Biol. 2022 Jun 3;18(6):e1010168. doi: 10.1371/journal.pcbi.1010168 (PMC9200358; doi:10.1371/journal.pcbi.1010168)
Supplement: S1 File — Simulation data of three scenarios used to produce Figs 3 and 4, and S1–S7 Figs. (ZIP) [file pcbi.1010168.s009.zip › A_Tables/Table_B_SC1/0/Clones_Affinity_repeats.csv]

time	Affinity_avg	Sim_seed	facet_ID	Clone_ID
0	0.041222	11330	1	1
2	0.041222	11330	1	1
4	0.041222	11330	1	1
6	0.041222	11330	1	1
8	0.041222	11330	1	1
10	0.041222	11330	1	1
12	0.041222	11330	1	1
14	0.041222	11330	1	1
16	0.041222	11330	1	1
18	0.041222	11330	1	1
20	0.041222	11330	1	1
22	0.041222	11330	1	1
24	0.041222	11330	1	1
26	0.044343	11330	1	1
28	0.043236	11330	1	1
30	0.0414	11330	1	1
32	0.049934	11330	1	1
34	0.047165	11330	1	1
36	0.042324	11330	1	1
38	0.060261	11330	1	1
40	0.054935	11330	1	1
42	0.052897	11330	1	1
44	0.051486	11330	1	1
46	0.05889	11330	1	1
48	0.064096	11330	1	1
50	0.065499	11330	1	1
52	0.06771	11330	1	1
54	0.072245	11330	1	1
56	0.0703	11330	1	1
58	0.068462	11330	1	1
60	0.075619	11330	1	1
62	0.075005	11330	1	1
64	0.079688	11330	1	1
66	0.080696	11330	1	1
68	0.08274	11330	1	1
70	0.088954	11330	1	1
72	0.096526	11330	1	1
74	0.106581	11330	1	1
76	0.113865	11330	1	1
78	0.125773	11330	1	1
80	0.142535	11330	1	1
82	0.154813	11330	1	1
84	0.171822	11330	1	1
86	0.188795	11330	1	1
88	0.208506	11330	1	1
90	0.218626	11330	1	1
92	0.234809	11330	1	1
94	0.258791	11330	1	1
96	0.268464	11330	1	1
98	0.282026	11330	1	1
100	0.298911	11330	1	1
102	0.309441	11330	1	1
104	0.325462	11330	1	1
106	0.331118	11330	1	1
108	0.341602	11330	1	1
110	0.357173	11330	1	1
112	0.36573	11330	1	1
114	0.384181	11330	1	1
116	0.394803	11330	1	1
118	0.400955	11330	1	1
120	0.411751	11330	1	1
122	0.424694	11330	1	1
124	0.437463	11330	1	1
126	0.450115	11330	1	1
128	0.468124	11330	1	1
130	0.474957	11330	1	1
132	0.484234	11330	1	1
134	0.494854	11330	1	1
136	0.501568	11330	1	1
138	0.512817	11330	1	1
140	0.524693	11330	1	1
142	0.53824	11330	1	1
144	0.546717	11330	1	1
146	0.549513	11330	1	1
148	0.550006	11330	1	1
150	0.551332	11330	1	1
152	0.557254	11330	1	1
154	0.563275	11330	1	1
156	0.575992	11330	1	1
158	0.575482	11330	1	1
160	0.577723	11330	1	1
162	0.575991	11330	1	1
164	0.575792	11330	1	1
166	0.57565	11330	1	1
168	0.582962	11330	1	1
170	0.585008	11330	1	1
172	0.589432	11330	1	1
174	0.585951	11330	1	1
176	0.58683	11330	1	1
178	0.59467	11330	1	1
180	0.602282	11330	1	1
182	0.608641	11330	1	1
184	0.607797	11330	1	1
186	0.60643	11330	1	1
188	0.601834	11330	1	1
190	0.606552	11330	1	1
192	0.606307	11330	1	1
194	0.607131	11330	1	1
196	0.611289	11330	1	1
198	0.609205	11330	1	1
200	0.612045	11330	1	1
202	0.608548	11330	1	1
204	0.613583	11330	1	1
206	0.612593	11330	1	1
208	0.617453	11330	1	1
210	0.616645	11330	1	1
212	0.614221	11330	1	1
214	0.616622	11330	1	1
216	0.613423	11330	1	1
218	0.60906	11330	1	1
220	0.604806	11330	1	1
222	0.610701	11330	1	1
224	0.616717	11330	1	1
226	0.617061	11330	1	1
228	0.617554	11330	1	1
230	0.614601	11330	1	1
232	0.615947	11330	1	1
234	0.618614	11330	1	1
236	0.627833	11330	1	1
238	0.626676	11330	1	1
240	0.626777	11330	1	1
242	0.622207	11330	1	1
244	0.62029	11330	1	1
246	0.615706	11330	1	1
248	0.61946	11330	1	1
250	0.625103	11330	1	1
252	0.62939	11330	1	1
254	0.624055	11330	1	1
256	0.626648	11330	1	1
258	0.623319	11330	1	1
260	0.62703	11330	1	1
262	0.621975	11330	1	1
264	0.622628	11330	1	1
266	0.628017	11330	1	1
268	0.62872	11330	1	1
270	0.627503	11330	1	1
272	0.624803	11330	1	1
274	0.62302	11330	1	1
276	0.61942	11330	1	1
278	0.627535	11330	1	1
280	0.628916	11330	1	1
282	0.627119	11330	1	1
284	0.625316	11330	1	1
286	0.625199	11330	1	1
288	0.621924	11330	1	1
290	0.623321	11330	1	1
292	0.626114	11330	1	1
294	0.628868	11330	1	1
296	0.633521	11330	1	1
298	0.624098	11330	1	1
300	0.622929	11330	1	1
302	0.616521	11330	1	1
304	0.621994	11330	1	1
306	0.620572	11330	1	1
308	0.630781	11330	1	1
310	0.628995	11330	1	1
312	0.626036	11330	1	1
314	0.629413	11330	1	1
316	0.624251	11330	1	1
318	0.627137	11330	1	1
320	0.633089	11330	1	1
322	0.63145	11330	1	1
324	0.640845	11330	1	1
326	0.637454	11330	1	1
328	0.63933	11330	1	1
330	0.637151	11330	1	1
332	0.640423	11330	1	1
334	0.638137	11330	1	1
336	0.638822	11330	1	1
338	0.639004	11330	1	1
340	0.639029	11330	1	1
342	0.642802	11330	1	1
344	0.637287	11330	1	1
346	0.63287	11330	1	1
348	0.637096	11330	1	1
350	0.640075	11330	1	1
352	0.639466	11330	1	1
354	0.637583	11330	1	1
356	0.637482	11330	1	1
358	0.639949	11330	1	1
360	0.636729	11330	1	1
362	0.644243	11330	1	1
364	0.639243	11330	1	1
366	0.637344	11330	1	1
368	0.637863	11330	1	1
370	0.638771	11330	1	1
372	0.643316	11330	1	1
374	0.645226	11330	1	1
376	0.648496	11330	1	1
378	0.644703	11330	1	1
380	0.647724	11330	1	1
382	0.646952	11330	1	1
384	0.644152	11330	1	1
386	0.653626	11330	1	1
388	0.653097	11330	1	1
390	0.647655	11330	1	1
392	0.640506	11330	1	1
394	0.646795	11330	1	1
396	0.643814	11330	1	1
398	0.640857	11330	1	1
400	0.642882	11330	1	1
402	0.642705	11330	1	1
404	0.647655	11330	1	1
406	0.646788	11330	1	1
408	0.643868	11330	1	1
410	0.649437	11330	1	1
412	0.651787	11330	1	1
414	0.641282	11330	1	1
416	0.642154	11330	1	1
418	0.634094	11330	1	1
420	0.635521	11330	1	1
422	0.647426	11330	1	1
424	0.640544	11330	1	1
426	0.643841	11330	1	1
428	0.6392	11330	1	1
430	0.633048	11330	1	1
432	0.630773	11330	1	1
434	0.636	11330	1	1
436	0.632774	11330	1	1
438	0.634794	11330	1	1
440	0.632549	11330	1	1
442	0.637027	11330	1	1
444	0.634554	11330	1	1
446	0.643867	11330	1	1
448	0.649165	11330	1	1
450	0.650514	11330	1	1
452	0.638572	11330	1	1
454	0.637063	11330	1	1
456	0.63691	11330	1	1
458	0.637279	11330	1	1
460	0.635368	11330	1	1
462	0.632246	11330	1	1
464	0.638839	11330	1	1
466	0.634276	11330	1	1
468	0.627771	11330	1	1
470	0.624703	11330	1	1
472	0.619746	11330	1	1
474	0.61539	11330	1	1
476	0.617841	11330	1	1
478	0.613332	11330	1	1
480	0.628602	11330	1	1
482	0.624144	11330	1	1
484	0.634369	11330	1	1
486	0.618922	11330	1	1
488	0.625371	11330	1	1
490	0.623346	11330	1	1
492	0.619653	11330	1	1
494	0.611062	11330	1	1
496	0.612352	11330	1	1
498	0.611878	11330	1	1
500	0.615374	11330	1	1
502	0.619636	11330	1	1
504	0.62265	11330	1	1
0	0.041222	11943	2	1
2	0.041222	11943	2	1
4	0.041222	11943	2	1
6	0.041222	11943	2	1
8	0.041222	11943	2	1
10	0.041222	11943	2	1
12	0.041222	11943	2	1
14	0.041222	11943	2	1
16	0.041222	11943	2	1
18	0.041222	11943	2	1
20	0.041222	11943	2	1
22	0.041222	11943	2	1
24	0.041222	11943	2	1
26	0.054025	11943	2	1
28	0.070485	11943	2	1
30	0.072575	11943	2	1
32	0.088499	11943	2	1
34	0.090768	11943	2	1
36	0.086061	11943	2	1
38	0.088446	11943	2	1
40	0.083077	11943	2	1
42	0.091145	11943	2	1
44	0.089729	11943	2	1
46	0.096579	11943	2	1
48	0.090607	11943	2	1
50	0.107255	11943	2	1
52	0.105207	11943	2	1
54	0.095557	11943	2	1
56	0.101706	11943	2	1
58	0.099118	11943	2	1
60	0.103674	11943	2	1
62	0.105514	11943	2	1
64	0.105863	11943	2	1
66	0.107386	11943	2	1
68	0.104916	11943	2	1
70	0.108405	11943	2	1
72	0.112844	11943	2	1
74	0.121399	11943	2	1
76	0.126468	11943	2	1
78	0.133442	11943	2	1
80	0.147023	11943	2	1
82	0.16494	11943	2	1
84	0.183433	11943	2	1
86	0.200551	11943	2	1
88	0.224505	11943	2	1
90	0.242649	11943	2	1
92	0.259575	11943	2	1
94	0.269236	11943	2	1
96	0.28708	11943	2	1
98	0.303703	11943	2	1
100	0.326866	11943	2	1
102	0.335784	11943	2	1
104	0.354334	11943	2	1
106	0.367997	11943	2	1
108	0.381188	11943	2	1
110	0.395604	11943	2	1
112	0.406222	11943	2	1
114	0.419094	11943	2	1
116	0.430701	11943	2	1
118	0.446885	11943	2	1
120	0.455181	11943	2	1
122	0.466355	11943	2	1
124	0.469563	11943	2	1
126	0.478438	11943	2	1
128	0.487049	11943	2	1
130	0.500423	11943	2	1
132	0.509498	11943	2	1
134	0.518339	11943	2	1
136	0.529199	11943	2	1
138	0.533289	11943	2	1
140	0.540766	11943	2	1
142	0.548401	11943	2	1
144	0.555434	11943	2	1
146	0.560734	11943	2	1
148	0.559921	11943	2	1
150	0.56792	11943	2	1
152	0.567328	11943	2	1
154	0.573219	11943	2	1
156	0.577111	11943	2	1
158	0.582822	11943	2	1
160	0.576754	11943	2	1
162	0.577657	11943	2	1
164	0.580468	11943	2	1
166	0.580462	11943	2	1
168	0.587255	11943	2	1
170	0.588393	11943	2	1
172	0.590505	11943	2	1
174	0.589864	11943	2	1
176	0.594072	11943	2	1
178	0.594907	11943	2	1
180	0.590195	11943	2	1
182	0.58708	11943	2	1
184	0.588	11943	2	1
186	0.587522	11943	2	1
188	0.5936	11943	2	1
190	0.594458	11943	2	1
192	0.59593	11943	2	1
194	0.595651	11943	2	1
196	0.600188	11943	2	1
198	0.60069	11943	2	1
200	0.603773	11943	2	1
202	0.601109	11943	2	1
204	0.593429	11943	2	1
206	0.594158	11943	2	1
208	0.598535	11943	2	1
210	0.60192	11943	2	1
212	0.602256	11943	2	1
214	0.605066	11943	2	1
216	0.602217	11943	2	1
218	0.599132	11943	2	1
220	0.600926	11943	2	1
222	0.597093	11943	2	1
224	0.603407	11943	2	1
226	0.601669	11943	2	1
228	0.602897	11943	2	1
230	0.604551	11943	2	1
232	0.607263	11943	2	1
234	0.607033	11943	2	1
236	0.605485	11943	2	1
238	0.609909	11943	2	1
240	0.610855	11943	2	1
242	0.614707	11943	2	1
244	0.608842	11943	2	1
246	0.608947	11943	2	1
248	0.610684	11943	2	1
250	0.613183	11943	2	1
252	0.616504	11943	2	1
254	0.620257	11943	2	1
256	0.620966	11943	2	1
258	0.621988	11943	2	1
260	0.623634	11943	2	1
262	0.626021	11943	2	1
264	0.627253	11943	2	1
266	0.6213	11943	2	1
268	0.6223	11943	2	1
270	0.625193	11943	2	1
272	0.627497	11943	2	1
274	0.636557	11943	2	1
276	0.635944	11943	2	1
278	0.634484	11943	2	1
280	0.632831	11943	2	1
282	0.627231	11943	2	1
284	0.621154	11943	2	1
286	0.624059	11943	2	1
288	0.628255	11943	2	1
290	0.632843	11943	2	1
292	0.630286	11943	2	1
294	0.627956	11943	2	1
296	0.622973	11943	2	1
298	0.621255	11943	2	1
300	0.620859	11943	2	1
302	0.627984	11943	2	1
304	0.627517	11943	2	1
306	0.631393	11943	2	1
308	0.633805	11943	2	1
310	0.634788	11943	2	1
312	0.633526	11943	2	1
314	0.631794	11943	2	1
316	0.625586	11943	2	1
318	0.635356	11943	2	1
320	0.636872	11943	2	1
322	0.635838	11943	2	1
324	0.628845	11943	2	1
326	0.624497	11943	2	1
328	0.623142	11943	2	1
330	0.619715	11943	2	1
332	0.626122	11943	2	1
334	0.628779	11943	2	1
336	0.626606	11943	2	1
338	0.621761	11943	2	1
340	0.618997	11943	2	1
342	0.62498	11943	2	1
344	0.622534	11943	2	1
346	0.626347	11943	2	1
348	0.631767	11943	2	1
350	0.630879	11943	2	1
352	0.622975	11943	2	1
354	0.623618	11943	2	1
356	0.630924	11943	2	1
358	0.627262	11943	2	1
360	0.626254	11943	2	1
362	0.626234	11943	2	1
364	0.626098	11943	2	1
366	0.633619	11943	2	1
368	0.627297	11943	2	1
370	0.628265	11943	2	1
372	0.617587	11943	2	1
374	0.611603	11943	2	1
376	0.600584	11943	2	1
378	0.603964	11943	2	1
380	0.60626	11943	2	1
382	0.615189	11943	2	1
384	0.613965	11943	2	1
386	0.611231	11943	2	1
388	0.616913	11943	2	1
390	0.610713	11943	2	1
392	0.618923	11943	2	1
394	0.624148	11943	2	1
396	0.627532	11943	2	1
398	0.632468	11943	2	1
400	0.630948	11943	2	1
402	0.631704	11943	2	1
404	0.637487	11943	2	1
406	0.643356	11943	2	1
408	0.638687	11943	2	1
410	0.631469	11943	2	1
412	0.636161	11943	2	1
414	0.63972	11943	2	1
416	0.631581	11943	2	1
418	0.638788	11943	2	1
420	0.63204	11943	2	1
422	0.630737	11943	2	1
424	0.625573	11943	2	1
426	0.643793	11943	2	1
428	0.641858	11943	2	1
430	0.647164	11943	2	1
432	0.64661	11943	2	1
434	0.648457	11943	2	1
436	0.643794	11943	2	1
438	0.648954	11943	2	1
440	0.647987	11943	2	1
442	0.644534	11943	2	1
444	0.645419	11943	2	1
446	0.642715	11943	2	1
448	0.635858	11943	2	1
450	0.63326	11943	2	1
452	0.635856	11943	2	1
454	0.636151	11943	2	1
456	0.638007	11943	2	1
458	0.629108	11943	2	1
460	0.630969	11943	2	1
462	0.625745	11943	2	1
464	0.620445	11943	2	1
466	0.624087	11943	2	1
468	0.627627	11943	2	1
470	0.631066	11943	2	1
472	0.635927	11943	2	1
474	0.641931	11943	2	1
476	0.635598	11943	2	1
478	0.631883	11943	2	1
480	0.62365	11943	2	1
482	0.615283	11943	2	1
484	0.610153	11943	2	1
486	0.620128	11943	2	1
488	0.620293	11943	2	1
490	0.619403	11943	2	1
492	0.615057	11943	2	1
494	0.615194	11943	2	1
496	0.615173	11943	2	1
498	0.614674	11943	2	1
500	0.625251	11943	2	1
502	0.618501	11943	2	1
504	0.617202	11943	2	1
0	0.041222	12324	3	1
2	0.041222	12324	3	1
4	0.041222	12324	3	1
6	0.041222	12324	3	1
8	0.041222	12324	3	1
10	0.041222	12324	3	1
12	0.041222	12324	3	1
14	0.041222	12324	3	1
16	0.041222	12324	3	1
18	0.041222	12324	3	1
20	0.041222	12324	3	1
22	0.041222	12324	3	1
24	0.041222	12324	3	1
26	0.041024	12324	3	1
28	0.034553	12324	3	1
30	0.042206	12324	3	1
32	0.040952	12324	3	1
34	0.046829	12324	3	1
36	0.061638	12324	3	1
38	0.058711	12324	3	1
40	0.056939	12324	3	1
42	0.063655	12324	3	1
44	0.063188	12324	3	1
46	0.063178	12324	3	1
48	0.066163	12324	3	1
50	0.065087	12324	3	1
52	0.065522	12324	3	1
54	0.06418	12324	3	1
56	0.067123	12324	3	1
58	0.069496	12324	3	1
60	0.07016	12324	3	1
62	0.073758	12324	3	1
64	0.07627	12324	3	1
66	0.079913	12324	3	1
68	0.086168	12324	3	1
70	0.092891	12324	3	1
72	0.107565	12324	3	1
74	0.119966	12324	3	1
76	0.127813	12324	3	1
78	0.147233	12324	3	1
80	0.15887	12324	3	1
82	0.17582	12324	3	1
84	0.195705	12324	3	1
86	0.203146	12324	3	1
88	0.221227	12324	3	1
90	0.23252	12324	3	1
92	0.243587	12324	3	1
94	0.26048	12324	3	1
96	0.271913	12324	3	1
98	0.279351	12324	3	1
100	0.292052	12324	3	1
102	0.310835	12324	3	1
104	0.32667	12324	3	1
106	0.337773	12324	3	1
108	0.348016	12324	3	1
110	0.365237	12324	3	1
112	0.377828	12324	3	1
114	0.390396	12324	3	1
116	0.402978	12324	3	1
118	0.415841	12324	3	1
120	0.430833	12324	3	1
122	0.435204	12324	3	1
124	0.446156	12324	3	1
126	0.458067	12324	3	1
128	0.470046	12324	3	1
130	0.47694	12324	3	1
132	0.485038	12324	3	1
134	0.492591	12324	3	1
136	0.502863	12324	3	1
138	0.516457	12324	3	1
140	0.520265	12324	3	1
142	0.528782	12324	3	1
144	0.535346	12324	3	1
146	0.542662	12324	3	1
148	0.551956	12324	3	1
150	0.556053	12324	3	1
152	0.564123	12324	3	1
154	0.568013	12324	3	1
156	0.576468	12324	3	1
158	0.582797	12324	3	1
160	0.58833	12324	3	1
162	0.592297	12324	3	1
164	0.597503	12324	3	1
166	0.601893	12324	3	1
168	0.601592	12324	3	1
170	0.607364	12324	3	1
172	0.602272	12324	3	1
174	0.605753	12324	3	1
176	0.604964	12324	3	1
178	0.609267	12324	3	1
180	0.611356	12324	3	1
182	0.60898	12324	3	1
184	0.614001	12324	3	1
186	0.610853	12324	3	1
188	0.607348	12324	3	1
190	0.608721	12324	3	1
192	0.610973	12324	3	1
194	0.606329	12324	3	1
196	0.602398	12324	3	1
198	0.605031	12324	3	1
200	0.597613	12324	3	1
202	0.602221	12324	3	1
204	0.608847	12324	3	1
206	0.611685	12324	3	1
208	0.614839	12324	3	1
210	0.617538	12324	3	1
212	0.614562	12324	3	1
214	0.614828	12324	3	1
216	0.610338	12324	3	1
218	0.613006	12324	3	1
220	0.621708	12324	3	1
222	0.631737	12324	3	1
224	0.62678	12324	3	1
226	0.627661	12324	3	1
228	0.627041	12324	3	1
230	0.625782	12324	3	1
232	0.625397	12324	3	1
234	0.632486	12324	3	1
236	0.640938	12324	3	1
238	0.638155	12324	3	1
240	0.637338	12324	3	1
242	0.631783	12324	3	1
244	0.640193	12324	3	1
246	0.637905	12324	3	1
248	0.644555	12324	3	1
250	0.637785	12324	3	1
252	0.640101	12324	3	1
254	0.637382	12324	3	1
256	0.635774	12324	3	1
258	0.637728	12324	3	1
260	0.639587	12324	3	1
262	0.63743	12324	3	1
264	0.642855	12324	3	1
266	0.632879	12324	3	1
268	0.62946	12324	3	1
270	0.631707	12324	3	1
272	0.637355	12324	3	1
274	0.631373	12324	3	1
276	0.627741	12324	3	1
278	0.628734	12324	3	1
280	0.624104	12324	3	1
282	0.626845	12324	3	1
284	0.630366	12324	3	1
286	0.631535	12324	3	1
288	0.631761	12324	3	1
290	0.62443	12324	3	1
292	0.629371	12324	3	1
294	0.627678	12324	3	1
296	0.626126	12324	3	1
298	0.624734	12324	3	1
300	0.620946	12324	3	1
302	0.62547	12324	3	1
304	0.631265	12324	3	1
306	0.631802	12324	3	1
308	0.628497	12324	3	1
310	0.636486	12324	3	1
312	0.63799	12324	3	1
314	0.635302	12324	3	1
316	0.634483	12324	3	1
318	0.640441	12324	3	1
320	0.643013	12324	3	1
322	0.647753	12324	3	1
324	0.650176	12324	3	1
326	0.648767	12324	3	1
328	0.651724	12324	3	1
330	0.649101	12324	3	1
332	0.650091	12324	3	1
334	0.643455	12324	3	1
336	0.645443	12324	3	1
338	0.646227	12324	3	1
340	0.645437	12324	3	1
342	0.640431	12324	3	1
344	0.632018	12324	3	1
346	0.628796	12324	3	1
348	0.63295	12324	3	1
350	0.642857	12324	3	1
352	0.641098	12324	3	1
354	0.643172	12324	3	1
356	0.640605	12324	3	1
358	0.635025	12324	3	1
360	0.636229	12324	3	1
362	0.641789	12324	3	1
364	0.642967	12324	3	1
366	0.646215	12324	3	1
368	0.638305	12324	3	1
370	0.632839	12324	3	1
372	0.635188	12324	3	1
374	0.634781	12324	3	1
376	0.632609	12324	3	1
378	0.630562	12324	3	1
380	0.629594	12324	3	1
382	0.628187	12324	3	1
384	0.622085	12324	3	1
386	0.619086	12324	3	1
388	0.616551	12324	3	1
390	0.624342	12324	3	1
392	0.625149	12324	3	1
394	0.623753	12324	3	1
396	0.619524	12324	3	1
398	0.625061	12324	3	1
400	0.623158	12324	3	1
402	0.625709	12324	3	1
404	0.629133	12324	3	1
406	0.629124	12324	3	1
408	0.627997	12324	3	1
410	0.627505	12324	3	1
412	0.624283	12324	3	1
414	0.62695	12324	3	1
416	0.638543	12324	3	1
418	0.637031	12324	3	1
420	0.63412	12324	3	1
422	0.630124	12324	3	1
424	0.624364	12324	3	1
426	0.617565	12324	3	1
428	0.619293	12324	3	1
430	0.627816	12324	3	1
432	0.627446	12324	3	1
434	0.627854	12324	3	1
436	0.620061	12324	3	1
438	0.622318	12324	3	1
440	0.621369	12324	3	1
442	0.62762	12324	3	1
444	0.632546	12324	3	1
446	0.64278	12324	3	1
448	0.634204	12324	3	1
450	0.627056	12324	3	1
452	0.622485	12324	3	1
454	0.631933	12324	3	1
456	0.624116	12324	3	1
458	0.627929	12324	3	1
460	0.629699	12324	3	1
462	0.619926	12324	3	1
464	0.611645	12324	3	1
466	0.622817	12324	3	1
468	0.613252	12324	3	1
470	0.603847	12324	3	1
472	0.612524	12324	3	1
474	0.613486	12324	3	1
476	0.617389	12324	3	1
478	0.618596	12324	3	1
480	0.618795	12324	3	1
482	0.626131	12324	3	1
484	0.617712	12324	3	1
486	0.617321	12324	3	1
488	0.61941	12324	3	1
490	0.616607	12324	3	1
492	0.615294	12324	3	1
494	0.613432	12324	3	1
496	0.626904	12324	3	1
498	0.616626	12324	3	1
500	0.615533	12324	3	1
502	0.617103	12324	3	1
504	0.60955	12324	3	1
0	0.041222	12731	4	1
2	0.041222	12731	4	1
4	0.041222	12731	4	1
6	0.041222	12731	4	1
8	0.041222	12731	4	1
10	0.041222	12731	4	1
12	0.041222	12731	4	1
14	0.041222	12731	4	1
16	0.041222	12731	4	1
18	0.041222	12731	4	1
20	0.041222	12731	4	1
22	0.041222	12731	4	1
24	0.041222	12731	4	1
26	0.060933	12731	4	1
28	0.065608	12731	4	1
30	0.063112	12731	4	1
32	0.072549	12731	4	1
34	0.067734	12731	4	1
36	0.059601	12731	4	1
38	0.066266	12731	4	1
40	0.073803	12731	4	1
42	0.070608	12731	4	1
44	0.073057	12731	4	1
46	0.074881	12731	4	1
48	0.072267	12731	4	1
50	0.076109	12731	4	1
52	0.074756	12731	4	1
54	0.073245	12731	4	1
56	0.071684	12731	4	1
58	0.073706	12731	4	1
60	0.074135	12731	4	1
62	0.07787	12731	4	1
64	0.077123	12731	4	1
66	0.081721	12731	4	1
68	0.086014	12731	4	1
70	0.091601	12731	4	1
72	0.095096	12731	4	1
74	0.095569	12731	4	1
76	0.102922	12731	4	1
78	0.111174	12731	4	1
80	0.128478	12731	4	1
82	0.142874	12731	4	1
84	0.154586	12731	4	1
86	0.166021	12731	4	1
88	0.182751	12731	4	1
90	0.19716	12731	4	1
92	0.213404	12731	4	1
94	0.231282	12731	4	1
96	0.248867	12731	4	1
98	0.257526	12731	4	1
100	0.275838	12731	4	1
102	0.292381	12731	4	1
104	0.305548	12731	4	1
106	0.31794	12731	4	1
108	0.331053	12731	4	1
110	0.342439	12731	4	1
112	0.354913	12731	4	1
114	0.370015	12731	4	1
116	0.384957	12731	4	1
118	0.397765	12731	4	1
120	0.41061	12731	4	1
122	0.422587	12731	4	1
124	0.432538	12731	4	1
126	0.446375	12731	4	1
128	0.457039	12731	4	1
130	0.469484	12731	4	1
132	0.475138	12731	4	1
134	0.485548	12731	4	1
136	0.490258	12731	4	1
138	0.497263	12731	4	1
140	0.504783	12731	4	1
142	0.513886	12731	4	1
144	0.520221	12731	4	1
146	0.526977	12731	4	1
148	0.527007	12731	4	1
150	0.529275	12731	4	1
152	0.536334	12731	4	1
154	0.547814	12731	4	1
156	0.553263	12731	4	1
158	0.560634	12731	4	1
160	0.559819	12731	4	1
162	0.564736	12731	4	1
164	0.562514	12731	4	1
166	0.569944	12731	4	1
168	0.574266	12731	4	1
170	0.577468	12731	4	1
172	0.578514	12731	4	1
174	0.58182	12731	4	1
176	0.582432	12731	4	1
178	0.58793	12731	4	1
180	0.588892	12731	4	1
182	0.584986	12731	4	1
184	0.592394	12731	4	1
186	0.59405	12731	4	1
188	0.598092	12731	4	1
190	0.594387	12731	4	1
192	0.599621	12731	4	1
194	0.592568	12731	4	1
196	0.591376	12731	4	1
198	0.593611	12731	4	1
200	0.595197	12731	4	1
202	0.597261	12731	4	1
204	0.598785	12731	4	1
206	0.595855	12731	4	1
208	0.591974	12731	4	1
210	0.594268	12731	4	1
212	0.602823	12731	4	1
214	0.605767	12731	4	1
216	0.610111	12731	4	1
218	0.611363	12731	4	1
220	0.613321	12731	4	1
222	0.61056	12731	4	1
224	0.614622	12731	4	1
226	0.615335	12731	4	1
228	0.614435	12731	4	1
230	0.611219	12731	4	1
232	0.605242	12731	4	1
234	0.608118	12731	4	1
236	0.612909	12731	4	1
238	0.611747	12731	4	1
240	0.609285	12731	4	1
242	0.614192	12731	4	1
244	0.606637	12731	4	1
246	0.609607	12731	4	1
248	0.609684	12731	4	1
250	0.613982	12731	4	1
252	0.620614	12731	4	1
254	0.624031	12731	4	1
256	0.617979	12731	4	1
258	0.621062	12731	4	1
260	0.624839	12731	4	1
262	0.628137	12731	4	1
264	0.623507	12731	4	1
266	0.617737	12731	4	1
268	0.620156	12731	4	1
270	0.622839	12731	4	1
272	0.624543	12731	4	1
274	0.621855	12731	4	1
276	0.631498	12731	4	1
278	0.628815	12731	4	1
280	0.628274	12731	4	1
282	0.630697	12731	4	1
284	0.63137	12731	4	1
286	0.634613	12731	4	1
288	0.635018	12731	4	1
290	0.634803	12731	4	1
292	0.629502	12731	4	1
294	0.630535	12731	4	1
296	0.629504	12731	4	1
298	0.631855	12731	4	1
300	0.63103	12731	4	1
302	0.623214	12731	4	1
304	0.629806	12731	4	1
306	0.632336	12731	4	1
308	0.636378	12731	4	1
310	0.632986	12731	4	1
312	0.63689	12731	4	1
314	0.64053	12731	4	1
316	0.640941	12731	4	1
318	0.641644	12731	4	1
320	0.642636	12731	4	1
322	0.647169	12731	4	1
324	0.646377	12731	4	1
326	0.645774	12731	4	1
328	0.648074	12731	4	1
330	0.642965	12731	4	1
332	0.639258	12731	4	1
334	0.636522	12731	4	1
336	0.64575	12731	4	1
338	0.650131	12731	4	1
340	0.64819	12731	4	1
342	0.65016	12731	4	1
344	0.647232	12731	4	1
346	0.644067	12731	4	1
348	0.653824	12731	4	1
350	0.654551	12731	4	1
352	0.654809	12731	4	1
354	0.6528	12731	4	1
356	0.651243	12731	4	1
358	0.650208	12731	4	1
360	0.65302	12731	4	1
362	0.644926	12731	4	1
364	0.646338	12731	4	1
366	0.640698	12731	4	1
368	0.642204	12731	4	1
370	0.637767	12731	4	1
372	0.647631	12731	4	1
374	0.650882	12731	4	1
376	0.656981	12731	4	1
378	0.649231	12731	4	1
380	0.64492	12731	4	1
382	0.649357	12731	4	1
384	0.651095	12731	4	1
386	0.660821	12731	4	1
388	0.665133	12731	4	1
390	0.663811	12731	4	1
392	0.664801	12731	4	1
394	0.661764	12731	4	1
396	0.65655	12731	4	1
398	0.651602	12731	4	1
400	0.650451	12731	4	1
402	0.650811	12731	4	1
404	0.662864	12731	4	1
406	0.660993	12731	4	1
408	0.669911	12731	4	1
410	0.662918	12731	4	1
412	0.663443	12731	4	1
414	0.663586	12731	4	1
416	0.66036	12731	4	1
418	0.661534	12731	4	1
420	0.660109	12731	4	1
422	0.667196	12731	4	1
424	0.664609	12731	4	1
426	0.660106	12731	4	1
428	0.658163	12731	4	1
430	0.662614	12731	4	1
432	0.651339	12731	4	1
434	0.647213	12731	4	1
436	0.656077	12731	4	1
438	0.658788	12731	4	1
440	0.656575	12731	4	1
442	0.659187	12731	4	1
444	0.65878	12731	4	1
446	0.668535	12731	4	1
448	0.658054	12731	4	1
450	0.669199	12731	4	1
452	0.65777	12731	4	1
454	0.6632	12731	4	1
456	0.660559	12731	4	1
458	0.651853	12731	4	1
460	0.650148	12731	4	1
462	0.654245	12731	4	1
464	0.653858	12731	4	1
466	0.659103	12731	4	1
468	0.662209	12731	4	1
470	0.662048	12731	4	1
472	0.666009	12731	4	1
474	0.664536	12731	4	1
476	0.662511	12731	4	1
478	0.659687	12731	4	1
480	0.658568	12731	4	1
482	0.65752	12731	4	1
484	0.658064	12731	4	1
486	0.655	12731	4	1
488	0.651495	12731	4	1
490	0.651876	12731	4	1
492	0.64701	12731	4	1
494	0.642871	12731	4	1
496	0.647311	12731	4	1
498	0.660614	12731	4	1
500	0.654262	12731	4	1
502	0.660834	12731	4	1
504	0.657456	12731	4	1
0	0.041222	14335	5	1
2	0.041222	14335	5	1
4	0.041222	14335	5	1
6	0.041222	14335	5	1
8	0.041222	14335	5	1
10	0.041222	14335	5	1
12	0.041222	14335	5	1
14	0.041222	14335	5	1
16	0.041222	14335	5	1
18	0.041222	14335	5	1
20	0.041222	14335	5	1
22	0.041222	14335	5	1
24	0.041222	14335	5	1
26	0.051673	14335	5	1
28	0.0707	14335	5	1
30	0.073594	14335	5	1
32	0.066123	14335	5	1
34	0.067477	14335	5	1
36	0.069013	14335	5	1
38	0.068668	14335	5	1
40	0.066697	14335	5	1
42	0.072588	14335	5	1
44	0.074266	14335	5	1
46	0.074072	14335	5	1
48	0.077252	14335	5	1
50	0.080156	14335	5	1
52	0.082296	14335	5	1
54	0.080551	14335	5	1
56	0.08329	14335	5	1
58	0.084203	14335	5	1
60	0.081409	14335	5	1
62	0.083062	14335	5	1
64	0.0867	14335	5	1
66	0.088969	14335	5	1
68	0.090028	14335	5	1
70	0.092862	14335	5	1
72	0.096389	14335	5	1
74	0.10233	14335	5	1
76	0.114361	14335	5	1
78	0.130531	14335	5	1
80	0.144105	14335	5	1
82	0.160908	14335	5	1
84	0.171839	14335	5	1
86	0.190149	14335	5	1
88	0.204567	14335	5	1
90	0.217545	14335	5	1
92	0.233918	14335	5	1
94	0.251708	14335	5	1
96	0.265435	14335	5	1
98	0.287454	14335	5	1
100	0.296279	14335	5	1
102	0.315022	14335	5	1
104	0.327053	14335	5	1
106	0.341336	14335	5	1
108	0.350865	14335	5	1
110	0.370975	14335	5	1
112	0.38283	14335	5	1
114	0.396657	14335	5	1
116	0.405284	14335	5	1
118	0.408644	14335	5	1
120	0.417831	14335	5	1
122	0.428282	14335	5	1
124	0.444898	14335	5	1
126	0.456167	14335	5	1
128	0.465794	14335	5	1
130	0.472161	14335	5	1
132	0.482833	14335	5	1
134	0.494912	14335	5	1
136	0.500554	14335	5	1
138	0.506447	14335	5	1
140	0.515156	14335	5	1
142	0.525857	14335	5	1
144	0.538192	14335	5	1
146	0.541092	14335	5	1
148	0.550134	14335	5	1
150	0.554953	14335	5	1
152	0.554909	14335	5	1
154	0.560623	14335	5	1
156	0.56801	14335	5	1
158	0.569184	14335	5	1
160	0.57496	14335	5	1
162	0.582192	14335	5	1
164	0.579418	14335	5	1
166	0.585389	14335	5	1
168	0.58284	14335	5	1
170	0.586855	14335	5	1
172	0.590511	14335	5	1
174	0.59272	14335	5	1
176	0.595535	14335	5	1
178	0.598544	14335	5	1
180	0.600856	14335	5	1
182	0.598198	14335	5	1
184	0.599843	14335	5	1
186	0.606103	14335	5	1
188	0.608063	14335	5	1
190	0.605609	14335	5	1
192	0.608747	14335	5	1
194	0.602034	14335	5	1
196	0.601863	14335	5	1
198	0.600971	14335	5	1
200	0.605327	14335	5	1
202	0.606266	14335	5	1
204	0.614703	14335	5	1
206	0.614884	14335	5	1
208	0.617682	14335	5	1
210	0.616984	14335	5	1
212	0.622364	14335	5	1
214	0.623745	14335	5	1
216	0.631113	14335	5	1
218	0.635005	14335	5	1
220	0.626856	14335	5	1
222	0.624315	14335	5	1
224	0.62896	14335	5	1
226	0.626429	14335	5	1
228	0.621393	14335	5	1
230	0.62435	14335	5	1
232	0.629674	14335	5	1
234	0.629195	14335	5	1
236	0.625132	14335	5	1
238	0.621408	14335	5	1
240	0.623808	14335	5	1
242	0.627483	14335	5	1
244	0.632366	14335	5	1
246	0.633136	14335	5	1
248	0.635924	14335	5	1
250	0.641555	14335	5	1
252	0.635561	14335	5	1
254	0.63378	14335	5	1
256	0.634896	14335	5	1
258	0.630773	14335	5	1
260	0.628337	14335	5	1
262	0.62659	14335	5	1
264	0.634272	14335	5	1
266	0.637464	14335	5	1
268	0.633312	14335	5	1
270	0.634797	14335	5	1
272	0.634187	14335	5	1
274	0.635965	14335	5	1
276	0.632767	14335	5	1
278	0.624058	14335	5	1
280	0.620028	14335	5	1
282	0.624814	14335	5	1
284	0.63016	14335	5	1
286	0.63321	14335	5	1
288	0.637708	14335	5	1
290	0.637061	14335	5	1
292	0.631309	14335	5	1
294	0.637075	14335	5	1
296	0.634409	14335	5	1
298	0.640824	14335	5	1
300	0.633182	14335	5	1
302	0.629161	14335	5	1
304	0.622774	14335	5	1
306	0.626544	14335	5	1
308	0.622536	14335	5	1
310	0.617339	14335	5	1
312	0.627348	14335	5	1
314	0.628313	14335	5	1
316	0.629554	14335	5	1
318	0.632002	14335	5	1
320	0.625306	14335	5	1
322	0.633254	14335	5	1
324	0.643749	14335	5	1
326	0.630836	14335	5	1
328	0.635465	14335	5	1
330	0.634583	14335	5	1
332	0.632431	14335	5	1
334	0.630184	14335	5	1
336	0.635769	14335	5	1
338	0.631441	14335	5	1
340	0.638445	14335	5	1
342	0.640532	14335	5	1
344	0.638594	14335	5	1
346	0.634168	14335	5	1
348	0.633088	14335	5	1
350	0.635468	14335	5	1
352	0.629636	14335	5	1
354	0.628851	14335	5	1
356	0.622862	14335	5	1
358	0.620871	14335	5	1
360	0.623926	14335	5	1
362	0.627871	14335	5	1
364	0.633287	14335	5	1
366	0.630328	14335	5	1
368	0.613973	14335	5	1
370	0.613796	14335	5	1
372	0.616888	14335	5	1
374	0.622857	14335	5	1
376	0.622917	14335	5	1
378	0.628269	14335	5	1
380	0.620749	14335	5	1
382	0.621537	14335	5	1
384	0.621411	14335	5	1
386	0.625074	14335	5	1
388	0.629929	14335	5	1
390	0.634137	14335	5	1
392	0.638855	14335	5	1
394	0.636839	14335	5	1
396	0.635047	14335	5	1
398	0.634425	14335	5	1
400	0.64039	14335	5	1
402	0.63627	14335	5	1
404	0.631154	14335	5	1
406	0.627499	14335	5	1
408	0.625133	14335	5	1
410	0.625038	14335	5	1
412	0.629594	14335	5	1
414	0.630595	14335	5	1
416	0.624611	14335	5	1
418	0.623977	14335	5	1
420	0.620744	14335	5	1
422	0.6337	14335	5	1
424	0.625294	14335	5	1
426	0.629891	14335	5	1
428	0.627962	14335	5	1
430	0.626539	14335	5	1
432	0.627765	14335	5	1
434	0.632699	14335	5	1
436	0.633964	14335	5	1
438	0.6366	14335	5	1
440	0.634177	14335	5	1
442	0.630173	14335	5	1
444	0.630886	14335	5	1
446	0.633496	14335	5	1
448	0.637905	14335	5	1
450	0.645415	14335	5	1
452	0.642322	14335	5	1
454	0.64924	14335	5	1
456	0.642219	14335	5	1
458	0.649133	14335	5	1
460	0.645282	14335	5	1
462	0.657843	14335	5	1
464	0.660893	14335	5	1
466	0.664128	14335	5	1
468	0.664064	14335	5	1
470	0.652445	14335	5	1
472	0.651755	14335	5	1
474	0.641198	14335	5	1
476	0.646318	14335	5	1
478	0.641072	14335	5	1
480	0.639432	14335	5	1
482	0.633252	14335	5	1
484	0.632206	14335	5	1
486	0.626573	14335	5	1
488	0.613586	14335	5	1
490	0.61468	14335	5	1
492	0.615445	14335	5	1
494	0.613633	14335	5	1
496	0.60856	14335	5	1
498	0.611379	14335	5	1
500	0.613831	14335	5	1
502	0.627237	14335	5	1
504	0.614993	14335	5	1
0	0.041222	16007	6	1
2	0.041222	16007	6	1
4	0.041222	16007	6	1
6	0.041222	16007	6	1
8	0.041222	16007	6	1
10	0.041222	16007	6	1
12	0.041222	16007	6	1
14	0.041222	16007	6	1
16	0.041222	16007	6	1
18	0.041222	16007	6	1
20	0.041222	16007	6	1
22	0.041222	16007	6	1
24	0.041222	16007	6	1
26	0.048614	16007	6	1
28	0.042783	16007	6	1
30	0.049864	16007	6	1
32	0.055098	16007	6	1
34	0.06668	16007	6	1
36	0.059648	16007	6	1
38	0.061639	16007	6	1
40	0.057711	16007	6	1
42	0.065608	16007	6	1
44	0.06735	16007	6	1
46	0.065789	16007	6	1
48	0.06465	16007	6	1
50	0.068799	16007	6	1
52	0.071128	16007	6	1
54	0.075054	16007	6	1
56	0.075752	16007	6	1
58	0.076695	16007	6	1
60	0.080003	16007	6	1
62	0.078727	16007	6	1
64	0.082134	16007	6	1
66	0.083797	16007	6	1
68	0.084143	16007	6	1
70	0.0852	16007	6	1
72	0.090995	16007	6	1
74	0.099383	16007	6	1
76	0.108117	16007	6	1
78	0.122345	16007	6	1
80	0.135897	16007	6	1
82	0.158007	16007	6	1
84	0.173831	16007	6	1
86	0.191691	16007	6	1
88	0.211554	16007	6	1
90	0.232586	16007	6	1
92	0.251395	16007	6	1
94	0.269452	16007	6	1
96	0.285396	16007	6	1
98	0.303536	16007	6	1
100	0.315983	16007	6	1
102	0.333372	16007	6	1
104	0.348705	16007	6	1
106	0.355062	16007	6	1
108	0.3645	16007	6	1
110	0.381513	16007	6	1
112	0.398354	16007	6	1
114	0.40417	16007	6	1
116	0.412716	16007	6	1
118	0.425342	16007	6	1
120	0.43553	16007	6	1
122	0.445639	16007	6	1
124	0.459627	16007	6	1
126	0.476149	16007	6	1
128	0.482803	16007	6	1
130	0.492174	16007	6	1
132	0.504844	16007	6	1
134	0.510591	16007	6	1
136	0.523493	16007	6	1
138	0.53283	16007	6	1
140	0.542503	16007	6	1
142	0.548009	16007	6	1
144	0.558123	16007	6	1
146	0.557817	16007	6	1
148	0.560337	16007	6	1
150	0.571365	16007	6	1
152	0.581769	16007	6	1
154	0.583825	16007	6	1
156	0.587935	16007	6	1
158	0.581095	16007	6	1
160	0.582565	16007	6	1
162	0.579729	16007	6	1
164	0.581358	16007	6	1
166	0.585587	16007	6	1
168	0.594708	16007	6	1
170	0.59875	16007	6	1
172	0.595163	16007	6	1
174	0.594291	16007	6	1
176	0.596722	16007	6	1
178	0.594738	16007	6	1
180	0.602029	16007	6	1
182	0.604	16007	6	1
184	0.60687	16007	6	1
186	0.613003	16007	6	1
188	0.614763	16007	6	1
190	0.612925	16007	6	1
192	0.616062	16007	6	1
194	0.618391	16007	6	1
196	0.618408	16007	6	1
198	0.616599	16007	6	1
200	0.617091	16007	6	1
202	0.619385	16007	6	1
204	0.619461	16007	6	1
206	0.624799	16007	6	1
208	0.63255	16007	6	1
210	0.633555	16007	6	1
212	0.629253	16007	6	1
214	0.628067	16007	6	1
216	0.630282	16007	6	1
218	0.628282	16007	6	1
220	0.629109	16007	6	1
222	0.627098	16007	6	1
224	0.634797	16007	6	1
226	0.628808	16007	6	1
228	0.631849	16007	6	1
230	0.635505	16007	6	1
232	0.63091	16007	6	1
234	0.630195	16007	6	1
236	0.627311	16007	6	1
238	0.630265	16007	6	1
240	0.634116	16007	6	1
242	0.630109	16007	6	1
244	0.629815	16007	6	1
246	0.628983	16007	6	1
248	0.629492	16007	6	1
250	0.633105	16007	6	1
252	0.626935	16007	6	1
254	0.624643	16007	6	1
256	0.629938	16007	6	1
258	0.626865	16007	6	1
260	0.627625	16007	6	1
262	0.618516	16007	6	1
264	0.617419	16007	6	1
266	0.626833	16007	6	1
268	0.629229	16007	6	1
270	0.632148	16007	6	1
272	0.629817	16007	6	1
274	0.633187	16007	6	1
276	0.631939	16007	6	1
278	0.630456	16007	6	1
280	0.631082	16007	6	1
282	0.625652	16007	6	1
284	0.623014	16007	6	1
286	0.627833	16007	6	1
288	0.629181	16007	6	1
290	0.629226	16007	6	1
292	0.625281	16007	6	1
294	0.622556	16007	6	1
296	0.630778	16007	6	1
298	0.626632	16007	6	1
300	0.629707	16007	6	1
302	0.629164	16007	6	1
304	0.62587	16007	6	1
306	0.625553	16007	6	1
308	0.636015	16007	6	1
310	0.631629	16007	6	1
312	0.622677	16007	6	1
314	0.625259	16007	6	1
316	0.628852	16007	6	1
318	0.629534	16007	6	1
320	0.625781	16007	6	1
322	0.626315	16007	6	1
324	0.625762	16007	6	1
326	0.620966	16007	6	1
328	0.617137	16007	6	1
330	0.61045	16007	6	1
332	0.613795	16007	6	1
334	0.616626	16007	6	1
336	0.618404	16007	6	1
338	0.613294	16007	6	1
340	0.622986	16007	6	1
342	0.619565	16007	6	1
344	0.615615	16007	6	1
346	0.61398	16007	6	1
348	0.618184	16007	6	1
350	0.620401	16007	6	1
352	0.619658	16007	6	1
354	0.611736	16007	6	1
356	0.624691	16007	6	1
358	0.625452	16007	6	1
360	0.631894	16007	6	1
362	0.633823	16007	6	1
364	0.640147	16007	6	1
366	0.63301	16007	6	1
368	0.636274	16007	6	1
370	0.631015	16007	6	1
372	0.631362	16007	6	1
374	0.630928	16007	6	1
376	0.63134	16007	6	1
378	0.642125	16007	6	1
380	0.62978	16007	6	1
382	0.637685	16007	6	1
384	0.630079	16007	6	1
386	0.63862	16007	6	1
388	0.636468	16007	6	1
390	0.63451	16007	6	1
392	0.633694	16007	6	1
394	0.634622	16007	6	1
396	0.635089	16007	6	1
398	0.630911	16007	6	1
400	0.634559	16007	6	1
402	0.626878	16007	6	1
404	0.627745	16007	6	1
406	0.624542	16007	6	1
408	0.631725	16007	6	1
410	0.631416	16007	6	1
412	0.627186	16007	6	1
414	0.624664	16007	6	1
416	0.635207	16007	6	1
418	0.631702	16007	6	1
420	0.634877	16007	6	1
422	0.625863	16007	6	1
424	0.627197	16007	6	1
426	0.625795	16007	6	1
428	0.616939	16007	6	1
430	0.616732	16007	6	1
432	0.622764	16007	6	1
434	0.622733	16007	6	1
436	0.632916	16007	6	1
438	0.632779	16007	6	1
440	0.632621	16007	6	1
442	0.628807	16007	6	1
444	0.62362	16007	6	1
446	0.631818	16007	6	1
448	0.62914	16007	6	1
450	0.637492	16007	6	1
452	0.639452	16007	6	1
454	0.642296	16007	6	1
456	0.638308	16007	6	1
458	0.644035	16007	6	1
460	0.650448	16007	6	1
462	0.650557	16007	6	1
464	0.644688	16007	6	1
466	0.647819	16007	6	1
468	0.645245	16007	6	1
470	0.645661	16007	6	1
472	0.641815	16007	6	1
474	0.653225	16007	6	1
476	0.64926	16007	6	1
478	0.6567	16007	6	1
480	0.65111	16007	6	1
482	0.645052	16007	6	1
484	0.639816	16007	6	1
486	0.641006	16007	6	1
488	0.642255	16007	6	1
490	0.63727	16007	6	1
492	0.633961	16007	6	1
494	0.629869	16007	6	1
496	0.622908	16007	6	1
498	0.621584	16007	6	1
500	0.628583	16007	6	1
502	0.646489	16007	6	1
504	0.650949	16007	6	1
0	0.041222	18950	7	1
2	0.041222	18950	7	1
4	0.041222	18950	7	1
6	0.041222	18950	7	1
8	0.041222	18950	7	1
10	0.041222	18950	7	1
12	0.041222	18950	7	1
14	0.041222	18950	7	1
16	0.041222	18950	7	1
18	0.041222	18950	7	1
20	0.041222	18950	7	1
22	0.041222	18950	7	1
24	0.041222	18950	7	1
26	0.0593	18950	7	1
28	0.056203	18950	7	1
30	0.058026	18950	7	1
32	0.055276	18950	7	1
34	0.055288	18950	7	1
36	0.063819	18950	7	1
38	0.059418	18950	7	1
40	0.060865	18950	7	1
42	0.058482	18950	7	1
44	0.060889	18950	7	1
46	0.063552	18950	7	1
48	0.05936	18950	7	1
50	0.059343	18950	7	1
52	0.06171	18950	7	1
54	0.062846	18950	7	1
56	0.064153	18950	7	1
58	0.066642	18950	7	1
60	0.067852	18950	7	1
62	0.072021	18950	7	1
64	0.074471	18950	7	1
66	0.08223	18950	7	1
68	0.086593	18950	7	1
70	0.090493	18950	7	1
72	0.089578	18950	7	1
74	0.099645	18950	7	1
76	0.112009	18950	7	1
78	0.126615	18950	7	1
80	0.141804	18950	7	1
82	0.160912	18950	7	1
84	0.178946	18950	7	1
86	0.198579	18950	7	1
88	0.210988	18950	7	1
90	0.228571	18950	7	1
92	0.248129	18950	7	1
94	0.267571	18950	7	1
96	0.28491	18950	7	1
98	0.296012	18950	7	1
100	0.30885	18950	7	1
102	0.326189	18950	7	1
104	0.339141	18950	7	1
106	0.348396	18950	7	1
108	0.355993	18950	7	1
110	0.371119	18950	7	1
112	0.380555	18950	7	1
114	0.394911	18950	7	1
116	0.402295	18950	7	1
118	0.418888	18950	7	1
120	0.429437	18950	7	1
122	0.44549	18950	7	1
124	0.455065	18950	7	1
126	0.459909	18950	7	1
128	0.472223	18950	7	1
130	0.479254	18950	7	1
132	0.492378	18950	7	1
134	0.501092	18950	7	1
136	0.507899	18950	7	1
138	0.516895	18950	7	1
140	0.522892	18950	7	1
142	0.533096	18950	7	1
144	0.534644	18950	7	1
146	0.540913	18950	7	1
148	0.543385	18950	7	1
150	0.550215	18950	7	1
152	0.557474	18950	7	1
154	0.563372	18950	7	1
156	0.570166	18950	7	1
158	0.576268	18950	7	1
160	0.578109	18950	7	1
162	0.575843	18950	7	1
164	0.578242	18950	7	1
166	0.579855	18950	7	1
168	0.580103	18950	7	1
170	0.582014	18950	7	1
172	0.583345	18950	7	1
174	0.592157	18950	7	1
176	0.593431	18950	7	1
178	0.590006	18950	7	1
180	0.586649	18950	7	1
182	0.588404	18950	7	1
184	0.590933	18950	7	1
186	0.588326	18950	7	1
188	0.589006	18950	7	1
190	0.593419	18950	7	1
192	0.597883	18950	7	1
194	0.600353	18950	7	1
196	0.602065	18950	7	1
198	0.604099	18950	7	1
200	0.603184	18950	7	1
202	0.611006	18950	7	1
204	0.609715	18950	7	1
206	0.617848	18950	7	1
208	0.615886	18950	7	1
210	0.61349	18950	7	1
212	0.611102	18950	7	1
214	0.613463	18950	7	1
216	0.621482	18950	7	1
218	0.614555	18950	7	1
220	0.615421	18950	7	1
222	0.612405	18950	7	1
224	0.618648	18950	7	1
226	0.615245	18950	7	1
228	0.622813	18950	7	1
230	0.617546	18950	7	1
232	0.629599	18950	7	1
234	0.626741	18950	7	1
236	0.627351	18950	7	1
238	0.622274	18950	7	1
240	0.619855	18950	7	1
242	0.617563	18950	7	1
244	0.619703	18950	7	1
246	0.62885	18950	7	1
248	0.625449	18950	7	1
250	0.631523	18950	7	1
252	0.63315	18950	7	1
254	0.63072	18950	7	1
256	0.632373	18950	7	1
258	0.626722	18950	7	1
260	0.625447	18950	7	1
262	0.623752	18950	7	1
264	0.624816	18950	7	1
266	0.624466	18950	7	1
268	0.629927	18950	7	1
270	0.629314	18950	7	1
272	0.624263	18950	7	1
274	0.626673	18950	7	1
276	0.629051	18950	7	1
278	0.627448	18950	7	1
280	0.627147	18950	7	1
282	0.622646	18950	7	1
284	0.626323	18950	7	1
286	0.62054	18950	7	1
288	0.622085	18950	7	1
290	0.619974	18950	7	1
292	0.613443	18950	7	1
294	0.613451	18950	7	1
296	0.621219	18950	7	1
298	0.619041	18950	7	1
300	0.613946	18950	7	1
302	0.614042	18950	7	1
304	0.607456	18950	7	1
306	0.621119	18950	7	1
308	0.623655	18950	7	1
310	0.625851	18950	7	1
312	0.626992	18950	7	1
314	0.632984	18950	7	1
316	0.629837	18950	7	1
318	0.623857	18950	7	1
320	0.630159	18950	7	1
322	0.629648	18950	7	1
324	0.638696	18950	7	1
326	0.638486	18950	7	1
328	0.63603	18950	7	1
330	0.636253	18950	7	1
332	0.635722	18950	7	1
334	0.633092	18950	7	1
336	0.625955	18950	7	1
338	0.627776	18950	7	1
340	0.638791	18950	7	1
342	0.634579	18950	7	1
344	0.629117	18950	7	1
346	0.628548	18950	7	1
348	0.626333	18950	7	1
350	0.627818	18950	7	1
352	0.62633	18950	7	1
354	0.625267	18950	7	1
356	0.620728	18950	7	1
358	0.623013	18950	7	1
360	0.625411	18950	7	1
362	0.62177	18950	7	1
364	0.624481	18950	7	1
366	0.619622	18950	7	1
368	0.617839	18950	7	1
370	0.613802	18950	7	1
372	0.614349	18950	7	1
374	0.614023	18950	7	1
376	0.622648	18950	7	1
378	0.617689	18950	7	1
380	0.626786	18950	7	1
382	0.622672	18950	7	1
384	0.617624	18950	7	1
386	0.620194	18950	7	1
388	0.618669	18950	7	1
390	0.614182	18950	7	1
392	0.621319	18950	7	1
394	0.6223	18950	7	1
396	0.618373	18950	7	1
398	0.616717	18950	7	1
400	0.619162	18950	7	1
402	0.622222	18950	7	1
404	0.625033	18950	7	1
406	0.617314	18950	7	1
408	0.620399	18950	7	1
410	0.620532	18950	7	1
412	0.617387	18950	7	1
414	0.624877	18950	7	1
416	0.629653	18950	7	1
418	0.636256	18950	7	1
420	0.633339	18950	7	1
422	0.636112	18950	7	1
424	0.631395	18950	7	1
426	0.627849	18950	7	1
428	0.636221	18950	7	1
430	0.63387	18950	7	1
432	0.637406	18950	7	1
434	0.635351	18950	7	1
436	0.627926	18950	7	1
438	0.639332	18950	7	1
440	0.634779	18950	7	1
442	0.626562	18950	7	1
444	0.629908	18950	7	1
446	0.623267	18950	7	1
448	0.622954	18950	7	1
450	0.61829	18950	7	1
452	0.621631	18950	7	1
454	0.628639	18950	7	1
456	0.629765	18950	7	1
458	0.624932	18950	7	1
460	0.636509	18950	7	1
462	0.640166	18950	7	1
464	0.635009	18950	7	1
466	0.633498	18950	7	1
468	0.622909	18950	7	1
470	0.625206	18950	7	1
472	0.616532	18950	7	1
474	0.612515	18950	7	1
476	0.627949	18950	7	1
478	0.630548	18950	7	1
480	0.626355	18950	7	1
482	0.626174	18950	7	1
484	0.627281	18950	7	1
486	0.621656	18950	7	1
488	0.628858	18950	7	1
490	0.634851	18950	7	1
492	0.638329	18950	7	1
494	0.633115	18950	7	1
496	0.635752	18950	7	1
498	0.63307	18950	7	1
500	0.628846	18950	7	1
502	0.631884	18950	7	1
504	0.64401	18950	7	1
0	0.041222	20392	8	1
2	0.041222	20392	8	1
4	0.041222	20392	8	1
6	0.041222	20392	8	1
8	0.041222	20392	8	1
10	0.041222	20392	8	1
12	0.041222	20392	8	1
14	0.041222	20392	8	1
16	0.041222	20392	8	1
18	0.041222	20392	8	1
20	0.041222	20392	8	1
22	0.041222	20392	8	1
24	0.041222	20392	8	1
26	0.058734	20392	8	1
28	0.062811	20392	8	1
30	0.05599	20392	8	1
32	0.074259	20392	8	1
34	0.086117	20392	8	1
36	0.087623	20392	8	1
38	0.085293	20392	8	1
40	0.084049	20392	8	1
42	0.087345	20392	8	1
44	0.087386	20392	8	1
46	0.095784	20392	8	1
48	0.097237	20392	8	1
50	0.087363	20392	8	1
52	0.091789	20392	8	1
54	0.096708	20392	8	1
56	0.095986	20392	8	1
58	0.093502	20392	8	1
60	0.09167	20392	8	1
62	0.094445	20392	8	1
64	0.097987	20392	8	1
66	0.102582	20392	8	1
68	0.106399	20392	8	1
70	0.110649	20392	8	1
72	0.115634	20392	8	1
74	0.13198	20392	8	1
76	0.147095	20392	8	1
78	0.159799	20392	8	1
80	0.179779	20392	8	1
82	0.19973	20392	8	1
84	0.213263	20392	8	1
86	0.230532	20392	8	1
88	0.245779	20392	8	1
90	0.25986	20392	8	1
92	0.275849	20392	8	1
94	0.291918	20392	8	1
96	0.303419	20392	8	1
98	0.321242	20392	8	1
100	0.334096	20392	8	1
102	0.347745	20392	8	1
104	0.354597	20392	8	1
106	0.36255	20392	8	1
108	0.376582	20392	8	1
110	0.387486	20392	8	1
112	0.40323	20392	8	1
114	0.417727	20392	8	1
116	0.423751	20392	8	1
118	0.437027	20392	8	1
120	0.448671	20392	8	1
122	0.46155	20392	8	1
124	0.472122	20392	8	1
126	0.480593	20392	8	1
128	0.492146	20392	8	1
130	0.499058	20392	8	1
132	0.501638	20392	8	1
134	0.510081	20392	8	1
136	0.516033	20392	8	1
138	0.523359	20392	8	1
140	0.530765	20392	8	1
142	0.539229	20392	8	1
144	0.54593	20392	8	1
146	0.550403	20392	8	1
148	0.557854	20392	8	1
150	0.567718	20392	8	1
152	0.574952	20392	8	1
154	0.577234	20392	8	1
156	0.581084	20392	8	1
158	0.582393	20392	8	1
160	0.585826	20392	8	1
162	0.593373	20392	8	1
164	0.59764	20392	8	1
166	0.601424	20392	8	1
168	0.600098	20392	8	1
170	0.602218	20392	8	1
172	0.603826	20392	8	1
174	0.607676	20392	8	1
176	0.605707	20392	8	1
178	0.604382	20392	8	1
180	0.606191	20392	8	1
182	0.602471	20392	8	1
184	0.599705	20392	8	1
186	0.596838	20392	8	1
188	0.600224	20392	8	1
190	0.600497	20392	8	1
192	0.600173	20392	8	1
194	0.603433	20392	8	1
196	0.604779	20392	8	1
198	0.607077	20392	8	1
200	0.605348	20392	8	1
202	0.606879	20392	8	1
204	0.601138	20392	8	1
206	0.602139	20392	8	1
208	0.603263	20392	8	1
210	0.600769	20392	8	1
212	0.600896	20392	8	1
214	0.600139	20392	8	1
216	0.599693	20392	8	1
218	0.599149	20392	8	1
220	0.603503	20392	8	1
222	0.605132	20392	8	1
224	0.601528	20392	8	1
226	0.597068	20392	8	1
228	0.596606	20392	8	1
230	0.59986	20392	8	1
232	0.601238	20392	8	1
234	0.60016	20392	8	1
236	0.601935	20392	8	1
238	0.6102	20392	8	1
240	0.608514	20392	8	1
242	0.601345	20392	8	1
244	0.602157	20392	8	1
246	0.607585	20392	8	1
248	0.609474	20392	8	1
250	0.605011	20392	8	1
252	0.619445	20392	8	1
254	0.62081	20392	8	1
256	0.627073	20392	8	1
258	0.624014	20392	8	1
260	0.624186	20392	8	1
262	0.625638	20392	8	1
264	0.624193	20392	8	1
266	0.625475	20392	8	1
268	0.62023	20392	8	1
270	0.625145	20392	8	1
272	0.618943	20392	8	1
274	0.622886	20392	8	1
276	0.619535	20392	8	1
278	0.617844	20392	8	1
280	0.613386	20392	8	1
282	0.613927	20392	8	1
284	0.620992	20392	8	1
286	0.613367	20392	8	1
288	0.616045	20392	8	1
290	0.61079	20392	8	1
292	0.61128	20392	8	1
294	0.606881	20392	8	1
296	0.607575	20392	8	1
298	0.607426	20392	8	1
300	0.605991	20392	8	1
302	0.60904	20392	8	1
304	0.608838	20392	8	1
306	0.603043	20392	8	1
308	0.602193	20392	8	1
310	0.606188	20392	8	1
312	0.604432	20392	8	1
314	0.606365	20392	8	1
316	0.615405	20392	8	1
318	0.612366	20392	8	1
320	0.616795	20392	8	1
322	0.611324	20392	8	1
324	0.614311	20392	8	1
326	0.611276	20392	8	1
328	0.615392	20392	8	1
330	0.61635	20392	8	1
332	0.612388	20392	8	1
334	0.61823	20392	8	1
336	0.614993	20392	8	1
338	0.618105	20392	8	1
340	0.614795	20392	8	1
342	0.61627	20392	8	1
344	0.615105	20392	8	1
346	0.607595	20392	8	1
348	0.610629	20392	8	1
350	0.611543	20392	8	1
352	0.610217	20392	8	1
354	0.614265	20392	8	1
356	0.608145	20392	8	1
358	0.612593	20392	8	1
360	0.615469	20392	8	1
362	0.61747	20392	8	1
364	0.620724	20392	8	1
366	0.617107	20392	8	1
368	0.614561	20392	8	1
370	0.61624	20392	8	1
372	0.614974	20392	8	1
374	0.615267	20392	8	1
376	0.618554	20392	8	1
378	0.625396	20392	8	1
380	0.619507	20392	8	1
382	0.614995	20392	8	1
384	0.611527	20392	8	1
386	0.605166	20392	8	1
388	0.611099	20392	8	1
390	0.605743	20392	8	1
392	0.604852	20392	8	1
394	0.602408	20392	8	1
396	0.598127	20392	8	1
398	0.596958	20392	8	1
400	0.600986	20392	8	1
402	0.612083	20392	8	1
404	0.608933	20392	8	1
406	0.599492	20392	8	1
408	0.599978	20392	8	1
410	0.597354	20392	8	1
412	0.601899	20392	8	1
414	0.604788	20392	8	1
416	0.60139	20392	8	1
418	0.608127	20392	8	1
420	0.601491	20392	8	1
422	0.598728	20392	8	1
424	0.595964	20392	8	1
426	0.602117	20392	8	1
428	0.607294	20392	8	1
430	0.606475	20392	8	1
432	0.605399	20392	8	1
434	0.595934	20392	8	1
436	0.593037	20392	8	1
438	0.600872	20392	8	1
440	0.601801	20392	8	1
442	0.604028	20392	8	1
444	0.603807	20392	8	1
446	0.607575	20392	8	1
448	0.60919	20392	8	1
450	0.61572	20392	8	1
452	0.616502	20392	8	1
454	0.635199	20392	8	1
[truncated: 20,771 more rows]
