# Supplementary material for: From affinity selection to kinetic selection in Germinal Centre modelling
Source: PLoS Comput Biol. 2022 Jun 3;18(6):e1010168. doi: 10.1371/journal.pcbi.1010168 (PMC9200358; doi:10.1371/journal.pcbi.1010168)
Supplement: S1 File — Simulation data of three scenarios used to produce Figs 3 and 4, and S1–S7 Figs. (ZIP) [file pcbi.1010168.s009.zip › A_Tables/Table_C_SC2/0/OCs_Temporal_Affinity_summary.csv]

time	Clone_L_Affinity_mean	Clone_M_Affinity_mean	Clone_H_Affinity_mean	Clone_L_Affinity_min	Clone_M_Affinity_min	Clone_H_Affinity_min	Clone_L_Affinity_max	Clone_M_Affinity_max	Clone_H_Affinity_max
0	0	0	0	0	0	0	0	0	0
2	0	0	0	0	0	0	0	0	0
4	0	0	0	0	0	0	0	0	0
6	0	0	0	0	0	0	0	0	0
8	0	0	0	0	0	0	0	0	0
10	0	0	0	0	0	0	0	0	0
12	0	0	0	0	0	0	0	0	0
14	0	0	0	0	0	0	0	0	0
16	0	0	0	0	0	0	0	0	0
18	0	0	0	0	0	0	0	0	0
20	0	0	0	0	0	0	0	0	0
22	0	0	0	0	0	0	0	0	0
24	0	0	0	0	0	0	0	0	0
26	0	0	0	0	0	0	0	0	0
28	0	0	0	0	0	0	0	0	0
30	0	0	0	0	0	0	0	0	0
32	0	0	0	0	0	0	0	0	0
34	0	0	0	0	0	0	0	0	0
36	0	0	0	0	0	0	0	0	0
38	0	0	0	0	0	0	0	0	0
40	0	0	0	0	0	0	0	0	0
42	0	0	0	0	0	0	0	0	0
44	0	0	0	0	0	0	0	0	0
46	0	0	0	0	0	0	0	0	0
48	0	0	0	0	0	0	0	0	0
50	0	0	0	0	0	0	0	0	0
52	0	0	0	0	0	0	0	0	0
54	0	0	0	0	0	0	0	0	0
56	0	0	0	0	0	0	0	0	0
58	0	0	0	0	0	0	0	0	0
60	0	0	0	0	0	0	0	0	0
62	0.00137406666666667	0	0.00433076666666667	0	0	0	0.041222	0	0.129923
64	0.0088275	0.0192376666666667	0.0299437333333333	0	0	0	0.223603	0.317284	0.600373
66	0.0367595333333333	0.0355049666666667	0.0505962666666667	0	0	0	0.600373	0.600373	0.320798
68	0.0654665	0.105591133333333	0.0592231666666667	0	0	0	0.365148	0.600373	0.306708
70	0.139765766666667	0.126341333333333	0.1208565	0	0	0	0.36909	0.320296	0.600373
72	0.143003266666667	0.158126766666667	0.1612117	0	0	0	0.31868	0.419948	0.600373
74	0.167094133333333	0.187606166666667	0.185726866666667	0	0.010134	0	0.330128	0.411647	0.600373
76	0.1738982	0.191583233333333	0.184878766666667	0	0.064267	0	0.309907	0.458828	0.600373
78	0.178388066666667	0.188007033333333	0.188124333333333	0	0.070599	0.107293	0.289315	0.399065	0.349193
80	0.200005966666667	0.1970793	0.1880238	0.094442	0.114326	0.070028	0.334728	0.387088	0.268245
82	0.20242	0.197907966666667	0.201414666666667	0.109048	0.110898	0.13956	0.292758	0.339453	0.271322
84	0.208470166666667	0.203235766666667	0.209201166666667	0.130113	0.108717	0.156128	0.295912	0.288153	0.266248
86	0.214864166666667	0.208605633333333	0.2189445	0.14813	0.107708	0.152592	0.303885	0.270766	0.280666
88	0.2194464	0.214581166666667	0.225883166666667	0.16306	0.111705	0.158382	0.294206	0.2771	0.285129
90	0.224432266666667	0.217609466666667	0.232027333333333	0.17465	0.11726	0.169461	0.282525	0.278202	0.293238
92	0.2291787	0.2232227	0.238421133333333	0.173846	0.139564	0.171127	0.29686	0.283572	0.297705
94	0.2343142	0.2274213	0.243598666666667	0.189388	0.145283	0.182764	0.298847	0.285662	0.295342
96	0.241070333333333	0.2341085	0.2478462	0.191284	0.149963	0.191645	0.3171	0.301796	0.309046
98	0.247243433333333	0.241517833333333	0.2546125	0.200018	0.15252	0.193084	0.320582	0.309635	0.318712
100	0.252235466666667	0.248968733333333	0.261057966666667	0.204766	0.161541	0.196505	0.32052	0.321436	0.319812
102	0.260522966666667	0.256284	0.2695967	0.215944	0.174379	0.204424	0.330499	0.325943	0.331655
104	0.267394033333333	0.263703133333333	0.277204533333333	0.222749	0.184112	0.207922	0.341791	0.330559	0.340262
106	0.273644866666667	0.270934233333333	0.2843575	0.225751	0.200416	0.209592	0.34666	0.336771	0.344442
108	0.281757533333333	0.2769061	0.291131933333333	0.239096	0.198723	0.217672	0.350398	0.339512	0.347642
110	0.288823966666667	0.2839999	0.297609833333333	0.24568	0.204466	0.226873	0.357054	0.346313	0.357463
112	0.2961105	0.290509066666667	0.305234333333333	0.25163	0.208059	0.229819	0.363278	0.351008	0.365561
114	0.3032216	0.298605433333333	0.313557633333333	0.256019	0.224795	0.241878	0.363362	0.362735	0.373187
116	0.310606366666667	0.306358333333333	0.3216827	0.265431	0.230088	0.250029	0.371758	0.368477	0.378497
118	0.318433466666667	0.3144136	0.329817	0.274959	0.236602	0.255322	0.380376	0.370822	0.388722
120	0.326054833333333	0.3215455	0.3379957	0.280799	0.24654	0.265582	0.386708	0.376829	0.396399
122	0.333547766666667	0.3287723	0.344678966666667	0.290338	0.252219	0.271876	0.391846	0.383066	0.403474
124	0.341170633333333	0.336580033333333	0.3512975	0.295885	0.259974	0.277736	0.39877	0.388741	0.407714
126	0.3484034	0.342816766666667	0.358914133333333	0.303546	0.265619	0.283556	0.404896	0.395292	0.417286
128	0.355379166666667	0.349546666666667	0.366519933333333	0.30964	0.27551	0.288469	0.41029	0.402898	0.423922
130	0.3615422	0.356660466666667	0.373171833333333	0.31333	0.283999	0.293261	0.419404	0.409643	0.429719
132	0.368297233333333	0.363595066666667	0.380067833333333	0.316062	0.293883	0.296649	0.426391	0.416755	0.434273
134	0.3749529	0.3702662	0.3864756	0.320269	0.300078	0.302324	0.433627	0.42228	0.438166
136	0.3813226	0.376262333333333	0.392443933333333	0.326942	0.305643	0.308887	0.439288	0.425955	0.442733
138	0.3874759	0.381870433333333	0.398600366666667	0.332889	0.308933	0.313778	0.44259	0.431135	0.446624
140	0.393437366666667	0.387652933333333	0.4039553	0.341565	0.315273	0.315129	0.449217	0.439033	0.449755
142	0.3989605	0.3929924	0.4097952	0.346139	0.320779	0.318965	0.454263	0.443621	0.454511
144	0.4044035	0.398424466666667	0.414520433333333	0.349318	0.328144	0.322828	0.460693	0.448456	0.45895
146	0.409002833333333	0.4033021	0.419585533333333	0.35595	0.337175	0.330056	0.467055	0.453828	0.465214
148	0.413601	0.407777833333333	0.4242171	0.359474	0.339425	0.332097	0.472461	0.458546	0.468554
150	0.417888833333333	0.412202633333333	0.428246766666667	0.365568	0.342928	0.335318	0.475829	0.460508	0.472165
152	0.421998833333333	0.416362766666667	0.432305966666667	0.367851	0.349087	0.338045	0.479399	0.464689	0.474226
154	0.425975033333333	0.420220333333333	0.436547833333333	0.374899	0.353966	0.343136	0.481514	0.470553	0.476709
156	0.429802366666667	0.423867866666667	0.440169933333333	0.381612	0.356477	0.347146	0.486506	0.474367	0.48124
158	0.4339227	0.427536766666667	0.4440716	0.38658	0.363945	0.347054	0.489605	0.477005	0.484567
160	0.437697266666667	0.4313367	0.447456166666667	0.390229	0.372492	0.351803	0.491872	0.480068	0.487249
162	0.441180033333333	0.434938233333333	0.450809733333333	0.394876	0.37763	0.35333	0.495025	0.484117	0.491558
164	0.444542266666667	0.4380676	0.4538915	0.397797	0.379256	0.358102	0.500815	0.487477	0.494854
166	0.447851466666667	0.4415984	0.4570109	0.40092	0.38465	0.360422	0.504358	0.489676	0.497281
168	0.451220233333333	0.4445183	0.4600545	0.40407	0.388206	0.362725	0.507014	0.493243	0.499852
170	0.4544563	0.447567766666667	0.462705266666667	0.406469	0.389399	0.367218	0.508679	0.494066	0.501696
172	0.457376033333333	0.450020466666667	0.465496566666667	0.411158	0.39036	0.368565	0.51085	0.496754	0.504617
174	0.460140533333333	0.452886166666667	0.468111466666667	0.415225	0.39191	0.370422	0.514424	0.498202	0.507497
176	0.463044233333333	0.4556382	0.4707626	0.417814	0.396432	0.374897	0.517462	0.50087	0.509883
178	0.4655972	0.4584634	0.473308933333333	0.42022	0.399007	0.379083	0.519023	0.502705	0.509865
180	0.467922	0.461095733333333	0.475751466666667	0.422969	0.400289	0.382364	0.519768	0.504623	0.512867
182	0.470345966666667	0.463576266666667	0.478076966666667	0.424823	0.405069	0.382748	0.521888	0.50704	0.51514
184	0.472823	0.465886533333333	0.480325766666667	0.427658	0.407982	0.385855	0.524807	0.509052	0.516841
186	0.4750669	0.468123766666667	0.482766433333333	0.431936	0.412841	0.38983	0.526195	0.510693	0.520695
188	0.4774834	0.470562433333333	0.4851499	0.434927	0.416857	0.394738	0.529097	0.511345	0.523892
190	0.479916666666667	0.4728082	0.487516733333333	0.438074	0.420161	0.397124	0.530959	0.513501	0.52616
192	0.482372766666667	0.475002333333333	0.489782233333333	0.44101	0.42146	0.40226	0.534308	0.515629	0.527281
194	0.484447266666667	0.477207966666667	0.491554	0.444821	0.424205	0.404306	0.5365	0.517633	0.529443
196	0.486716033333333	0.4794647	0.493578633333333	0.44722	0.427703	0.407151	0.539402	0.520798	0.531474
198	0.4888908	0.481536433333333	0.495457233333333	0.449179	0.431489	0.410301	0.542067	0.522474	0.532798
200	0.491042533333333	0.4830663	0.497003766666667	0.451604	0.433912	0.412723	0.544344	0.52438	0.534103
202	0.492984566666667	0.485186766666667	0.498694766666667	0.454691	0.437606	0.413516	0.546602	0.526834	0.536306
204	0.494733766666667	0.4870564	0.500536966666667	0.455445	0.44207	0.417654	0.54892	0.528283	0.538123
206	0.4962419	0.4888264	0.5021372	0.456517	0.443116	0.419737	0.55044	0.530153	0.540342
208	0.4977796	0.490592333333333	0.503578333333333	0.457406	0.444529	0.420828	0.552004	0.532671	0.541796
210	0.499783233333333	0.4922507	0.5050916	0.461326	0.446151	0.424536	0.553089	0.534304	0.543186
212	0.5015234	0.493797266666667	0.5064445	0.464184	0.447289	0.427355	0.554454	0.535023	0.544259
214	0.503000266666667	0.495430666666667	0.5078449	0.465196	0.449209	0.429989	0.556062	0.536616	0.545653
216	0.504583533333333	0.497003233333333	0.509209233333333	0.466225	0.452112	0.431309	0.557701	0.538729	0.547067
218	0.506156666666667	0.498513433333333	0.510579166666667	0.468149	0.454824	0.433695	0.558675	0.540253	0.547994
220	0.507698933333333	0.4998946	0.511810966666667	0.47006	0.457659	0.434871	0.560654	0.541751	0.549278
222	0.509375733333333	0.5013102	0.513147933333333	0.472228	0.45885	0.435602	0.561669	0.54329	0.551438
224	0.510932233333333	0.5026764	0.514554266666667	0.473571	0.460123	0.437892	0.56262	0.543655	0.551751
226	0.512477233333333	0.503986833333333	0.515728666666667	0.475177	0.460502	0.439543	0.564783	0.544618	0.552849
228	0.513649966666667	0.505217133333333	0.516970666666667	0.47673	0.462483	0.441538	0.565823	0.54553	0.553653
230	0.514867466666667	0.5065962	0.518224466666667	0.478165	0.464221	0.443725	0.566309	0.546895	0.555791
232	0.516162533333333	0.5076755	0.519419366666667	0.478898	0.466331	0.445669	0.568288	0.548165	0.557541
234	0.517491733333333	0.5087176	0.520537533333333	0.479685	0.466936	0.44826	0.569348	0.548612	0.558263
236	0.5187202	0.509785333333333	0.521580066666667	0.481349	0.467743	0.449564	0.569929	0.549102	0.558857
238	0.519774133333333	0.510883866666667	0.522761433333333	0.482169	0.470147	0.451275	0.570912	0.549646	0.559739
240	0.520872033333333	0.512110833333333	0.523803633333333	0.483335	0.471616	0.452111	0.571803	0.551396	0.560465
242	0.522073366666667	0.513443366666667	0.5248098	0.484888	0.473719	0.4536	0.572735	0.552514	0.5614
244	0.523289566666667	0.514660566666667	0.525936266666667	0.486154	0.474415	0.456075	0.573604	0.553621	0.563071
246	0.524583466666667	0.515757133333333	0.526965366666667	0.487602	0.475829	0.457346	0.574875	0.554446	0.563652
248	0.525649066666667	0.516881666666667	0.527982466666667	0.489249	0.477233	0.458826	0.57592	0.55492	0.564694
250	0.526709933333333	0.517889033333333	0.529104466666667	0.490071	0.477303	0.459479	0.576909	0.556448	0.565571
252	0.5278074	0.518762266666667	0.530068	0.491664	0.477384	0.460852	0.577147	0.55692	0.566432
254	0.528822933333333	0.519823133333333	0.530970633333333	0.492698	0.479284	0.462521	0.578012	0.557443	0.566966
256	0.529947933333333	0.520909733333333	0.531840966666667	0.494334	0.480182	0.462521	0.578991	0.558181	0.567812
258	0.530880033333333	0.521906433333333	0.5326818	0.494518	0.480796	0.463052	0.57904	0.558788	0.56831
260	0.532021166666667	0.5229083	0.5336245	0.495305	0.481694	0.464355	0.579662	0.560164	0.569937
262	0.53304	0.523854666666667	0.5343465	0.496807	0.482126	0.464305	0.580223	0.561452	0.570907
264	0.533943266666667	0.5246912	0.535265233333333	0.497761	0.482461	0.465836	0.581241	0.562247	0.572
266	0.534803966666667	0.5254665	0.536051466666667	0.498701	0.482353	0.467159	0.581531	0.56369	0.573204
268	0.535829633333333	0.526406366666667	0.536783333333333	0.500961	0.48313	0.468131	0.582675	0.564109	0.573881
270	0.536751133333333	0.527369133333333	0.537537	0.500938	0.483953	0.470058	0.582814	0.564307	0.574473
272	0.5375218	0.5282903	0.5383443	0.502904	0.484508	0.471228	0.583287	0.564651	0.57543
274	0.5384341	0.529116666666667	0.5390916	0.504272	0.48538	0.473106	0.583928	0.565131	0.576257
276	0.5393656	0.5298872	0.539865433333333	0.505529	0.485304	0.474742	0.584584	0.5656	0.577079
278	0.540183166666667	0.530674033333333	0.540696033333333	0.506649	0.486354	0.475778	0.585439	0.56637	0.578123
280	0.540889	0.531427533333333	0.541331733333333	0.507623	0.487111	0.476355	0.585877	0.566148	0.578863
282	0.541644666666667	0.5322097	0.542025433333333	0.507885	0.487601	0.477177	0.58674	0.566634	0.57942
284	0.542275766666667	0.533025466666667	0.542679333333333	0.508599	0.488762	0.478013	0.58679	0.567074	0.580096
286	0.543041933333333	0.5337288	0.543352466666667	0.509665	0.489102	0.479484	0.587537	0.567033	0.581069
288	0.543758833333333	0.534533266666667	0.544045633333333	0.510191	0.489725	0.480618	0.588213	0.568553	0.581362
290	0.544487	0.535265133333333	0.544721966666667	0.510722	0.490036	0.481311	0.587818	0.569232	0.582242
292	0.545176633333333	0.535999	0.545305733333333	0.512109	0.491076	0.481745	0.588119	0.570001	0.582646
294	0.5458374	0.536653833333333	0.545922	0.512935	0.491801	0.482855	0.588502	0.570338	0.583761
296	0.546377133333333	0.537365033333333	0.546462566666667	0.513408	0.49212	0.48408	0.588196	0.570754	0.583962
298	0.5469097	0.537986866666667	0.546974533333333	0.513799	0.492556	0.485022	0.588591	0.571398	0.584505
300	0.547605566666667	0.538606266666667	0.547571066666667	0.514802	0.493835	0.485254	0.58868	0.572428	0.584692
302	0.5482336	0.539345133333333	0.548094266666667	0.515906	0.494862	0.485603	0.588935	0.573154	0.584983
304	0.548834733333333	0.540040366666667	0.5487294	0.516794	0.495782	0.487039	0.588613	0.573555	0.585652
306	0.549504466666667	0.540642633333333	0.5492464	0.518208	0.496509	0.487555	0.588706	0.573913	0.585972
308	0.5502127	0.541320333333333	0.549770633333333	0.519347	0.497652	0.488724	0.588945	0.574378	0.58692
310	0.5508331	0.5418473	0.550274333333333	0.519366	0.497675	0.488972	0.588956	0.574849	0.5872
312	0.551311266666667	0.542492466666667	0.550800533333333	0.520003	0.498257	0.48974	0.589624	0.575376	0.587521
314	0.5518648	0.543189633333333	0.551274966666667	0.520362	0.499151	0.490378	0.58992	0.575902	0.587742
316	0.5523831	0.543762333333333	0.5518376	0.520713	0.499258	0.490577	0.590258	0.57644	0.588115
318	0.552928266666667	0.544252966666667	0.552282633333333	0.520945	0.49938	0.491063	0.590918	0.577362	0.588809
320	0.5534534	0.544768033333333	0.552763666666667	0.521521	0.500071	0.491385	0.590997	0.577362	0.589385
322	0.5539366	0.5452221	0.553301866666667	0.522387	0.500723	0.491317	0.591643	0.577654	0.589845
324	0.554438533333333	0.545740133333333	0.553753266666667	0.522688	0.501955	0.492039	0.591835	0.577649	0.589902
326	0.554917133333333	0.546295566666667	0.5541773	0.522729	0.502305	0.492801	0.592244	0.577821	0.590306
328	0.555499466666667	0.546838733333333	0.554692966666667	0.523536	0.503283	0.493059	0.592785	0.578021	0.590817
330	0.556050866666667	0.547356866666667	0.555137733333333	0.524093	0.504077	0.493526	0.593237	0.578911	0.591252
332	0.556532066666667	0.547852933333333	0.5555808	0.52489	0.504447	0.494146	0.59319	0.579435	0.591867
334	0.5569698	0.548366933333333	0.556020766666667	0.5255	0.505868	0.494767	0.593911	0.580049	0.592166
336	0.557447933333333	0.5487844	0.556404266666667	0.526338	0.506237	0.49485	0.594233	0.580297	0.592256
338	0.5579543	0.549159733333333	0.5567667	0.527177	0.505956	0.495079	0.594668	0.580769	0.592092
340	0.558470533333333	0.549622	0.5571517	0.527827	0.506392	0.495312	0.59513	0.580989	0.592356
342	0.5589471	0.550062633333333	0.557447833333333	0.528133	0.507302	0.495796	0.595458	0.581004	0.592387
344	0.5594567	0.550444033333333	0.5577882	0.528856	0.507581	0.496311	0.595334	0.580823	0.592266
346	0.559893166666667	0.5508605	0.558179666666667	0.529532	0.508007	0.497166	0.59516	0.581078	0.59259
348	0.560269866666667	0.551135466666667	0.558590333333333	0.529827	0.508509	0.497562	0.59541	0.580973	0.592521
350	0.5606452	0.5516157	0.55895	0.530745	0.509122	0.498307	0.595484	0.581036	0.592604
352	0.560993466666667	0.551992666666667	0.5593771	0.531464	0.509942	0.49869	0.595619	0.581133	0.592712
354	0.5614551	0.552301766666667	0.559771133333333	0.53165	0.510278	0.499447	0.596056	0.581588	0.593371
356	0.561794466666667	0.552729566666667	0.560178433333333	0.53183	0.510537	0.499851	0.596378	0.581827	0.593696
358	0.562226966666667	0.5531825	0.560572033333333	0.532338	0.510606	0.500637	0.596573	0.582048	0.593927
360	0.5626561	0.553537366666667	0.5609872	0.532289	0.511134	0.501706	0.596799	0.582166	0.59438
362	0.563020966666667	0.5538703	0.5613403	0.532767	0.510914	0.502366	0.597196	0.582467	0.594775
364	0.563388466666667	0.554323333333333	0.561750266666667	0.533313	0.511692	0.502759	0.597419	0.58289	0.594771
366	0.563718866666667	0.5547222	0.562071033333333	0.534326	0.51221	0.503965	0.597474	0.583366	0.59498
368	0.5640574	0.5550383	0.562431766666667	0.534144	0.513119	0.504726	0.597585	0.583507	0.595475
370	0.564377466666667	0.555388866666667	0.5627541	0.534535	0.513062	0.505076	0.597791	0.583862	0.595877
372	0.5647156	0.555732666666667	0.5631114	0.534349	0.513131	0.505161	0.598206	0.584244	0.596444
374	0.565127466666667	0.5560674	0.563468	0.535047	0.513498	0.505674	0.59863	0.584318	0.596856
376	0.5653889	0.5563834	0.563813066666667	0.535123	0.513919	0.505631	0.598817	0.584755	0.597007
378	0.565612066666667	0.556721933333333	0.564130066666667	0.535418	0.51395	0.505932	0.598616	0.584503	0.596899
380	0.5658933	0.557052633333333	0.564392166666667	0.535712	0.514701	0.506316	0.598985	0.584879	0.597271
382	0.5661793	0.557327233333333	0.564731966666667	0.536116	0.514857	0.507723	0.599109	0.585362	0.597283
384	0.566487666666667	0.557663766666667	0.564930266666667	0.536973	0.514768	0.507884	0.599454	0.585756	0.597434
386	0.5668097	0.5579538	0.565273766666667	0.537008	0.514946	0.509104	0.599719	0.586153	0.597662
388	0.567123633333333	0.558179633333333	0.565551133333333	0.537397	0.515419	0.509707	0.599799	0.586217	0.598133
390	0.5674616	0.558516366666667	0.5658777	0.537534	0.515948	0.510941	0.600356	0.586154	0.59853
392	0.567721	0.5588326	0.5662367	0.538133	0.516014	0.511292	0.600321	0.586469	0.599116
394	0.568035166666667	0.5591387	0.566491766666667	0.538947	0.516385	0.511761	0.600417	0.586526	0.599291
396	0.568314633333333	0.559440766666667	0.5667452	0.539669	0.516953	0.51243	0.6005	0.586937	0.599574
398	0.5686129	0.5596624	0.566913333333333	0.539578	0.516744	0.512506	0.600851	0.587061	0.599538
400	0.5687843	0.559974833333333	0.567184466666667	0.539621	0.517193	0.512537	0.600884	0.586988	0.599767
402	0.5690768	0.560235833333333	0.567400466666667	0.540042	0.517042	0.512759	0.600942	0.58681	0.599481
404	0.5693503	0.5604717	0.567736166666667	0.539953	0.51717	0.513376	0.601076	0.587061	0.599686
406	0.5696679	0.560802066666667	0.5679931	0.53986	0.518	0.513402	0.601253	0.587159	0.599794
408	0.569935466666667	0.561022866666667	0.568221333333333	0.540215	0.51839	0.513584	0.601284	0.587443	0.600003
410	0.570169366666667	0.561240566666667	0.5684791	0.540132	0.518715	0.513798	0.601406	0.587601	0.600033
412	0.570500666666667	0.561470266666667	0.568788566666667	0.540603	0.519274	0.514029	0.601512	0.587611	0.600445
414	0.570755366666667	0.561709633333333	0.5690143	0.540694	0.519472	0.514337	0.601426	0.587881	0.600703
416	0.571004033333333	0.561901866666667	0.569250666666667	0.541211	0.51967	0.514988	0.601537	0.588169	0.600904
418	0.5712634	0.562120333333333	0.5694031	0.541233	0.519701	0.514928	0.601482	0.588393	0.600822
420	0.5715383	0.562383666666667	0.569664566666667	0.541269	0.51993	0.514917	0.601685	0.588603	0.601067
422	0.5717759	0.562603733333333	0.569902333333333	0.541306	0.52008	0.515293	0.601688	0.589115	0.601323
424	0.5720022	0.562906966666667	0.570115966666667	0.541927	0.520685	0.515435	0.601639	0.589102	0.601375
426	0.5722477	0.563118666666667	0.5703511	0.542224	0.521119	0.515504	0.601803	0.589412	0.601644
428	0.572392866666667	0.563382566666667	0.570486033333333	0.542331	0.521417	0.516146	0.602023	0.59008	0.601464
430	0.572599233333333	0.5635848	0.570677133333333	0.542517	0.521896	0.51619	0.602295	0.590563	0.601534
432	0.572849966666667	0.5637956	0.5709448	0.542798	0.522117	0.516394	0.602293	0.590443	0.601614
434	0.573134666666667	0.563996866666667	0.571142633333333	0.543235	0.522338	0.516531	0.602601	0.590583	0.601753
436	0.573330833333333	0.5642601	0.571365166666667	0.543678	0.522336	0.517098	0.602813	0.590625	0.60183
438	0.573488	0.564481833333333	0.571560366666667	0.544281	0.522419	0.51737	0.603155	0.59112	0.601878
440	0.5736769	0.564728466666667	0.571816433333333	0.544611	0.523193	0.517605	0.603101	0.591689	0.60198
442	0.573896233333333	0.5649354	0.571996733333333	0.544794	0.523634	0.518118	0.60334	0.591729	0.602159
444	0.5740955	0.565173933333333	0.572198166666667	0.545276	0.523747	0.518151	0.60333	0.592267	0.602167
446	0.5743534	0.565335	0.572342066666667	0.545354	0.523526	0.518283	0.603586	0.592495	0.602562
448	0.574544866666667	0.5655264	0.572549366666667	0.545673	0.523478	0.518268	0.603698	0.593001	0.602312
450	0.574746433333333	0.565711533333333	0.5727684	0.545909	0.523854	0.519073	0.603643	0.593033	0.602367
452	0.574939866666667	0.565900833333333	0.5729699	0.546088	0.524113	0.519104	0.603891	0.59313	0.602452
454	0.575099333333333	0.5661578	0.573181566666667	0.54642	0.524964	0.51899	0.604077	0.59338	0.602267
456	0.5753482	0.5662887	0.5734371	0.546464	0.524943	0.519216	0.60399	0.593481	0.602261
458	0.5755468	0.566480333333333	0.5736624	0.546863	0.525177	0.519618	0.603976	0.593442	0.602387
460	0.575769066666667	0.566610733333333	0.573855933333333	0.546877	0.525151	0.519952	0.604185	0.593538	0.602489
462	0.575932	0.566856533333333	0.573991866666667	0.547162	0.525081	0.520111	0.604186	0.59363	0.602635
464	0.576141533333333	0.567013733333333	0.5742072	0.547231	0.525033	0.520334	0.604405	0.593896	0.602752
466	0.576372666666667	0.567210833333333	0.574418766666667	0.547499	0.524979	0.520541	0.60447	0.594302	0.603083
468	0.5765382	0.5672932	0.574610633333333	0.54754	0.524808	0.520678	0.604417	0.594338	0.602821
470	0.576662166666667	0.5675066	0.574777066666667	0.547976	0.525172	0.520852	0.604362	0.594427	0.602961
472	0.5768397	0.567675833333333	0.574954466666667	0.54825	0.525184	0.52129	0.60444	0.594577	0.603126
474	0.577010566666667	0.5678351	0.575085533333333	0.548361	0.525191	0.521666	0.604571	0.59469	0.602856
476	0.5771843	0.5679827	0.575242233333333	0.548913	0.524974	0.52182	0.604901	0.594876	0.602892
478	0.5773217	0.568127966666667	0.575412366666667	0.548915	0.52494	0.522193	0.605358	0.595192	0.603004
480	0.5774395	0.568266766666667	0.5755661	0.549025	0.524892	0.522315	0.605484	0.595252	0.60296
482	0.577564333333333	0.568435466666667	0.5757962	0.549108	0.524882	0.522682	0.605572	0.595393	0.603113
484	0.577765366666667	0.568557866666667	0.575940366666667	0.549377	0.524962	0.522829	0.605789	0.595628	0.603111
486	0.577859833333333	0.5687345	0.5761265	0.54938	0.525248	0.523137	0.605827	0.595689	0.603377
488	0.578026833333333	0.568930333333333	0.5763014	0.549417	0.525679	0.523505	0.606292	0.595759	0.603511
490	0.5782227	0.569097166666667	0.576457233333333	0.549448	0.525705	0.523703	0.606552	0.596169	0.60331
492	0.5783483	0.5692549	0.5765909	0.549812	0.525732	0.524064	0.606328	0.596121	0.603476
494	0.578490066666667	0.569369933333333	0.5767915	0.549802	0.526108	0.524536	0.606289	0.596294	0.603805
496	0.578628733333333	0.569508633333333	0.576958433333333	0.549786	0.526113	0.52471	0.606327	0.596489	0.603775
498	0.578738766666667	0.569663266666667	0.577078133333333	0.549614	0.526307	0.524922	0.606452	0.596574	0.603631
500	0.5788324	0.569799366666667	0.577201566666667	0.549667	0.526509	0.524828	0.606419	0.597089	0.603584
502	0.578915166666667	0.569903033333333	0.577355033333333	0.549701	0.526764	0.524748	0.606543	0.597173	0.603587
504	0.579074233333333	0.570052866666667	0.5774783	0.549889	0.527039	0.525136	0.606818	0.597284	0.604018
