# Supplementary material for: From affinity selection to kinetic selection in Germinal Centre modelling
Source: PLoS Comput Biol. 2022 Jun 3;18(6):e1010168. doi: 10.1371/journal.pcbi.1010168 (PMC9200358; doi:10.1371/journal.pcbi.1010168)
Supplement: S1 File — Simulation data of three scenarios used to produce Figs 3 and 4, and S1–S7 Figs. (ZIP) [file pcbi.1010168.s009.zip › A_Tables/Table_C_SC2/0/Clones_Population_in_GC.csv]

time	Total	TC_Selected	Sim_seed	facet_ID	Clone_ID
0	1	0	1032	1	1
2	1	0	1032	1	1
4	1	0	1032	1	1
6	1	0	1032	1	1
8	2	0	1032	1	1
10	2	0	1032	1	1
12	2	0	1032	1	1
14	4	0	1032	1	1
16	4	0	1032	1	1
18	7	0	1032	1	1
20	7	0	1032	1	1
22	8	0	1032	1	1
24	10	0	1032	1	1
26	16	0	1032	1	1
28	18	0	1032	1	1
30	22	0	1032	1	1
32	34	0	1032	1	1
34	39	0	1032	1	1
36	52	0	1032	1	1
38	63	0	1032	1	1
40	78	0	1032	1	1
42	100	0	1032	1	1
44	133	0	1032	1	1
46	164	0	1032	1	1
48	206	0	1032	1	1
50	263	0	1032	1	1
52	329	0	1032	1	1
54	424	0	1032	1	1
56	526	0	1032	1	1
58	660	0	1032	1	1
60	801	0	1032	1	1
62	961	5	1032	1	1
64	1103	15	1032	1	1
66	1205	26	1032	1	1
68	1289	43	1032	1	1
70	1367	74	1032	1	1
72	1356	102	1032	1	1
74	1286	128	1032	1	1
76	1237	142	1032	1	1
78	1158	152	1032	1	1
80	1083	161	1032	1	1
82	1007	176	1032	1	1
84	983	165	1032	1	1
86	927	175	1032	1	1
88	887	178	1032	1	1
90	886	173	1032	1	1
92	809	204	1032	1	1
94	791	210	1032	1	1
96	791	217	1032	1	1
98	779	206	1032	1	1
100	815	191	1032	1	1
102	807	188	1032	1	1
104	813	190	1032	1	1
106	838	213	1032	1	1
108	806	222	1032	1	1
110	779	246	1032	1	1
112	800	221	1032	1	1
114	830	203	1032	1	1
116	870	195	1032	1	1
118	882	195	1032	1	1
120	859	224	1032	1	1
122	833	228	1032	1	1
124	810	225	1032	1	1
126	809	217	1032	1	1
128	800	219	1032	1	1
130	852	186	1032	1	1
132	817	188	1032	1	1
134	800	183	1032	1	1
136	764	188	1032	1	1
138	712	186	1032	1	1
140	705	174	1032	1	1
142	690	163	1032	1	1
144	664	162	1032	1	1
146	692	157	1032	1	1
148	646	156	1032	1	1
150	648	161	1032	1	1
152	617	164	1032	1	1
154	596	151	1032	1	1
156	609	154	1032	1	1
158	610	157	1032	1	1
160	599	158	1032	1	1
162	592	153	1032	1	1
164	559	149	1032	1	1
166	547	132	1032	1	1
168	544	117	1032	1	1
170	546	108	1032	1	1
172	529	130	1032	1	1
174	503	151	1032	1	1
176	494	159	1032	1	1
178	461	144	1032	1	1
180	472	119	1032	1	1
182	491	103	1032	1	1
184	482	95	1032	1	1
186	475	102	1032	1	1
188	441	118	1032	1	1
190	430	136	1032	1	1
192	437	144	1032	1	1
194	438	128	1032	1	1
196	467	111	1032	1	1
198	463	90	1032	1	1
200	457	98	1032	1	1
202	423	111	1032	1	1
204	418	108	1032	1	1
206	394	120	1032	1	1
208	418	111	1032	1	1
210	421	105	1032	1	1
212	422	111	1032	1	1
214	436	106	1032	1	1
216	432	119	1032	1	1
218	418	129	1032	1	1
220	413	119	1032	1	1
222	409	98	1032	1	1
224	418	77	1032	1	1
226	406	91	1032	1	1
228	396	93	1032	1	1
230	398	107	1032	1	1
232	383	114	1032	1	1
234	370	114	1032	1	1
236	384	102	1032	1	1
238	390	90	1032	1	1
240	396	89	1032	1	1
242	391	93	1032	1	1
244	379	102	1032	1	1
246	387	118	1032	1	1
248	362	112	1032	1	1
250	382	95	1032	1	1
252	390	92	1032	1	1
254	398	101	1032	1	1
256	394	109	1032	1	1
258	369	112	1032	1	1
260	375	104	1032	1	1
262	384	101	1032	1	1
264	387	90	1032	1	1
266	391	87	1032	1	1
268	385	102	1032	1	1
270	389	105	1032	1	1
272	375	109	1032	1	1
274	376	115	1032	1	1
276	371	110	1032	1	1
278	399	95	1032	1	1
280	384	90	1032	1	1
282	399	94	1032	1	1
284	371	108	1032	1	1
286	386	106	1032	1	1
288	387	97	1032	1	1
290	387	96	1032	1	1
292	403	95	1032	1	1
294	394	98	1032	1	1
296	385	98	1032	1	1
298	374	106	1032	1	1
300	374	102	1032	1	1
302	381	95	1032	1	1
304	388	103	1032	1	1
306	374	97	1032	1	1
308	370	105	1032	1	1
310	382	95	1032	1	1
312	360	107	1032	1	1
314	361	103	1032	1	1
316	368	89	1032	1	1
318	345	89	1032	1	1
320	374	71	1032	1	1
322	357	86	1032	1	1
324	348	86	1032	1	1
326	340	96	1032	1	1
328	330	104	1032	1	1
330	332	89	1032	1	1
332	346	99	1032	1	1
334	350	89	1032	1	1
336	339	82	1032	1	1
338	337	79	1032	1	1
340	324	81	1032	1	1
342	336	83	1032	1	1
344	329	82	1032	1	1
346	301	90	1032	1	1
348	309	82	1032	1	1
350	316	87	1032	1	1
352	321	82	1032	1	1
354	320	90	1032	1	1
356	317	95	1032	1	1
358	325	81	1032	1	1
360	330	78	1032	1	1
362	326	80	1032	1	1
364	321	79	1032	1	1
366	314	83	1032	1	1
368	305	82	1032	1	1
370	293	79	1032	1	1
372	295	73	1032	1	1
374	303	67	1032	1	1
376	285	69	1032	1	1
378	301	67	1032	1	1
380	282	76	1032	1	1
382	267	89	1032	1	1
384	279	84	1032	1	1
386	276	71	1032	1	1
388	293	68	1032	1	1
390	292	51	1032	1	1
392	274	61	1032	1	1
394	274	76	1032	1	1
396	252	76	1032	1	1
398	247	79	1032	1	1
400	262	77	1032	1	1
402	264	70	1032	1	1
404	267	66	1032	1	1
406	277	61	1032	1	1
408	265	61	1032	1	1
410	266	62	1032	1	1
412	260	72	1032	1	1
414	256	74	1032	1	1
416	249	71	1032	1	1
418	266	66	1032	1	1
420	272	65	1032	1	1
422	247	75	1032	1	1
424	254	71	1032	1	1
426	249	58	1032	1	1
428	266	64	1032	1	1
430	256	66	1032	1	1
432	248	69	1032	1	1
434	248	61	1032	1	1
436	237	50	1032	1	1
438	226	50	1032	1	1
440	230	46	1032	1	1
442	224	47	1032	1	1
444	209	49	1032	1	1
446	195	55	1032	1	1
448	193	58	1032	1	1
450	187	59	1032	1	1
452	185	54	1032	1	1
454	201	40	1032	1	1
456	203	43	1032	1	1
458	202	46	1032	1	1
460	201	51	1032	1	1
462	194	52	1032	1	1
464	179	62	1032	1	1
466	191	53	1032	1	1
468	194	41	1032	1	1
470	183	41	1032	1	1
472	180	39	1032	1	1
474	165	43	1032	1	1
476	164	37	1032	1	1
478	159	41	1032	1	1
480	157	45	1032	1	1
482	159	54	1032	1	1
484	160	48	1032	1	1
486	170	43	1032	1	1
488	165	40	1032	1	1
490	155	34	1032	1	1
492	167	28	1032	1	1
494	154	34	1032	1	1
496	138	43	1032	1	1
498	129	45	1032	1	1
500	125	46	1032	1	1
502	131	36	1032	1	1
504	135	26	1032	1	1
0	1	0	10385	2	1
2	1	0	10385	2	1
4	1	0	10385	2	1
6	2	0	10385	2	1
8	2	0	10385	2	1
10	4	0	10385	2	1
12	5	0	10385	2	1
14	6	0	10385	2	1
16	7	0	10385	2	1
18	9	0	10385	2	1
20	11	0	10385	2	1
22	14	0	10385	2	1
24	19	0	10385	2	1
26	24	0	10385	2	1
28	32	0	10385	2	1
30	35	0	10385	2	1
32	44	0	10385	2	1
34	59	0	10385	2	1
36	71	0	10385	2	1
38	88	0	10385	2	1
40	119	0	10385	2	1
42	154	0	10385	2	1
44	196	0	10385	2	1
46	249	0	10385	2	1
48	315	0	10385	2	1
50	403	0	10385	2	1
52	500	0	10385	2	1
54	627	4	10385	2	1
56	793	7	10385	2	1
58	968	13	10385	2	1
60	1114	20	10385	2	1
62	1295	31	10385	2	1
64	1388	53	10385	2	1
66	1443	78	10385	2	1
68	1435	110	10385	2	1
70	1380	148	10385	2	1
72	1272	159	10385	2	1
74	1206	161	10385	2	1
76	1141	172	10385	2	1
78	1113	173	10385	2	1
80	1058	181	10385	2	1
82	1042	196	10385	2	1
84	1000	219	10385	2	1
86	957	225	10385	2	1
88	933	211	10385	2	1
90	924	201	10385	2	1
92	895	208	10385	2	1
94	880	227	10385	2	1
96	890	248	10385	2	1
98	900	230	10385	2	1
100	912	250	10385	2	1
102	923	259	10385	2	1
104	980	249	10385	2	1
106	977	248	10385	2	1
108	1003	266	10385	2	1
110	1042	284	10385	2	1
112	1042	310	10385	2	1
114	1061	297	10385	2	1
116	1068	297	10385	2	1
118	1118	262	10385	2	1
120	1151	271	10385	2	1
122	1126	275	10385	2	1
124	1159	275	10385	2	1
126	1108	293	10385	2	1
128	1076	291	10385	2	1
130	1099	285	10385	2	1
132	1107	271	10385	2	1
134	1131	264	10385	2	1
136	1108	277	10385	2	1
138	1081	266	10385	2	1
140	1058	274	10385	2	1
142	1040	270	10385	2	1
144	989	264	10385	2	1
146	992	233	10385	2	1
148	964	223	10385	2	1
150	965	236	10385	2	1
152	943	242	10385	2	1
154	931	247	10385	2	1
156	914	248	10385	2	1
158	916	235	10385	2	1
160	922	225	10385	2	1
162	935	210	10385	2	1
164	917	229	10385	2	1
166	898	238	10385	2	1
168	867	247	10385	2	1
170	839	226	10385	2	1
172	859	209	10385	2	1
174	876	210	10385	2	1
176	873	202	10385	2	1
178	872	219	10385	2	1
180	847	237	10385	2	1
182	837	253	10385	2	1
184	839	251	10385	2	1
186	870	213	10385	2	1
188	869	197	10385	2	1
190	876	173	10385	2	1
192	833	181	10385	2	1
194	773	207	10385	2	1
196	776	210	10385	2	1
198	742	208	10385	2	1
200	756	206	10385	2	1
202	767	200	10385	2	1
204	758	177	10385	2	1
206	756	157	10385	2	1
208	745	161	10385	2	1
210	707	176	10385	2	1
212	692	189	10385	2	1
214	674	213	10385	2	1
216	661	198	10385	2	1
218	687	171	10385	2	1
220	691	149	10385	2	1
222	685	157	10385	2	1
224	691	175	10385	2	1
226	648	198	10385	2	1
228	654	193	10385	2	1
230	670	183	10385	2	1
232	683	171	10385	2	1
234	675	174	10385	2	1
236	690	167	10385	2	1
238	676	168	10385	2	1
240	667	171	10385	2	1
242	676	189	10385	2	1
244	659	200	10385	2	1
246	669	182	10385	2	1
248	684	160	10385	2	1
250	698	146	10385	2	1
252	669	161	10385	2	1
254	676	167	10385	2	1
256	639	190	10385	2	1
258	631	186	10385	2	1
260	628	185	10385	2	1
262	636	160	10385	2	1
264	644	159	10385	2	1
266	651	147	10385	2	1
268	628	154	10385	2	1
270	616	158	10385	2	1
272	628	175	10385	2	1
274	579	197	10385	2	1
276	604	168	10385	2	1
278	608	148	10385	2	1
280	644	127	10385	2	1
282	603	125	10385	2	1
284	600	142	10385	2	1
286	576	155	10385	2	1
288	558	167	10385	2	1
290	550	167	10385	2	1
292	570	149	10385	2	1
294	575	142	10385	2	1
296	582	129	10385	2	1
298	595	122	10385	2	1
300	567	138	10385	2	1
302	546	157	10385	2	1
304	544	158	10385	2	1
306	533	147	10385	2	1
308	527	141	10385	2	1
310	535	134	10385	2	1
312	542	134	10385	2	1
314	538	135	10385	2	1
316	538	140	10385	2	1
318	508	130	10385	2	1
320	512	135	10385	2	1
322	494	123	10385	2	1
324	480	120	10385	2	1
326	483	122	10385	2	1
328	467	121	10385	2	1
330	459	125	10385	2	1
332	444	114	10385	2	1
334	457	108	10385	2	1
336	442	109	10385	2	1
338	440	112	10385	2	1
340	436	111	10385	2	1
342	414	110	10385	2	1
344	437	107	10385	2	1
346	421	108	10385	2	1
348	408	117	10385	2	1
350	402	118	10385	2	1
352	408	115	10385	2	1
354	409	101	10385	2	1
356	422	91	10385	2	1
358	421	95	10385	2	1
360	408	110	10385	2	1
362	413	115	10385	2	1
364	404	107	10385	2	1
366	404	105	10385	2	1
368	404	113	10385	2	1
370	420	97	10385	2	1
372	403	106	10385	2	1
374	418	105	10385	2	1
376	396	105	10385	2	1
378	367	104	10385	2	1
380	362	100	10385	2	1
382	372	95	10385	2	1
384	362	92	10385	2	1
386	365	92	10385	2	1
388	369	87	10385	2	1
390	353	104	10385	2	1
392	349	101	10385	2	1
394	352	103	10385	2	1
396	360	94	10385	2	1
398	347	91	10385	2	1
400	342	86	10385	2	1
402	354	84	10385	2	1
404	344	81	10385	2	1
406	350	87	10385	2	1
408	319	88	10385	2	1
410	305	82	10385	2	1
412	305	80	10385	2	1
414	303	78	10385	2	1
416	304	71	10385	2	1
418	310	73	10385	2	1
420	296	83	10385	2	1
422	285	83	10385	2	1
424	296	81	10385	2	1
426	310	85	10385	2	1
428	300	84	10385	2	1
430	307	78	10385	2	1
432	322	66	10385	2	1
434	301	69	10385	2	1
436	304	73	10385	2	1
438	289	77	10385	2	1
440	294	83	10385	2	1
442	293	86	10385	2	1
444	284	84	10385	2	1
446	308	72	10385	2	1
448	305	62	10385	2	1
450	289	61	10385	2	1
452	285	68	10385	2	1
454	273	77	10385	2	1
456	261	88	10385	2	1
458	261	84	10385	2	1
460	275	65	10385	2	1
462	284	65	10385	2	1
464	286	58	10385	2	1
466	275	74	10385	2	1
468	262	80	10385	2	1
470	255	82	10385	2	1
472	256	79	10385	2	1
474	264	70	10385	2	1
476	264	61	10385	2	1
478	274	53	10385	2	1
480	254	61	10385	2	1
482	254	70	10385	2	1
484	248	83	10385	2	1
486	250	80	10385	2	1
488	245	60	10385	2	1
490	265	44	10385	2	1
492	257	48	10385	2	1
494	231	51	10385	2	1
496	222	53	10385	2	1
498	207	56	10385	2	1
500	205	64	10385	2	1
502	203	60	10385	2	1
504	214	53	10385	2	1
0	1	0	10857	3	1
2	2	0	10857	3	1
4	2	0	10857	3	1
6	2	0	10857	3	1
8	2	0	10857	3	1
10	4	0	10857	3	1
12	4	0	10857	3	1
14	5	0	10857	3	1
16	5	0	10857	3	1
18	8	0	10857	3	1
20	10	0	10857	3	1
22	12	0	10857	3	1
24	17	0	10857	3	1
26	23	0	10857	3	1
28	29	0	10857	3	1
30	36	0	10857	3	1
32	50	0	10857	3	1
34	58	0	10857	3	1
36	74	0	10857	3	1
38	95	0	10857	3	1
40	127	0	10857	3	1
42	158	0	10857	3	1
44	207	0	10857	3	1
46	263	0	10857	3	1
48	331	0	10857	3	1
50	425	0	10857	3	1
52	517	0	10857	3	1
54	665	0	10857	3	1
56	831	3	10857	3	1
58	1004	11	10857	3	1
60	1160	27	10857	3	1
62	1306	49	10857	3	1
64	1367	64	10857	3	1
66	1387	97	10857	3	1
68	1380	116	10857	3	1
70	1346	146	10857	3	1
72	1308	159	10857	3	1
74	1213	176	10857	3	1
76	1138	170	10857	3	1
78	1118	193	10857	3	1
80	1080	191	10857	3	1
82	1026	208	10857	3	1
84	989	237	10857	3	1
86	1005	238	10857	3	1
88	971	246	10857	3	1
90	967	245	10857	3	1
92	958	240	10857	3	1
94	970	228	10857	3	1
96	965	233	10857	3	1
98	966	244	10857	3	1
100	968	267	10857	3	1
102	1013	273	10857	3	1
104	1024	260	10857	3	1
106	1054	290	10857	3	1
108	1052	297	10857	3	1
110	1062	299	10857	3	1
112	1124	287	10857	3	1
114	1140	282	10857	3	1
116	1191	290	10857	3	1
118	1175	310	10857	3	1
120	1183	308	10857	3	1
122	1188	307	10857	3	1
124	1205	311	10857	3	1
126	1238	318	10857	3	1
128	1243	335	10857	3	1
130	1225	325	10857	3	1
132	1222	315	10857	3	1
134	1189	309	10857	3	1
136	1191	290	10857	3	1
138	1178	300	10857	3	1
140	1149	308	10857	3	1
142	1149	294	10857	3	1
144	1113	281	10857	3	1
146	1115	276	10857	3	1
148	1096	256	10857	3	1
150	1095	257	10857	3	1
152	1033	261	10857	3	1
154	1022	267	10857	3	1
156	1042	262	10857	3	1
158	1011	262	10857	3	1
160	987	255	10857	3	1
162	999	244	10857	3	1
164	980	235	10857	3	1
166	968	247	10857	3	1
168	943	248	10857	3	1
170	919	245	10857	3	1
172	930	223	10857	3	1
174	926	205	10857	3	1
176	887	219	10857	3	1
178	863	217	10857	3	1
180	840	217	10857	3	1
182	861	222	10857	3	1
184	833	235	10857	3	1
186	822	211	10857	3	1
188	817	203	10857	3	1
190	830	187	10857	3	1
192	799	204	10857	3	1
194	794	200	10857	3	1
196	787	216	10857	3	1
198	775	208	10857	3	1
200	774	216	10857	3	1
202	790	217	10857	3	1
204	782	200	10857	3	1
206	784	181	10857	3	1
208	779	178	10857	3	1
210	777	177	10857	3	1
212	733	203	10857	3	1
214	713	209	10857	3	1
216	706	204	10857	3	1
218	698	193	10857	3	1
220	729	171	10857	3	1
222	732	171	10857	3	1
224	737	168	10857	3	1
226	705	175	10857	3	1
228	673	182	10857	3	1
230	643	181	10857	3	1
232	632	181	10857	3	1
234	648	168	10857	3	1
236	668	164	10857	3	1
238	641	152	10857	3	1
240	639	146	10857	3	1
242	625	150	10857	3	1
244	610	166	10857	3	1
246	612	176	10857	3	1
248	601	164	10857	3	1
250	611	145	10857	3	1
252	614	142	10857	3	1
254	598	137	10857	3	1
256	596	139	10857	3	1
258	556	151	10857	3	1
260	543	150	10857	3	1
262	529	135	10857	3	1
264	525	114	10857	3	1
266	529	121	10857	3	1
268	519	129	10857	3	1
270	493	121	10857	3	1
272	472	119	10857	3	1
274	459	106	10857	3	1
276	449	117	10857	3	1
278	441	124	10857	3	1
280	440	117	10857	3	1
282	425	109	10857	3	1
284	408	103	10857	3	1
286	421	103	10857	3	1
288	421	105	10857	3	1
290	431	118	10857	3	1
292	426	127	10857	3	1
294	432	126	10857	3	1
296	427	126	10857	3	1
298	443	117	10857	3	1
300	465	121	10857	3	1
302	463	119	10857	3	1
304	450	131	10857	3	1
306	447	120	10857	3	1
308	454	109	10857	3	1
310	447	112	10857	3	1
312	448	114	10857	3	1
314	442	117	10857	3	1
316	438	111	10857	3	1
318	438	109	10857	3	1
320	439	119	10857	3	1
322	427	123	10857	3	1
324	433	121	10857	3	1
326	431	108	10857	3	1
328	438	97	10857	3	1
330	418	99	10857	3	1
332	403	101	10857	3	1
334	400	97	10857	3	1
336	379	101	10857	3	1
338	378	92	10857	3	1
340	364	90	10857	3	1
342	352	84	10857	3	1
344	352	83	10857	3	1
346	350	90	10857	3	1
348	345	99	10857	3	1
350	341	99	10857	3	1
352	351	106	10857	3	1
354	361	97	10857	3	1
356	338	90	10857	3	1
358	352	77	10857	3	1
360	359	76	10857	3	1
362	346	81	10857	3	1
364	324	94	10857	3	1
366	315	94	10857	3	1
368	324	84	10857	3	1
370	312	72	10857	3	1
372	330	68	10857	3	1
374	316	75	10857	3	1
376	294	81	10857	3	1
378	283	91	10857	3	1
380	290	92	10857	3	1
382	305	87	10857	3	1
384	321	88	10857	3	1
386	327	83	10857	3	1
388	336	80	10857	3	1
390	327	82	10857	3	1
392	314	79	10857	3	1
394	311	88	10857	3	1
396	309	81	10857	3	1
398	310	84	10857	3	1
400	304	92	10857	3	1
402	304	89	10857	3	1
404	311	91	10857	3	1
406	351	85	10857	3	1
408	337	94	10857	3	1
410	345	86	10857	3	1
412	336	83	10857	3	1
414	328	76	10857	3	1
416	318	75	10857	3	1
418	315	72	10857	3	1
420	306	77	10857	3	1
422	297	88	10857	3	1
424	290	93	10857	3	1
426	303	66	10857	3	1
428	296	75	10857	3	1
430	290	73	10857	3	1
432	290	78	10857	3	1
434	287	70	10857	3	1
436	281	63	10857	3	1
438	258	80	10857	3	1
440	271	71	10857	3	1
442	269	77	10857	3	1
444	281	76	10857	3	1
446	286	85	10857	3	1
448	282	76	10857	3	1
450	272	71	10857	3	1
452	280	62	10857	3	1
454	274	64	10857	3	1
456	261	68	10857	3	1
458	266	70	10857	3	1
460	252	75	10857	3	1
462	253	75	10857	3	1
464	258	69	10857	3	1
466	271	55	10857	3	1
468	270	65	10857	3	1
470	252	66	10857	3	1
472	241	59	10857	3	1
474	246	65	10857	3	1
476	237	71	10857	3	1
478	239	68	10857	3	1
480	240	63	10857	3	1
482	238	58	10857	3	1
484	223	59	10857	3	1
486	224	56	10857	3	1
488	217	54	10857	3	1
490	229	60	10857	3	1
492	225	69	10857	3	1
494	224	66	10857	3	1
496	223	55	10857	3	1
498	230	51	10857	3	1
500	233	61	10857	3	1
502	235	63	10857	3	1
504	230	62	10857	3	1
0	1	0	13584	4	1
2	1	0	13584	4	1
4	1	0	13584	4	1
6	1	0	13584	4	1
8	1	0	13584	4	1
10	2	0	13584	4	1
12	2	0	13584	4	1
14	2	0	13584	4	1
16	3	0	13584	4	1
18	3	0	13584	4	1
20	4	0	13584	4	1
22	6	0	13584	4	1
24	9	0	13584	4	1
26	12	0	13584	4	1
28	15	0	13584	4	1
30	18	0	13584	4	1
32	21	0	13584	4	1
34	28	0	13584	4	1
36	34	0	13584	4	1
38	42	0	13584	4	1
40	58	0	13584	4	1
42	70	0	13584	4	1
44	92	0	13584	4	1
46	115	0	13584	4	1
48	144	0	13584	4	1
50	185	0	13584	4	1
52	235	0	13584	4	1
54	308	0	13584	4	1
56	381	1	13584	4	1
58	487	1	13584	4	1
60	610	7	13584	4	1
62	715	12	13584	4	1
64	835	17	13584	4	1
66	943	18	13584	4	1
68	1044	31	13584	4	1
70	1125	33	13584	4	1
72	1185	49	13584	4	1
74	1255	72	13584	4	1
76	1254	100	13584	4	1
78	1220	118	13584	4	1
80	1182	119	13584	4	1
82	1113	138	13584	4	1
84	1045	132	13584	4	1
86	962	138	13584	4	1
88	900	149	13584	4	1
90	863	153	13584	4	1
92	817	160	13584	4	1
94	775	166	13584	4	1
96	766	147	13584	4	1
98	736	161	13584	4	1
100	744	168	13584	4	1
102	682	197	13584	4	1
104	682	187	13584	4	1
106	693	188	13584	4	1
108	716	160	13584	4	1
110	713	158	13584	4	1
112	716	184	13584	4	1
114	724	184	13584	4	1
116	705	198	13584	4	1
118	690	192	13584	4	1
120	714	198	13584	4	1
122	711	197	13584	4	1
124	745	182	13584	4	1
126	754	193	13584	4	1
128	749	212	13584	4	1
130	723	209	13584	4	1
132	725	189	13584	4	1
134	728	171	13584	4	1
136	742	160	13584	4	1
138	711	162	13584	4	1
140	698	151	13584	4	1
142	658	187	13584	4	1
144	630	180	13584	4	1
146	631	164	13584	4	1
148	657	147	13584	4	1
150	642	150	13584	4	1
152	629	155	13584	4	1
154	623	148	13584	4	1
156	594	160	13584	4	1
158	610	161	13584	4	1
160	596	165	13584	4	1
162	612	149	13584	4	1
164	602	146	13584	4	1
166	607	158	13584	4	1
168	601	156	13584	4	1
170	595	158	13584	4	1
172	585	152	13584	4	1
174	586	152	13584	4	1
176	589	137	13584	4	1
178	587	127	13584	4	1
180	552	137	13584	4	1
182	557	150	13584	4	1
184	563	156	13584	4	1
186	543	152	13584	4	1
188	539	150	13584	4	1
190	553	148	13584	4	1
192	585	137	13584	4	1
194	593	146	13584	4	1
196	570	151	13584	4	1
198	532	152	13584	4	1
200	536	141	13584	4	1
202	547	125	13584	4	1
204	546	120	13584	4	1
206	539	140	13584	4	1
208	528	145	13584	4	1
210	512	158	13584	4	1
212	525	159	13584	4	1
214	522	140	13584	4	1
216	530	124	13584	4	1
218	548	126	13584	4	1
220	518	130	13584	4	1
222	519	137	13584	4	1
224	500	154	13584	4	1
226	500	136	13584	4	1
228	508	129	13584	4	1
230	507	112	13584	4	1
232	495	116	13584	4	1
234	486	111	13584	4	1
236	471	125	13584	4	1
238	471	133	13584	4	1
240	487	143	13584	4	1
242	469	143	13584	4	1
244	477	125	13584	4	1
246	483	111	13584	4	1
248	495	116	13584	4	1
250	490	122	13584	4	1
252	494	128	13584	4	1
254	472	137	13584	4	1
256	471	140	13584	4	1
258	477	139	13584	4	1
260	483	128	13584	4	1
262	496	122	13584	4	1
264	494	115	13584	4	1
266	481	124	13584	4	1
268	458	127	13584	4	1
270	484	118	13584	4	1
272	472	125	13584	4	1
274	475	132	13584	4	1
276	465	121	13584	4	1
278	487	115	13584	4	1
280	480	118	13584	4	1
282	478	117	13584	4	1
284	468	129	13584	4	1
286	484	127	13584	4	1
288	460	132	13584	4	1
290	468	134	13584	4	1
292	488	127	13584	4	1
294	477	121	13584	4	1
296	491	114	13584	4	1
298	466	121	13584	4	1
300	460	119	13584	4	1
302	444	113	13584	4	1
304	430	101	13584	4	1
306	423	95	13584	4	1
308	415	99	13584	4	1
310	394	93	13584	4	1
312	383	97	13584	4	1
314	370	95	13584	4	1
316	367	94	13584	4	1
318	363	90	13584	4	1
320	349	93	13584	4	1
322	367	102	13584	4	1
324	364	103	13584	4	1
326	348	108	13584	4	1
328	344	94	13584	4	1
330	354	76	13584	4	1
332	366	78	13584	4	1
334	357	88	13584	4	1
336	350	103	13584	4	1
338	324	105	13584	4	1
340	324	95	13584	4	1
342	342	76	13584	4	1
344	339	63	13584	4	1
346	359	64	13584	4	1
348	329	85	13584	4	1
350	326	87	13584	4	1
352	309	102	13584	4	1
354	310	96	13584	4	1
356	315	93	13584	4	1
358	330	70	13584	4	1
360	330	66	13584	4	1
362	323	69	13584	4	1
364	319	71	13584	4	1
366	281	83	13584	4	1
368	291	85	13584	4	1
370	294	80	13584	4	1
372	282	71	13584	4	1
374	289	78	13584	4	1
376	290	69	13584	4	1
378	270	67	13584	4	1
380	268	65	13584	4	1
382	251	72	13584	4	1
384	249	66	13584	4	1
386	246	66	13584	4	1
388	243	59	13584	4	1
390	236	55	13584	4	1
392	237	50	13584	4	1
394	230	55	13584	4	1
396	214	52	13584	4	1
398	206	54	13584	4	1
400	186	53	13584	4	1
402	187	44	13584	4	1
404	192	40	13584	4	1
406	191	40	13584	4	1
408	180	46	13584	4	1
410	171	43	13584	4	1
412	159	47	13584	4	1
414	162	48	13584	4	1
416	176	42	13584	4	1
418	166	41	13584	4	1
420	165	43	13584	4	1
422	165	42	13584	4	1
424	160	46	13584	4	1
426	162	41	13584	4	1
428	170	45	13584	4	1
430	159	46	13584	4	1
432	166	38	13584	4	1
434	167	41	13584	4	1
436	169	37	13584	4	1
438	162	48	13584	4	1
440	162	51	13584	4	1
442	165	51	13584	4	1
444	168	49	13584	4	1
446	172	41	13584	4	1
448	171	37	13584	4	1
450	159	32	13584	4	1
452	165	37	13584	4	1
454	165	41	13584	4	1
456	137	49	13584	4	1
458	144	44	13584	4	1
460	144	37	13584	4	1
462	152	34	13584	4	1
464	154	28	13584	4	1
466	149	30	13584	4	1
468	146	37	13584	4	1
470	133	44	13584	4	1
472	132	48	13584	4	1
474	135	41	13584	4	1
476	147	38	13584	4	1
478	146	36	13584	4	1
480	149	31	13584	4	1
482	151	30	13584	4	1
484	140	39	13584	4	1
486	129	39	13584	4	1
488	122	41	13584	4	1
490	131	40	13584	4	1
492	142	36	13584	4	1
494	145	30	13584	4	1
496	143	37	13584	4	1
498	138	29	13584	4	1
500	134	35	13584	4	1
502	129	45	13584	4	1
504	133	49	13584	4	1
0	1	0	15948	5	1
2	1	0	15948	5	1
4	1	0	15948	5	1
6	1	0	15948	5	1
8	2	0	15948	5	1
10	2	0	15948	5	1
12	3	0	15948	5	1
14	4	0	15948	5	1
16	5	0	15948	5	1
18	6	0	15948	5	1
20	7	0	15948	5	1
22	9	0	15948	5	1
24	12	0	15948	5	1
26	13	0	15948	5	1
28	21	0	15948	5	1
30	24	0	15948	5	1
32	35	0	15948	5	1
34	41	0	15948	5	1
36	53	0	15948	5	1
38	68	0	15948	5	1
40	90	0	15948	5	1
42	105	0	15948	5	1
44	135	0	15948	5	1
46	171	0	15948	5	1
48	214	0	15948	5	1
50	282	0	15948	5	1
52	369	0	15948	5	1
54	458	0	15948	5	1
56	587	0	15948	5	1
58	741	0	15948	5	1
60	923	4	15948	5	1
62	1099	6	15948	5	1
64	1231	20	15948	5	1
66	1324	44	15948	5	1
68	1372	66	15948	5	1
70	1316	87	15948	5	1
72	1293	93	15948	5	1
74	1237	117	15948	5	1
76	1164	128	15948	5	1
78	1064	146	15948	5	1
80	1009	144	15948	5	1
82	984	167	15948	5	1
84	914	171	15948	5	1
86	887	190	15948	5	1
88	854	195	15948	5	1
90	834	193	15948	5	1
92	845	196	15948	5	1
94	864	186	15948	5	1
96	822	207	15948	5	1
98	829	207	15948	5	1
100	823	232	15948	5	1
102	824	238	15948	5	1
104	838	228	15948	5	1
106	868	211	15948	5	1
108	868	223	15948	5	1
110	901	204	15948	5	1
112	877	237	15948	5	1
114	865	234	15948	5	1
116	870	243	15948	5	1
118	892	245	15948	5	1
120	909	241	15948	5	1
122	935	237	15948	5	1
124	942	225	15948	5	1
126	963	229	15948	5	1
128	932	253	15948	5	1
130	915	242	15948	5	1
132	904	224	15948	5	1
134	907	215	15948	5	1
136	876	199	15948	5	1
138	824	188	15948	5	1
140	798	172	15948	5	1
142	766	167	15948	5	1
144	731	153	15948	5	1
146	681	164	15948	5	1
148	670	174	15948	5	1
150	658	186	15948	5	1
152	641	185	15948	5	1
154	644	171	15948	5	1
156	669	157	15948	5	1
158	673	151	15948	5	1
160	687	163	15948	5	1
162	647	178	15948	5	1
164	628	184	15948	5	1
166	626	177	15948	5	1
168	652	169	15948	5	1
170	646	162	15948	5	1
172	638	154	15948	5	1
174	646	140	15948	5	1
176	661	144	15948	5	1
178	624	169	15948	5	1
180	595	182	15948	5	1
182	604	171	15948	5	1
184	605	138	15948	5	1
186	588	124	15948	5	1
188	604	125	15948	5	1
190	545	130	15948	5	1
192	538	142	15948	5	1
194	519	153	15948	5	1
196	515	148	15948	5	1
198	516	135	15948	5	1
200	527	119	15948	5	1
202	511	119	15948	5	1
204	507	119	15948	5	1
206	502	130	15948	5	1
208	488	140	15948	5	1
210	503	132	15948	5	1
212	486	147	15948	5	1
214	508	132	15948	5	1
216	492	124	15948	5	1
218	505	113	15948	5	1
220	491	113	15948	5	1
222	480	118	15948	5	1
224	481	134	15948	5	1
226	475	145	15948	5	1
228	474	145	15948	5	1
230	484	141	15948	5	1
232	480	137	15948	5	1
234	490	122	15948	5	1
236	492	108	15948	5	1
238	477	127	15948	5	1
240	476	119	15948	5	1
242	460	128	15948	5	1
244	465	115	15948	5	1
246	443	121	15948	5	1
248	464	118	15948	5	1
250	440	115	15948	5	1
252	422	112	15948	5	1
254	435	96	15948	5	1
256	419	105	15948	5	1
258	409	102	15948	5	1
260	406	100	15948	5	1
262	392	108	15948	5	1
264	400	112	15948	5	1
266	393	111	15948	5	1
268	387	101	15948	5	1
270	407	105	15948	5	1
272	418	100	15948	5	1
274	403	112	15948	5	1
276	426	116	15948	5	1
278	425	129	15948	5	1
280	402	124	15948	5	1
282	426	109	15948	5	1
284	422	102	15948	5	1
286	424	91	15948	5	1
288	417	95	15948	5	1
290	424	105	15948	5	1
292	397	115	15948	5	1
294	414	116	15948	5	1
296	406	121	15948	5	1
298	415	114	15948	5	1
300	421	100	15948	5	1
302	407	98	15948	5	1
304	387	84	15948	5	1
306	395	89	15948	5	1
308	356	96	15948	5	1
310	341	99	15948	5	1
312	344	96	15948	5	1
314	361	96	15948	5	1
316	357	102	15948	5	1
318	356	93	15948	5	1
320	352	86	15948	5	1
322	358	85	15948	5	1
324	356	88	15948	5	1
326	352	96	15948	5	1
328	344	102	15948	5	1
330	338	93	15948	5	1
332	335	84	15948	5	1
334	339	73	15948	5	1
336	341	82	15948	5	1
338	338	80	15948	5	1
340	332	94	15948	5	1
342	321	95	15948	5	1
344	315	92	15948	5	1
346	309	80	15948	5	1
348	309	72	15948	5	1
350	305	69	15948	5	1
352	302	76	15948	5	1
354	311	97	15948	5	1
356	307	105	15948	5	1
358	305	98	15948	5	1
360	316	80	15948	5	1
362	320	75	15948	5	1
364	334	70	15948	5	1
366	323	76	15948	5	1
368	325	83	15948	5	1
370	312	90	15948	5	1
372	300	92	15948	5	1
374	315	82	15948	5	1
376	307	75	15948	5	1
378	329	61	15948	5	1
380	331	71	15948	5	1
382	307	86	15948	5	1
384	294	89	15948	5	1
386	278	90	15948	5	1
388	280	83	15948	5	1
390	300	67	15948	5	1
392	302	52	15948	5	1
394	284	56	15948	5	1
396	270	72	15948	5	1
398	246	77	15948	5	1
400	236	77	15948	5	1
402	249	69	15948	5	1
404	239	66	15948	5	1
406	251	62	15948	5	1
408	257	54	15948	5	1
410	249	62	15948	5	1
412	251	60	15948	5	1
414	241	70	15948	5	1
416	241	71	15948	5	1
418	237	78	15948	5	1
420	248	71	15948	5	1
422	250	70	15948	5	1
424	264	57	15948	5	1
426	264	65	15948	5	1
428	255	52	15948	5	1
430	236	61	15948	5	1
432	243	60	15948	5	1
434	241	77	15948	5	1
436	241	69	15948	5	1
438	231	74	15948	5	1
440	245	62	15948	5	1
442	248	62	15948	5	1
444	247	55	15948	5	1
446	257	60	15948	5	1
448	237	70	15948	5	1
450	237	70	15948	5	1
452	224	66	15948	5	1
454	231	58	15948	5	1
456	232	56	15948	5	1
458	244	52	15948	5	1
460	240	63	15948	5	1
462	237	58	15948	5	1
464	217	71	15948	5	1
466	222	61	15948	5	1
468	219	63	15948	5	1
470	231	55	15948	5	1
472	224	58	15948	5	1
474	220	55	15948	5	1
476	219	57	15948	5	1
478	210	60	15948	5	1
480	213	56	15948	5	1
482	206	62	15948	5	1
484	205	55	15948	5	1
486	200	52	15948	5	1
488	199	55	15948	5	1
490	215	49	15948	5	1
492	205	56	15948	5	1
494	208	53	15948	5	1
496	202	57	15948	5	1
498	206	63	15948	5	1
500	200	59	15948	5	1
502	212	50	15948	5	1
504	196	42	15948	5	1
0	1	0	1643	6	1
2	1	0	1643	6	1
4	1	0	1643	6	1
6	1	0	1643	6	1
8	2	0	1643	6	1
10	2	0	1643	6	1
12	3	0	1643	6	1
14	3	0	1643	6	1
16	3	0	1643	6	1
18	4	0	1643	6	1
20	6	0	1643	6	1
22	6	0	1643	6	1
24	8	0	1643	6	1
26	11	0	1643	6	1
28	15	0	1643	6	1
30	19	0	1643	6	1
32	25	0	1643	6	1
34	32	0	1643	6	1
36	38	0	1643	6	1
38	50	0	1643	6	1
40	64	0	1643	6	1
42	81	0	1643	6	1
44	103	0	1643	6	1
46	132	0	1643	6	1
48	164	0	1643	6	1
50	209	0	1643	6	1
52	269	0	1643	6	1
54	330	0	1643	6	1
56	427	0	1643	6	1
58	540	1	1643	6	1
60	654	1	1643	6	1
62	801	3	1643	6	1
64	963	4	1643	6	1
66	1098	11	1643	6	1
68	1217	23	1643	6	1
70	1305	40	1643	6	1
72	1352	63	1643	6	1
74	1314	112	1643	6	1
76	1305	155	1643	6	1
78	1200	188	1643	6	1
80	1180	201	1643	6	1
82	1142	199	1643	6	1
84	1132	190	1643	6	1
86	1093	181	1643	6	1
88	1065	191	1643	6	1
90	1028	220	1643	6	1
92	984	235	1643	6	1
94	974	238	1643	6	1
96	987	243	1643	6	1
98	998	230	1643	6	1
100	973	217	1643	6	1
102	974	213	1643	6	1
104	954	235	1643	6	1
106	954	255	1643	6	1
108	951	283	1643	6	1
110	994	280	1643	6	1
112	1013	288	1643	6	1
114	1024	271	1643	6	1
116	1071	256	1643	6	1
118	1063	261	1643	6	1
120	1076	279	1643	6	1
122	1082	303	1643	6	1
124	1060	311	1643	6	1
126	1054	306	1643	6	1
128	1066	269	1643	6	1
130	1070	249	1643	6	1
132	1075	248	1643	6	1
134	1067	246	1643	6	1
136	1038	248	1643	6	1
138	983	252	1643	6	1
140	957	247	1643	6	1
142	936	223	1643	6	1
144	927	216	1643	6	1
146	898	210	1643	6	1
148	891	212	1643	6	1
150	859	210	1643	6	1
152	854	212	1643	6	1
154	821	240	1643	6	1
156	806	221	1643	6	1
158	856	208	1643	6	1
160	866	200	1643	6	1
162	874	223	1643	6	1
164	855	217	1643	6	1
166	848	227	1643	6	1
168	843	225	1643	6	1
170	830	227	1643	6	1
172	824	224	1643	6	1
174	836	202	1643	6	1
176	838	192	1643	6	1
178	831	178	1643	6	1
180	804	193	1643	6	1
182	787	211	1643	6	1
184	743	226	1643	6	1
186	732	220	1643	6	1
188	749	189	1643	6	1
190	781	184	1643	6	1
192	771	176	1643	6	1
194	751	179	1643	6	1
196	719	179	1643	6	1
198	732	185	1643	6	1
200	683	194	1643	6	1
202	693	181	1643	6	1
204	702	161	1643	6	1
206	707	167	1643	6	1
208	697	181	1643	6	1
210	691	197	1643	6	1
212	679	186	1643	6	1
214	682	182	1643	6	1
216	706	182	1643	6	1
218	689	188	1643	6	1
220	694	179	1643	6	1
222	699	160	1643	6	1
224	677	176	1643	6	1
226	674	173	1643	6	1
228	652	175	1643	6	1
230	678	167	1643	6	1
232	677	172	1643	6	1
234	677	170	1643	6	1
236	691	163	1643	6	1
238	647	173	1643	6	1
240	650	184	1643	6	1
242	652	170	1643	6	1
244	651	158	1643	6	1
246	636	153	1643	6	1
248	634	158	1643	6	1
250	606	157	1643	6	1
252	609	153	1643	6	1
254	573	167	1643	6	1
256	584	164	1643	6	1
258	583	159	1643	6	1
260	583	150	1643	6	1
262	589	151	1643	6	1
264	562	133	1643	6	1
266	555	139	1643	6	1
268	554	143	1643	6	1
270	542	147	1643	6	1
272	515	145	1643	6	1
274	523	138	1643	6	1
276	542	133	1643	6	1
278	520	123	1643	6	1
280	521	121	1643	6	1
282	508	134	1643	6	1
284	499	128	1643	6	1
286	463	129	1643	6	1
288	465	123	1643	6	1
290	456	116	1643	6	1
292	476	109	1643	6	1
294	478	110	1643	6	1
296	442	130	1643	6	1
298	442	129	1643	6	1
300	437	116	1643	6	1
302	433	112	1643	6	1
304	434	103	1643	6	1
306	430	98	1643	6	1
308	432	105	1643	6	1
310	404	111	1643	6	1
312	387	115	1643	6	1
314	406	108	1643	6	1
316	411	106	1643	6	1
318	399	96	1643	6	1
320	403	89	1643	6	1
322	398	97	1643	6	1
324	390	99	1643	6	1
326	377	106	1643	6	1
328	391	100	1643	6	1
330	369	112	1643	6	1
332	379	106	1643	6	1
334	376	93	1643	6	1
336	378	89	1643	6	1
338	361	83	1643	6	1
340	362	87	1643	6	1
342	351	95	1643	6	1
344	348	92	1643	6	1
346	343	87	1643	6	1
348	329	78	1643	6	1
350	334	74	1643	6	1
352	315	86	1643	6	1
354	311	85	1643	6	1
356	298	93	1643	6	1
358	291	80	1643	6	1
360	301	68	1643	6	1
362	292	67	1643	6	1
364	302	60	1643	6	1
366	280	68	1643	6	1
368	276	69	1643	6	1
370	264	77	1643	6	1
372	266	74	1643	6	1
374	261	74	1643	6	1
376	280	76	1643	6	1
378	271	74	1643	6	1
380	276	71	1643	6	1
382	280	69	1643	6	1
384	272	70	1643	6	1
386	277	69	1643	6	1
388	261	68	1643	6	1
390	257	75	1643	6	1
392	254	74	1643	6	1
394	264	67	1643	6	1
396	262	64	1643	6	1
398	259	60	1643	6	1
400	250	57	1643	6	1
402	256	64	1643	6	1
404	242	66	1643	6	1
406	236	68	1643	6	1
408	241	58	1643	6	1
410	238	63	1643	6	1
412	242	63	1643	6	1
414	234	62	1643	6	1
416	227	58	1643	6	1
418	219	67	1643	6	1
420	222	57	1643	6	1
422	238	54	1643	6	1
424	231	51	1643	6	1
426	221	51	1643	6	1
428	207	54	1643	6	1
430	205	47	1643	6	1
432	185	52	1643	6	1
434	184	51	1643	6	1
436	186	49	1643	6	1
438	203	58	1643	6	1
440	190	57	1643	6	1
442	200	47	1643	6	1
444	197	48	1643	6	1
446	194	48	1643	6	1
448	182	48	1643	6	1
450	198	52	1643	6	1
452	189	55	1643	6	1
454	182	59	1643	6	1
456	201	52	1643	6	1
458	192	51	1643	6	1
460	196	46	1643	6	1
462	187	44	1643	6	1
464	186	45	1643	6	1
466	185	50	1643	6	1
468	174	51	1643	6	1
470	176	51	1643	6	1
472	178	49	1643	6	1
474	186	50	1643	6	1
476	182	44	1643	6	1
478	176	38	1643	6	1
480	176	39	1643	6	1
482	178	47	1643	6	1
484	166	54	1643	6	1
486	172	51	1643	6	1
488	172	49	1643	6	1
490	168	41	1643	6	1
492	177	38	1643	6	1
494	171	40	1643	6	1
496	182	46	1643	6	1
498	164	55	1643	6	1
500	154	49	1643	6	1
502	158	38	1643	6	1
504	158	34	1643	6	1
0	1	0	1722	7	1
2	1	0	1722	7	1
4	1	0	1722	7	1
6	1	0	1722	7	1
8	2	0	1722	7	1
10	2	0	1722	7	1
12	3	0	1722	7	1
14	4	0	1722	7	1
16	5	0	1722	7	1
18	5	0	1722	7	1
20	7	0	1722	7	1
22	10	0	1722	7	1
24	12	0	1722	7	1
26	18	0	1722	7	1
28	22	0	1722	7	1
30	28	0	1722	7	1
32	33	0	1722	7	1
34	41	0	1722	7	1
36	52	0	1722	7	1
38	68	0	1722	7	1
40	82	0	1722	7	1
42	109	0	1722	7	1
44	136	0	1722	7	1
46	168	0	1722	7	1
48	227	0	1722	7	1
50	284	0	1722	7	1
52	351	0	1722	7	1
54	445	0	1722	7	1
56	564	3	1722	7	1
58	688	4	1722	7	1
60	833	9	1722	7	1
62	956	14	1722	7	1
64	1067	22	1722	7	1
66	1203	31	1722	7	1
68	1281	54	1722	7	1
70	1360	81	1722	7	1
72	1371	115	1722	7	1
74	1340	135	1722	7	1
76	1243	160	1722	7	1
78	1216	176	1722	7	1
80	1112	204	1722	7	1
82	1099	200	1722	7	1
84	1072	196	1722	7	1
86	1021	206	1722	7	1
88	1026	221	1722	7	1
90	974	219	1722	7	1
92	966	228	1722	7	1
94	950	234	1722	7	1
96	950	255	1722	7	1
98	945	258	1722	7	1
100	960	267	1722	7	1
102	987	282	1722	7	1
104	1017	286	1722	7	1
106	1051	300	1722	7	1
108	1110	288	1722	7	1
110	1138	311	1722	7	1
112	1160	321	1722	7	1
114	1196	297	1722	7	1
116	1208	297	1722	7	1
118	1223	287	1722	7	1
120	1216	290	1722	7	1
122	1217	297	1722	7	1
124	1214	328	1722	7	1
126	1161	343	1722	7	1
128	1190	335	1722	7	1
130	1203	309	1722	7	1
132	1204	283	1722	7	1
134	1219	271	1722	7	1
136	1170	274	1722	7	1
138	1145	264	1722	7	1
140	1103	265	1722	7	1
142	1059	287	1722	7	1
144	1046	269	1722	7	1
146	1052	257	1722	7	1
148	1017	235	1722	7	1
150	1014	243	1722	7	1
152	1018	248	1722	7	1
154	962	252	1722	7	1
156	958	273	1722	7	1
158	960	260	1722	7	1
160	944	252	1722	7	1
162	955	254	1722	7	1
164	979	246	1722	7	1
166	958	239	1722	7	1
168	957	246	1722	7	1
170	926	240	1722	7	1
172	909	243	1722	7	1
174	929	237	1722	7	1
176	943	256	1722	7	1
178	932	239	1722	7	1
180	902	235	1722	7	1
182	904	226	1722	7	1
184	906	230	1722	7	1
186	877	239	1722	7	1
188	898	214	1722	7	1
190	869	223	1722	7	1
192	865	215	1722	7	1
194	858	230	1722	7	1
196	868	223	1722	7	1
198	870	229	1722	7	1
200	863	235	1722	7	1
202	840	231	1722	7	1
204	820	212	1722	7	1
206	841	194	1722	7	1
208	824	197	1722	7	1
210	836	211	1722	7	1
212	794	215	1722	7	1
214	784	207	1722	7	1
216	786	183	1722	7	1
218	775	189	1722	7	1
220	767	188	1722	7	1
222	733	189	1722	7	1
224	737	195	1722	7	1
226	730	222	1722	7	1
228	731	221	1722	7	1
230	736	205	1722	7	1
232	761	175	1722	7	1
234	778	172	1722	7	1
236	754	195	1722	7	1
238	737	216	1722	7	1
240	738	210	1722	7	1
242	736	205	1722	7	1
244	754	192	1722	7	1
246	764	175	1722	7	1
248	750	190	1722	7	1
250	757	180	1722	7	1
252	723	189	1722	7	1
254	720	200	1722	7	1
256	713	211	1722	7	1
258	732	188	1722	7	1
260	731	196	1722	7	1
262	739	183	1722	7	1
264	734	180	1722	7	1
266	709	171	1722	7	1
268	714	177	1722	7	1
270	689	185	1722	7	1
272	721	180	1722	7	1
274	666	195	1722	7	1
276	662	189	1722	7	1
278	681	182	1722	7	1
280	702	189	1722	7	1
282	686	190	1722	7	1
284	692	179	1722	7	1
286	693	175	1722	7	1
288	698	181	1722	7	1
290	685	178	1722	7	1
292	693	172	1722	7	1
294	684	171	1722	7	1
296	672	187	1722	7	1
298	684	177	1722	7	1
300	662	179	1722	7	1
302	662	161	1722	7	1
304	667	163	1722	7	1
306	672	156	1722	7	1
308	632	165	1722	7	1
310	624	181	1722	7	1
312	623	168	1722	7	1
314	619	176	1722	7	1
316	636	164	1722	7	1
318	641	167	1722	7	1
320	639	171	1722	7	1
322	629	163	1722	7	1
324	630	152	1722	7	1
326	618	158	1722	7	1
328	639	171	1722	7	1
330	633	168	1722	7	1
332	632	166	1722	7	1
334	603	156	1722	7	1
336	598	145	1722	7	1
338	604	147	1722	7	1
340	599	156	1722	7	1
342	591	157	1722	7	1
344	570	163	1722	7	1
346	553	158	1722	7	1
348	569	144	1722	7	1
350	588	130	1722	7	1
352	582	116	1722	7	1
354	575	132	1722	7	1
356	530	139	1722	7	1
358	502	146	1722	7	1
360	517	140	1722	7	1
362	519	142	1722	7	1
364	530	133	1722	7	1
366	520	126	1722	7	1
368	509	130	1722	7	1
370	525	143	1722	7	1
372	500	150	1722	7	1
374	503	137	1722	7	1
376	489	132	1722	7	1
378	495	114	1722	7	1
380	496	99	1722	7	1
382	495	104	1722	7	1
384	446	110	1722	7	1
386	429	123	1722	7	1
388	413	122	1722	7	1
390	416	105	1722	7	1
392	430	111	1722	7	1
394	451	103	1722	7	1
396	425	114	1722	7	1
398	419	120	1722	7	1
400	409	117	1722	7	1
402	404	115	1722	7	1
404	426	111	1722	7	1
406	434	104	1722	7	1
408	443	107	1722	7	1
410	434	114	1722	7	1
412	423	110	1722	7	1
414	422	115	1722	7	1
416	446	112	1722	7	1
418	422	125	1722	7	1
420	425	111	1722	7	1
422	435	102	1722	7	1
424	430	101	1722	7	1
426	423	109	1722	7	1
428	425	112	1722	7	1
430	420	116	1722	7	1
432	403	108	1722	7	1
434	401	93	1722	7	1
436	414	89	1722	7	1
438	397	90	1722	7	1
440	366	100	1722	7	1
442	364	107	1722	7	1
444	366	112	1722	7	1
446	370	102	1722	7	1
448	361	96	1722	7	1
450	395	79	1722	7	1
452	369	84	1722	7	1
454	356	84	1722	7	1
456	345	89	1722	7	1
458	336	100	1722	7	1
460	332	100	1722	7	1
462	336	93	1722	7	1
464	350	88	1722	7	1
466	345	91	1722	7	1
468	352	82	1722	7	1
470	358	84	1722	7	1
472	321	86	1722	7	1
474	327	88	1722	7	1
476	325	81	1722	7	1
478	318	61	1722	7	1
480	319	65	1722	7	1
482	296	79	1722	7	1
484	290	76	1722	7	1
486	264	70	1722	7	1
488	268	58	1722	7	1
490	265	58	1722	7	1
492	252	66	1722	7	1
494	245	64	1722	7	1
496	249	56	1722	7	1
498	249	60	1722	7	1
500	240	67	1722	7	1
502	237	68	1722	7	1
504	227	68	1722	7	1
0	1	0	17649	8	1
2	1	0	17649	8	1
4	2	0	17649	8	1
6	3	0	17649	8	1
8	4	0	17649	8	1
10	5	0	17649	8	1
12	5	0	17649	8	1
14	8	0	17649	8	1
16	10	0	17649	8	1
18	11	0	17649	8	1
20	13	0	17649	8	1
22	18	0	17649	8	1
24	23	0	17649	8	1
26	28	0	17649	8	1
28	34	0	17649	8	1
30	44	0	17649	8	1
32	58	0	17649	8	1
34	73	0	17649	8	1
36	92	0	17649	8	1
38	116	0	17649	8	1
40	145	0	17649	8	1
42	188	0	17649	8	1
44	237	0	17649	8	1
46	296	0	17649	8	1
48	375	0	17649	8	1
50	471	0	17649	8	1
52	590	2	17649	8	1
54	753	3	17649	8	1
56	917	11	17649	8	1
58	1100	25	17649	8	1
60	1227	60	17649	8	1
62	1314	81	17649	8	1
64	1394	103	17649	8	1
66	1450	105	17649	8	1
68	1439	128	17649	8	1
70	1420	137	17649	8	1
72	1363	164	17649	8	1
74	1301	177	17649	8	1
76	1208	198	17649	8	1
78	1104	208	17649	8	1
80	1077	181	17649	8	1
82	1022	184	17649	8	1
84	991	191	17649	8	1
86	961	218	17649	8	1
88	947	227	17649	8	1
90	918	211	17649	8	1
92	886	202	17649	8	1
94	867	191	17649	8	1
96	859	193	17649	8	1
98	836	218	17649	8	1
100	832	239	17649	8	1
102	835	251	17649	8	1
104	855	243	17649	8	1
106	883	223	17649	8	1
108	905	211	17649	8	1
110	924	210	17649	8	1
112	923	242	17649	8	1
114	921	256	17649	8	1
116	913	252	17649	8	1
118	899	224	17649	8	1
120	908	208	17649	8	1
122	927	210	17649	8	1
124	933	223	17649	8	1
126	885	248	17649	8	1
128	887	251	17649	8	1
130	877	228	17649	8	1
132	881	219	17649	8	1
134	900	200	17649	8	1
136	895	209	17649	8	1
138	855	200	17649	8	1
140	838	202	17649	8	1
142	795	212	17649	8	1
144	811	190	17649	8	1
146	786	197	17649	8	1
148	783	191	17649	8	1
150	774	191	17649	8	1
152	754	202	17649	8	1
154	767	183	17649	8	1
156	748	180	17649	8	1
158	736	184	17649	8	1
160	733	187	17649	8	1
162	723	192	17649	8	1
164	703	202	17649	8	1
166	696	187	17649	8	1
168	696	178	17649	8	1
170	725	163	17649	8	1
172	684	182	17649	8	1
174	696	190	17649	8	1
176	659	194	17649	8	1
178	682	193	17649	8	1
180	690	197	17649	8	1
182	719	197	17649	8	1
184	731	196	17649	8	1
186	729	197	17649	8	1
188	692	188	17649	8	1
190	689	178	17649	8	1
192	694	170	17649	8	1
194	708	167	17649	8	1
196	700	177	17649	8	1
198	668	180	17649	8	1
200	647	187	17649	8	1
202	648	161	17649	8	1
204	642	168	17649	8	1
206	665	164	17649	8	1
208	644	163	17649	8	1
210	647	165	17649	8	1
212	625	164	17649	8	1
214	616	157	17649	8	1
216	620	165	17649	8	1
218	619	147	17649	8	1
220	603	151	17649	8	1
222	600	154	17649	8	1
224	610	152	17649	8	1
226	600	165	17649	8	1
228	593	176	17649	8	1
230	603	155	17649	8	1
232	622	146	17649	8	1
234	618	151	17649	8	1
236	618	159	17649	8	1
238	592	160	17649	8	1
240	581	169	17649	8	1
242	588	167	17649	8	1
244	589	158	17649	8	1
246	592	142	17649	8	1
248	582	129	17649	8	1
250	589	137	17649	8	1
252	570	143	17649	8	1
254	567	154	17649	8	1
256	548	154	17649	8	1
258	543	135	17649	8	1
260	533	113	17649	8	1
262	524	114	17649	8	1
264	523	120	17649	8	1
266	507	127	17649	8	1
268	483	134	17649	8	1
270	466	129	17649	8	1
272	466	127	17649	8	1
274	469	118	17649	8	1
276	473	121	17649	8	1
278	477	122	17649	8	1
280	488	122	17649	8	1
282	462	124	17649	8	1
284	464	120	17649	8	1
286	461	118	17649	8	1
288	478	106	17649	8	1
290	440	129	17649	8	1
292	460	132	17649	8	1
294	441	144	17649	8	1
296	468	120	17649	8	1
298	470	125	17649	8	1
300	479	115	17649	8	1
302	460	125	17649	8	1
304	468	125	17649	8	1
306	459	125	17649	8	1
308	464	124	17649	8	1
310	471	124	17649	8	1
312	467	112	17649	8	1
314	458	108	17649	8	1
316	454	112	17649	8	1
318	456	120	17649	8	1
320	444	124	17649	8	1
322	435	137	17649	8	1
324	436	117	17649	8	1
326	440	104	17649	8	1
328	439	93	17649	8	1
330	435	85	17649	8	1
332	406	93	17649	8	1
334	400	99	17649	8	1
336	376	110	17649	8	1
338	360	98	17649	8	1
340	363	95	17649	8	1
342	375	85	17649	8	1
344	364	90	17649	8	1
346	353	89	17649	8	1
348	352	89	17649	8	1
350	332	94	17649	8	1
352	341	101	17649	8	1
354	355	89	17649	8	1
356	357	89	17649	8	1
358	357	86	17649	8	1
360	337	82	17649	8	1
362	339	88	17649	8	1
364	330	88	17649	8	1
366	326	93	17649	8	1
368	320	93	17649	8	1
370	309	82	17649	8	1
372	316	71	17649	8	1
374	314	71	17649	8	1
376	314	75	17649	8	1
378	316	77	17649	8	1
380	288	88	17649	8	1
382	288	90	17649	8	1
384	281	86	17649	8	1
386	294	71	17649	8	1
388	294	73	17649	8	1
390	321	66	17649	8	1
392	277	77	17649	8	1
394	283	69	17649	8	1
396	280	77	17649	8	1
398	272	84	17649	8	1
400	274	91	17649	8	1
402	280	88	17649	8	1
404	293	76	17649	8	1
406	295	77	17649	8	1
408	308	75	17649	8	1
410	309	79	17649	8	1
412	312	93	17649	8	1
414	294	99	17649	8	1
416	285	100	17649	8	1
418	303	73	17649	8	1
420	309	61	17649	8	1
422	324	62	17649	8	1
424	300	74	17649	8	1
426	286	87	17649	8	1
428	286	92	17649	8	1
430	294	91	17649	8	1
432	301	86	17649	8	1
434	313	77	17649	8	1
436	320	70	17649	8	1
438	315	81	17649	8	1
440	306	93	17649	8	1
442	301	91	17649	8	1
444	304	85	17649	8	1
446	318	82	17649	8	1
448	321	72	17649	8	1
450	328	72	17649	8	1
452	319	81	17649	8	1
454	297	77	17649	8	1
[truncated: 20,771 more rows]
