# Supplementary material for: From affinity selection to kinetic selection in Germinal Centre modelling
Source: PLoS Comput Biol. 2022 Jun 3;18(6):e1010168. doi: 10.1371/journal.pcbi.1010168 (PMC9200358; doi:10.1371/journal.pcbi.1010168)
Supplement: S1 File — Simulation data of three scenarios used to produce Figs 3 and 4, and S1–S7 Figs. (ZIP) [file pcbi.1010168.s009.zip › A_Tables/Table_C_SC2/0/Clones_Temporal_Ag_Affinity_summary.csv]

time	Affinity_mean	Clone_Ag_mean	Affinity_min	Clone_Ag_min	Affinity_max	Clone_Ag_max	Clone_ID
0	0.041222	0	0.041222	0	0.041222	0	1
2	0.041222	0	0.041222	0	0.041222	0	1
4	0.041222	0	0.041222	0	0.041222	0	1
6	0.041222	0	0.041222	0	0.041222	0	1
8	0.041222	0	0.041222	0	0.041222	0	1
10	0.041222	0	0.041222	0	0.041222	0	1
12	0.041222	0	0.041222	0	0.041222	0	1
14	0.041222	0	0.041222	0	0.041222	0	1
16	0.041222	0	0.041222	0	0.041222	0	1
18	0.041222	0	0.041222	0	0.041222	0	1
20	0.041222	0	0.041222	0	0.041222	0	1
22	0.041222	0	0.041222	0	0.041222	0	1
24	0.041222	0	0.041222	0	0.041222	0	1
26	0.0462928	0	0.034746	0	0.058009	0	1
28	0.0511028333333333	0	0.031507	0	0.075013	0	1
30	0.0534374333333333	0	0.034744	0	0.077214	0	1
32	0.0572199	0	0.038398	0	0.079693	0	1
34	0.0609813333333333	0	0.037391	0	0.085422	0	1
36	0.0615352333333333	0	0.039605	0	0.087092	0	1
38	0.06339	0	0.038992	0	0.093422	0	1
40	0.0669788	0	0.043399	0	0.097384	0	1
42	0.0676178333333333	0	0.042862	0	0.098492	0	1
44	0.0693614666666667	0	0.043896	0	0.101057	0	1
46	0.0711767666666667	0	0.045443	0	0.106377	0	1
48	0.0722077666666667	0	0.049193	0	0.106141	0	1
50	0.0727697666666667	0.2	0.04895	0	0.109419	5	1
52	0.0744157333333333	0.933333333333333	0.050074	0	0.112545	15	1
54	0.0760048666666667	2.66666666666667	0.049444	0	0.114178	24	1
56	0.0761491333333333	10.2	0.053687	0	0.111906	51	1
58	0.0777603333333333	28.0333333333333	0.053059	0	0.119739	146	1
60	0.0784840666666667	56.5	0.051533	0	0.116991	217	1
62	0.0808219666666667	92.1	0.052058	1	0.115964	318	1
64	0.0826552333333333	144.966666666667	0.052653	4	0.116247	456.5	1
66	0.0855829	212.375	0.054707	12	0.118038	558.5	1
68	0.0895961666666667	303.4	0.059327	33	0.122734	747	1
70	0.0946639	411.783333333333	0.063619	67	0.129553	853	1
72	0.102073066666667	531.266666666667	0.065	158	0.13854	1000	1
74	0.110750066666667	672.025	0.069985	246	0.147279	1163	1
76	0.121380866666667	821.916666666667	0.079755	384	0.165354	1331.5	1
78	0.1354981	957.691666666667	0.085418	507.25	0.189725	1453.5	1
80	0.1494041	1105.475	0.094385	583.5	0.211207	1640	1
82	0.165815066666667	1230.25	0.110499	728	0.228958	1778.5	1
84	0.181884966666667	1355.875	0.11878	806	0.250121	1929.25	1
86	0.199507466666667	1462.46666666667	0.13361	888	0.262584	2081	1
88	0.216807766666667	1566.46666666667	0.15304	977	0.288891	2205.5	1
90	0.235574233333333	1675.29166666667	0.16742	985.5	0.303924	2416.5	1
92	0.254197033333333	1757.64166666667	0.177161	1002.25	0.315203	2478	1
94	0.2746055	1853.53333333333	0.198512	1042.5	0.329443	2641	1
96	0.293332033333333	1946.09166666667	0.22135	1112.75	0.350223	2671.5	1
98	0.313205466666667	2046.06666666667	0.247287	1231.5	0.371854	2811	1
100	0.330721166666667	2145.91666666667	0.262589	1203.5	0.393501	3051.75	1
102	0.348457666666667	2220.84166666667	0.28572	1247.5	0.410872	3075.5	1
104	0.361004533333333	2311.575	0.297405	1295.5	0.414157	3249.5	1
106	0.3760761	2367.94166666667	0.309037	1239	0.425998	3381.5	1
108	0.391463466666667	2434.35833333333	0.32781	1254.5	0.436998	3634.25	1
110	0.404525633333333	2493.69166666667	0.344712	1308.5	0.447287	3657	1
112	0.4164587	2553.175	0.348136	1315.5	0.458691	3862.5	1
114	0.429526666666667	2563.5	0.357026	1333	0.47201	3961.5	1
116	0.4431478	2573.76666666667	0.372828	1333.5	0.48871	3982	1
118	0.453934866666667	2569.79166666667	0.395313	1294	0.499019	4034.5	1
120	0.464000733333333	2553.575	0.400603	1251.5	0.508131	4060.25	1
122	0.474876766666667	2540.86666666667	0.413197	1274.5	0.518914	4178.5	1
124	0.4843616	2503.45	0.417107	1230	0.521677	4090.5	1
126	0.494296633333333	2463.34166666667	0.432551	1171.5	0.532373	4051.5	1
128	0.501648133333333	2419.43333333333	0.431835	1171.5	0.545178	4027	1
130	0.5110023	2373.95833333333	0.449223	1207	0.548754	3904.75	1
132	0.517018266666667	2303.075	0.458752	1197.75	0.549863	3784	1
134	0.523862733333333	2237.65	0.473442	1147.5	0.557912	3685.5	1
136	0.529259433333333	2169.74166666667	0.481501	1100	0.562547	3544.5	1
138	0.5352582	2099.725	0.4896	1073.75	0.576764	3464.5	1
140	0.539904466666667	2032.025	0.496705	1042.25	0.589667	3332.5	1
142	0.5446665	1971.6	0.505042	995.25	0.595917	3199.75	1
144	0.549793366666667	1905.28333333333	0.507339	972.5	0.600164	3083.5	1
146	0.552932333333333	1864.65	0.513121	1002.5	0.590154	2955.25	1
148	0.558963	1818.05833333333	0.520522	942.5	0.597631	2919.75	1
150	0.561735066666667	1804.11666666667	0.509937	916.5	0.596866	2873	1
152	0.565712933333333	1783.15	0.520434	889.75	0.605782	2759.5	1
154	0.5687188	1768.89166666667	0.540607	838.75	0.606147	2784.5	1
156	0.572793566666667	1764.975	0.529492	804	0.615987	2796.75	1
158	0.5764091	1758.03333333333	0.529833	815.5	0.624355	2789.5	1
160	0.578989	1733.90833333333	0.530222	808.5	0.624547	2872.5	1
162	0.581486366666667	1722.51666666667	0.537564	809.5	0.617744	2877.5	1
164	0.584304666666667	1706.11666666667	0.536144	789	0.614636	2845.5	1
166	0.585103433333333	1683.89166666667	0.543402	755.5	0.615067	2887	1
168	0.588854	1663.98333333333	0.552678	779.5	0.625086	2784.5	1
170	0.590660433333333	1641	0.559179	771	0.627004	2769.25	1
172	0.592762233333333	1611.80833333333	0.563132	751.75	0.623833	2753.75	1
174	0.594023033333333	1591.95833333333	0.56934	777	0.625372	2727	1
176	0.595186433333333	1582.875	0.56733	741	0.626018	2726.5	1
178	0.5978617	1576.39166666667	0.5717	765.25	0.63185	2611.5	1
180	0.600860833333333	1562.01666666667	0.578436	739.5	0.63997	2684.5	1
182	0.602163133333333	1558.95	0.571046	726	0.64407	2642	1
184	0.605198266666667	1538.75	0.576686	710.5	0.64748	2600.5	1
186	0.607821233333333	1515.70833333333	0.58265	697.75	0.643385	2616	1
188	0.608374766666667	1500.00833333333	0.580103	761.5	0.646908	2568	1
190	0.60837	1484.31666666667	0.585823	758.5	0.645967	2510.5	1
192	0.6094623	1460.69166666667	0.579034	736.25	0.640698	2469.25	1
194	0.610093	1438.81666666667	0.587444	698.25	0.641727	2494.5	1
196	0.610837133333333	1425.675	0.589503	707	0.654107	2496.5	1
198	0.610738333333333	1406.4	0.574338	721.5	0.655571	2501	1
200	0.609067166666667	1387.88333333333	0.567629	745	0.647491	2419	1
202	0.609400366666667	1367.03333333333	0.555113	722	0.643989	2422.25	1
204	0.6125856	1346.175	0.56436	695.5	0.6421	2410.5	1
206	0.6141742	1340.48333333333	0.566577	701.5	0.654342	2466.25	1
208	0.614545633333333	1325.225	0.574396	678.5	0.64636	2403	1
210	0.6151401	1316.68333333333	0.576886	673.5	0.649799	2316.5	1
212	0.616217566666667	1301.08333333333	0.580791	661	0.647316	2318	1
214	0.615592266666667	1292.675	0.57344	647	0.647219	2264.5	1
216	0.617154233333333	1281.28333333333	0.562575	650.5	0.651113	2251.25	1
218	0.620699033333333	1268.45833333333	0.579547	631	0.65368	2253.75	1
220	0.6199579	1241.35833333333	0.588243	609.5	0.646807	2233.75	1
222	0.618363666666667	1229.75	0.59004	635	0.647121	2157.75	1
224	0.617368733333333	1213.44166666667	0.586973	614	0.65091	2110	1
226	0.6170382	1204.68333333333	0.575617	615	0.649062	2118.5	1
228	0.6190308	1189.01666666667	0.579116	591.5	0.656682	2094.5	1
230	0.619357133333333	1190.71666666667	0.579644	582	0.657177	2055	1
232	0.622234066666667	1179.10833333333	0.585364	540	0.662006	2127.25	1
234	0.622674633333333	1167.15	0.591222	520	0.652904	2101	1
236	0.622106033333333	1159.21666666667	0.584864	542	0.649997	2138.5	1
238	0.622681966666667	1149.225	0.581813	545.5	0.659239	2032.5	1
240	0.623303033333333	1154.53333333333	0.582336	533	0.648712	2117	1
242	0.625000133333333	1137.475	0.588051	543.5	0.670668	2041.5	1
244	0.625647733333333	1126.5	0.586332	560.5	0.666115	2030.5	1
246	0.625349233333333	1111.35	0.575718	545	0.660475	2040	1
248	0.6267323	1099.05	0.582974	540.5	0.662245	2001.25	1
250	0.628064666666667	1091.625	0.58642	516	0.663244	1975.25	1
252	0.629278766666667	1079.20833333333	0.58967	511	0.674487	1952	1
254	0.629326466666667	1065.9	0.587974	526.25	0.663088	1922	1
256	0.6275235	1054.35833333333	0.590286	548.5	0.66105	1935.5	1
258	0.627893766666667	1041.74166666667	0.592959	564	0.671969	1934	1
260	0.628621	1031.39166666667	0.594555	537.5	0.667478	1910.75	1
262	0.629442933333333	1018.43333333333	0.596453	522.5	0.685093	1914.25	1
264	0.627953666666667	1012.14166666667	0.599791	485.5	0.659641	1887.25	1
266	0.628982233333333	998.725	0.589223	476	0.65572	1839.5	1
268	0.629749733333333	991.666666666667	0.586885	502.5	0.658644	1823	1
270	0.6267307	991.4	0.587424	523	0.657174	1801.25	1
272	0.6287323	992.016666666667	0.593053	512.5	0.656295	1858.5	1
274	0.626788366666667	977.4	0.593719	500.5	0.664544	1871.25	1
276	0.625633466666667	961.316666666667	0.58496	492.5	0.662746	1835.25	1
278	0.625516533333333	949.65	0.589485	487	0.652658	1809	1
280	0.624019566666667	945.208333333333	0.583706	471.5	0.655301	1758	1
282	0.623629933333333	932.9	0.580721	477.5	0.655805	1760.25	1
284	0.6243075	923.316666666667	0.577967	523.5	0.657421	1730	1
286	0.626718233333333	918.775	0.585487	511.25	0.661182	1677.5	1
288	0.625779766666667	912.675	0.59007	514.5	0.656699	1702	1
290	0.6249372	910.5	0.581688	502	0.655235	1718.5	1
292	0.622901133333333	902.8	0.589457	508.5	0.656269	1639.5	1
294	0.622054633333333	897.833333333333	0.585875	501	0.655239	1623.5	1
296	0.6228406	890.291666666667	0.582771	476.5	0.658307	1663	1
298	0.6245644	886.808333333333	0.581951	489.5	0.657329	1638	1
300	0.624970933333333	875	0.581737	497.5	0.674241	1592.5	1
302	0.6267079	868.8	0.582544	486	0.670578	1604.75	1
304	0.627162966666667	860.141666666667	0.584639	476	0.670988	1604	1
306	0.629061733333333	848.616666666667	0.598436	464	0.675596	1567.75	1
308	0.6291545	832.891666666667	0.596757	460	0.677038	1547.75	1
310	0.6257419	825.975	0.581114	429	0.671147	1523	1
312	0.6275983	821.766666666667	0.562519	422.25	0.675629	1552	1
314	0.626078766666667	812.358333333333	0.562638	412.75	0.661484	1528.75	1
316	0.630176633333333	812.025	0.583134	404.5	0.667046	1519.25	1
318	0.630010966666667	804.783333333333	0.602841	424.5	0.673736	1481.5	1
320	0.630664766666667	796.891666666667	0.601604	405	0.669864	1495	1
322	0.6309695	793.533333333333	0.585519	411	0.686395	1478.5	1
324	0.6296889	788.008333333333	0.583851	389	0.679618	1488	1
326	0.629896333333333	785.175	0.582587	389.5	0.67293	1508.25	1
328	0.630610333333333	777.4	0.582255	393.5	0.668025	1513.75	1
330	0.630361033333333	762.766666666667	0.591044	373.5	0.671977	1493.25	1
332	0.630176266666667	760.625	0.590665	379	0.668926	1497	1
334	0.629783633333333	749.408333333333	0.590325	339.5	0.664752	1491	1
336	0.628318933333333	745.2	0.586612	343.5	0.660745	1496.5	1
338	0.630999066666667	737.25	0.589892	341.5	0.680505	1526.75	1
340	0.6297437	722.7	0.594122	333.5	0.684339	1506	1
342	0.629543033333333	717.7	0.590107	355.5	0.681571	1442.5	1
344	0.627712633333333	716.15	0.582427	382	0.685869	1455.5	1
346	0.626200866666667	702.041666666667	0.592249	360.5	0.66983	1406.5	1
348	0.626015566666667	696.758333333333	0.577825	328.5	0.674818	1405.75	1
350	0.626218466666667	689.625	0.569656	327.5	0.652363	1371.25	1
352	0.6266049	689.466666666667	0.572535	302.5	0.660859	1363.75	1
354	0.624870066666667	676.075	0.587954	306	0.652263	1333	1
356	0.6248117	668.625	0.574528	297	0.665771	1329.5	1
358	0.624912333333333	665.266666666667	0.587477	279.5	0.676834	1343.5	1
360	0.623823366666667	661.691666666667	0.584802	284	0.668478	1320.75	1
362	0.6252772	655.533333333333	0.580509	251	0.677359	1244	1
364	0.624925366666667	642.925	0.582633	246.5	0.662653	1214.5	1
366	0.624408633333333	627.141666666667	0.558102	230.5	0.663712	1182.25	1
368	0.625963266666667	622.25	0.562578	234	0.663362	1153.5	1
370	0.6247882	619.2	0.581754	251.5	0.653793	1141.5	1
372	0.624582366666667	617.208333333333	0.584081	264.5	0.659694	1170	1
374	0.6222678	609.066666666667	0.585929	233	0.656098	1190	1
376	0.622610833333333	600.133333333333	0.579734	246.5	0.671662	1185	1
378	0.624324766666667	593.75	0.576888	243	0.669412	1208	1
380	0.626235933333333	585.166666666667	0.576866	272.25	0.667762	1197.5	1
382	0.628009766666667	584.45	0.58298	267	0.675011	1145.5	1
384	0.6311133	581.683333333333	0.5975	266.5	0.678877	1115	1
386	0.629057033333333	577.716666666667	0.601764	267.5	0.667686	1099.25	1
388	0.6286905	571.216666666667	0.577077	275.5	0.669181	1098	1
390	0.627008333333333	567.866666666667	0.586351	276	0.669062	1083	1
392	0.628712833333333	563	0.598652	274	0.674903	1105.5	1
394	0.628489966666667	557.275	0.596818	264.5	0.675904	1051.5	1
396	0.628669666666667	553.383333333333	0.592951	264.5	0.668159	1072.75	1
398	0.6309309	542.808333333333	0.589466	289	0.680091	1059.5	1
400	0.635541	544.508333333333	0.596603	275.5	0.669758	1031.75	1
402	0.6339107	538.9	0.58657	270	0.667182	1036.25	1
404	0.636348133333333	530.575	0.599523	261.5	0.680441	1027	1
406	0.633336266666667	530.308333333333	0.600262	265.5	0.673836	1044	1
408	0.635077666666667	524.408333333333	0.590214	251.75	0.67935	1063.5	1
410	0.631001633333333	525.766666666667	0.586528	236.5	0.684021	1022.5	1
412	0.630736266666667	517.6	0.583219	237.5	0.681353	1040	1
414	0.629823566666667	510.333333333333	0.583009	227	0.684607	1015.5	1
416	0.6294054	510.225	0.572722	232	0.687817	1038	1
418	0.629462833333333	506.95	0.582487	223.5	0.675543	980.5	1
420	0.6276598	505.391666666667	0.56794	212	0.673579	962.25	1
422	0.625910133333333	501.866666666667	0.585177	237	0.674011	910	1
424	0.624981	495.116666666667	0.5772	223.5	0.677926	916	1
426	0.627162866666667	491.758333333333	0.581402	217	0.685349	922.25	1
428	0.6281781	486.416666666667	0.578399	197.75	0.68944	916	1
430	0.627694	482.85	0.587542	200	0.682141	893.5	1
432	0.628377	476.975	0.580908	199.25	0.68312	841.75	1
434	0.626251066666667	470.325	0.586079	195.5	0.665565	858.5	1
436	0.6256868	468.3	0.569625	194	0.66493	842.25	1
438	0.627212	466.45	0.552589	185.5	0.66719	835.5	1
440	0.628202366666667	465.575	0.577023	174.5	0.662813	801	1
442	0.630205466666667	458.366666666667	0.593813	163	0.658441	831.25	1
444	0.626972466666667	457.241666666667	0.589963	177.5	0.66724	806.5	1
446	0.628645266666667	451.483333333333	0.593207	178.5	0.663281	792.5	1
448	0.626473833333333	446.525	0.574619	195	0.655103	783.5	1
450	0.6280499	444.333333333333	0.556168	208.5	0.656229	779	1
452	0.6275781	442.025	0.564917	203.5	0.66158	820	1
454	0.627731033333333	441.158333333333	0.576959	197.75	0.66191	830.5	1
456	0.6279787	435.775	0.579782	186.5	0.663112	854.5	1
458	0.6253529	426.033333333333	0.570857	173	0.661098	840	1
460	0.6228088	421.166666666667	0.556771	169	0.66628	841.25	1
462	0.621390266666667	419.558333333333	0.565393	168	0.668739	824	1
464	0.623880333333333	417.483333333333	0.569	167	0.670455	853.5	1
466	0.623683333333333	416.091666666667	0.560308	172.25	0.673613	818	1
468	0.623584466666667	408.458333333333	0.575387	182.5	0.686142	826.75	1
470	0.621923133333333	406.558333333333	0.57057	176.5	0.677851	810.5	1
472	0.621181166666667	399.708333333333	0.561111	169.5	0.671687	837	1
474	0.618501433333333	394.441666666667	0.54546	177	0.658239	828	1
476	0.618183533333333	389.233333333333	0.553227	177	0.65769	821	1
478	0.6194887	387.291666666667	0.562481	166	0.653262	873	1
480	0.6202821	387.708333333333	0.571338	177.5	0.65511	844.5	1
482	0.617942933333333	386.325	0.573216	188	0.657567	847	1
484	0.6177366	381.841666666667	0.57777	189	0.655716	805	1
486	0.621572133333333	383.416666666667	0.569348	182	0.65399	868	1
488	0.622899066666667	378.275	0.578321	181.5	0.66495	844	1
490	0.6219289	375.7	0.563817	186.5	0.663057	798	1
492	0.6169326	373.641666666667	0.566056	175.5	0.664402	799.75	1
494	0.617680833333333	372.683333333333	0.568268	175.5	0.674477	777.5	1
496	0.616681966666667	370.75	0.563161	158.5	0.662947	770	1
498	0.617356233333333	368.616666666667	0.572678	157.5	0.676816	755	1
500	0.618959066666667	365.308333333333	0.571831	166.5	0.679183	737	1
502	0.620208	362.283333333333	0.56253	176.5	0.675909	742.5	1
504	0.618690066666667	361.45	0.576407	169	0.663968	760	1
0	0.041222	0	0.041222	0	0.041222	0	2
2	0.041222	0	0.041222	0	0.041222	0	2
4	0.041222	0	0.041222	0	0.041222	0	2
6	0.041222	0	0.041222	0	0.041222	0	2
8	0.041222	0	0.041222	0	0.041222	0	2
10	0.041222	0	0.041222	0	0.041222	0	2
12	0.041222	0	0.041222	0	0.041222	0	2
14	0.041222	0	0.041222	0	0.041222	0	2
16	0.041222	0	0.041222	0	0.041222	0	2
18	0.041222	0	0.041222	0	0.041222	0	2
20	0.041222	0	0.041222	0	0.041222	0	2
22	0.041222	0	0.041222	0	0.041222	0	2
24	0.041222	0	0.041222	0	0.041222	0	2
26	0.0476407	0	0.03382	0	0.086195	0	2
28	0.0510776	0	0.03345	0	0.08355	0	2
30	0.0545895	0	0.039889	0	0.085572	0	2
32	0.0582249	0	0.036939	0	0.1023	0	2
34	0.0608826333333333	0	0.033605	0	0.094065	0	2
36	0.0644179666666667	0	0.039154	0	0.09475	0	2
38	0.0677000333333333	0	0.036123	0	0.11795	0	2
40	0.0705237666666667	0	0.036583	0	0.11274	0	2
42	0.0726852	0	0.035965	0	0.107178	0	2
44	0.0754349666666667	0	0.036	0	0.110784	0	2
46	0.0759786	0	0.03429	0	0.109516	0	2
48	0.0768886666666667	0	0.035768	0	0.110476	0	2
50	0.0780882	0.233333333333333	0.039426	0	0.111823	6	2
52	0.0792787	0.466666666666667	0.039048	0	0.111241	6	2
54	0.0797427333333333	2.26666666666667	0.038657	0	0.108138	25	2
56	0.0800392	7.83333333333333	0.038388	0	0.111679	73	2
58	0.0813443666666667	20.5	0.040257	0	0.107198	121	2
60	0.0823108	42.3666666666667	0.041565	1	0.111768	158	2
62	0.0832494	70.6333333333333	0.042117	1	0.113641	215	2
64	0.0853461333333333	114.883333333333	0.040359	10	0.114949	341	2
66	0.0885554666666667	178.25	0.043204	24	0.122646	477	2
68	0.0921987333333333	268.483333333333	0.04331	49	0.132713	615.5	2
70	0.0970439666666667	382.108333333333	0.046056	76	0.14644	849.5	2
72	0.103161866666667	522.883333333333	0.04609	123	0.152975	1055.5	2
74	0.111595966666667	674.383333333333	0.048114	210.75	0.163252	1221	2
76	0.1228908	816.85	0.051215	318	0.181985	1408.5	2
78	0.1362354	959.183333333333	0.052863	356.5	0.21548	1521.25	2
80	0.151841466666667	1101.74166666667	0.061444	472.5	0.226723	1646.5	2
82	0.167802333333333	1229.675	0.075231	542	0.247441	1786.75	2
84	0.183999333333333	1358.30833333333	0.089236	585	0.267234	2040.5	2
86	0.199648633333333	1468.10833333333	0.104399	643.5	0.278537	2107.5	2
88	0.218248233333333	1573.23333333333	0.1193	705.5	0.297045	2284	2
90	0.235172433333333	1676.25833333333	0.136212	752	0.312538	2377	2
92	0.251807533333333	1767.49166666667	0.148213	784.25	0.338043	2468.25	2
94	0.271058466666667	1857.68333333333	0.167871	824	0.350356	2624.5	2
96	0.289940733333333	1947.95	0.191617	811	0.374931	2819	2
98	0.3079543	2027.71666666667	0.22234	854.5	0.381974	2877.5	2
100	0.326264833333333	2114.65	0.249291	875.5	0.398684	3024	2
102	0.342434	2204.125	0.274139	947.75	0.408924	3210	2
104	0.356075333333333	2275.14166666667	0.280494	964.5	0.418364	3265.75	2
106	0.3701964	2337.74166666667	0.296833	961	0.4308	3528.5	2
108	0.3843765	2383.83333333333	0.314428	976.5	0.448005	3730	2
110	0.398355866666667	2434.56666666667	0.329483	944	0.476136	3912.25	2
112	0.412217233333333	2475.875	0.352813	996.5	0.483264	4021	2
114	0.426802733333333	2508.53333333333	0.36504	972	0.490321	4102	2
116	0.4388387	2511.24166666667	0.388097	977.5	0.49594	4251	2
118	0.4509166	2508.31666666667	0.395378	1022.5	0.510937	4221.5	2
120	0.459842066666667	2497.475	0.391764	1032	0.518359	4135.25	2
122	0.471138133333333	2464.48333333333	0.408603	990	0.523854	4201	2
124	0.4811956	2432.5	0.410505	978.5	0.527264	4123.25	2
126	0.490924633333333	2409.425	0.426945	946.5	0.539887	4098.5	2
128	0.498791	2340.975	0.443129	928	0.548566	4001.5	2
130	0.505222933333333	2279.65	0.44852	914.5	0.556492	3921	2
132	0.512566266666667	2214.89166666667	0.45823	843.5	0.564556	3932.5	2
134	0.518749466666667	2161.80833333333	0.471846	823.5	0.567853	3890.5	2
136	0.5235459	2099.33333333333	0.479557	789	0.57199	3771	2
138	0.530888766666667	2029.64166666667	0.478667	788.75	0.583621	3594	2
140	0.537316333333333	1953.51666666667	0.497555	734	0.588737	3546.5	2
142	0.541568033333333	1909.325	0.500967	702	0.589433	3454	2
144	0.546058633333333	1848.175	0.503264	667	0.584476	3308.5	2
146	0.549207533333333	1804.34166666667	0.504068	623	0.590032	3103	2
148	0.5540652	1763.91666666667	0.504354	612.5	0.596952	3037.5	2
150	0.557648033333333	1739.075	0.510422	597.5	0.595324	3060	2
152	0.561667333333333	1720.6	0.514331	572	0.598594	3028	2
154	0.563355733333333	1712.125	0.513912	575.5	0.606393	3023.5	2
156	0.566238633333333	1697.775	0.515157	574	0.621702	3076.5	2
158	0.570594866666667	1681.13333333333	0.52833	586	0.627348	2983.5	2
160	0.5710649	1662.25	0.526532	597	0.611652	2951.25	2
162	0.5732945	1644.525	0.521033	637.75	0.615664	2962.5	2
164	0.575788566666667	1617.25	0.524156	649.5	0.619515	2966.5	2
166	0.578643666666667	1602.825	0.521374	674	0.628044	2898.5	2
168	0.5775929	1599.09166666667	0.52812	691.75	0.630426	2976	2
170	0.580510933333333	1583.125	0.532954	682.5	0.615497	2912	2
172	0.582406066666667	1566.13333333333	0.535165	668	0.64723	3013	2
174	0.5857594	1548.90833333333	0.538732	662	0.649672	2987.5	2
176	0.588230166666667	1514.30833333333	0.541089	599	0.641146	3015.75	2
178	0.591368	1508.48333333333	0.552588	669.5	0.620551	2979.75	2
180	0.5922005	1479.36666666667	0.544717	655	0.642164	2826.5	2
182	0.594483566666667	1466.43333333333	0.544367	656.5	0.659903	2895.25	2
184	0.5950542	1451.00833333333	0.557333	666.5	0.651182	2825.75	2
186	0.595501433333333	1425.41666666667	0.55847	665	0.659867	2844.5	2
188	0.5967637	1401.875	0.567662	621	0.644885	2728.5	2
190	0.600109933333333	1384.43333333333	0.560342	591	0.637886	2709	2
192	0.6017017	1364.975	0.569271	610.75	0.644818	2643	2
194	0.602123533333333	1357.55	0.571153	581.5	0.641587	2603	2
196	0.601987233333333	1339.40833333333	0.569347	578	0.642754	2550.5	2
198	0.6035673	1309.79166666667	0.575742	592.5	0.650849	2563.75	2
200	0.604085366666667	1302.68333333333	0.56721	589.75	0.653705	2482.75	2
202	0.606709466666667	1276.75	0.570027	590.5	0.646813	2433.5	2
204	0.606129233333333	1266.625	0.568219	613.5	0.646206	2489.5	2
206	0.605064633333333	1235.20833333333	0.558241	568	0.649238	2398	2
208	0.6071505	1215	0.566205	588.75	0.665375	2363.5	2
210	0.608422933333333	1201.525	0.572511	574	0.665262	2402.5	2
212	0.609305066666667	1187.95	0.575102	562.5	0.655444	2431	2
214	0.6096123	1169.73333333333	0.574098	561.5	0.635437	2355	2
216	0.608574833333333	1154.16666666667	0.565667	541	0.641551	2339.25	2
218	0.609708133333333	1143.3	0.560908	557.5	0.634535	2281.75	2
220	0.609611433333333	1126.86666666667	0.5652	534.5	0.646024	2272.75	2
222	0.611365233333333	1114.45	0.572683	514.5	0.647015	2244.75	2
224	0.613411566666667	1100.00833333333	0.582781	501	0.642241	2218.5	2
226	0.614373266666667	1091.91666666667	0.578256	508	0.644045	2187	2
228	0.616114233333333	1074.23333333333	0.58597	515	0.64843	2115	2
230	0.614507933333333	1073.15	0.586697	497.5	0.644406	2103	2
232	0.6140816	1061.84166666667	0.588483	514	0.65415	2111.5	2
234	0.6167916	1048.85	0.5921	513.5	0.645188	2007.25	2
236	0.618721033333333	1046.16666666667	0.590791	535.75	0.660558	1990	2
238	0.6191005	1032.775	0.593003	510.75	0.659861	1893.5	2
240	0.6212848	1015.86666666667	0.590725	490.5	0.672846	1890.25	2
242	0.621045833333333	1002.98333333333	0.58823	451.5	0.67207	1826	2
244	0.620435166666667	999.516666666667	0.582208	457	0.679862	1872.5	2
246	0.6212796	989.941666666667	0.567933	435.5	0.664122	1836	2
248	0.622035166666667	975.633333333333	0.575642	428	0.672566	1762.75	2
250	0.623758033333333	955.591666666667	0.561603	446	0.677953	1705	2
252	0.625854433333333	946.008333333333	0.56266	474	0.675289	1729	2
254	0.6280612	939.833333333333	0.561116	474	0.678234	1763.75	2
256	0.6271488	932.483333333333	0.580974	473	0.669766	1736	2
258	0.626150866666667	918.733333333333	0.561712	481.5	0.665266	1730	2
260	0.625714633333333	926.533333333333	0.565009	460	0.667086	1726.25	2
262	0.6253049	912.141666666667	0.567	468.5	0.662811	1809.5	2
264	0.6269162	899.583333333333	0.567784	487	0.666821	1739	2
266	0.626971366666667	897.158333333333	0.568911	482	0.661722	1778	2
268	0.626287	881.658333333333	0.574221	442.5	0.669004	1724	2
270	0.625244266666667	868.066666666667	0.569489	417.5	0.66462	1714	2
272	0.624568233333333	862.583333333333	0.56718	437.25	0.667538	1719	2
274	0.625368333333333	854.183333333333	0.563881	401	0.663609	1664.25	2
276	0.625571433333333	850.116666666667	0.571347	390.5	0.670044	1610.75	2
278	0.625404533333333	850.258333333333	0.58241	364.5	0.672268	1674.5	2
280	0.625189266666667	845.933333333333	0.581466	381	0.670938	1732.25	2
282	0.627285	832.733333333333	0.590981	391.5	0.658707	1656.5	2
284	0.626821133333333	825.166666666667	0.594701	367	0.662762	1611.5	2
286	0.627736333333333	818.85	0.591446	351.5	0.662323	1613	2
288	0.6255462	819.258333333333	0.585229	367	0.660459	1678	2
290	0.624734266666667	816.008333333333	0.572842	389	0.666248	1683	2
292	0.624027966666667	805.683333333333	0.571005	404.25	0.66279	1612.5	2
294	0.6254606	795.308333333333	0.575702	401	0.665547	1593	2
296	0.623238466666667	778.383333333333	0.568802	396	0.651351	1566	2
298	0.623043833333333	778.008333333333	0.569289	407.75	0.656028	1566	2
300	0.623414433333333	773.908333333333	0.559902	413.5	0.665317	1580	2
302	0.623832733333333	760.05	0.566806	412.5	0.658676	1506	2
304	0.6266301	757.941666666667	0.566113	392.5	0.655257	1446	2
306	0.6255385	750.616666666667	0.575626	370	0.66436	1467.5	2
308	0.6269102	744.533333333333	0.578904	397.5	0.658831	1418.25	2
310	0.6259852	738.391666666667	0.57756	411	0.654575	1403.5	2
312	0.6241101	730.625	0.575274	398.5	0.667234	1427.75	2
314	0.623866666666667	725.016666666667	0.582224	387	0.670827	1348.5	2
316	0.6216202	728.775	0.578987	408	0.672151	1347.5	2
318	0.623713366666667	723.666666666667	0.580378	408	0.670608	1337.5	2
320	0.623967766666667	716.633333333333	0.585297	391	0.670621	1290	2
322	0.624845333333333	710.625	0.587264	416	0.675073	1286.25	2
324	0.623555566666667	705.416666666667	0.588512	395.5	0.665556	1269	2
326	0.6225109	698.516666666667	0.576121	370.5	0.658691	1267.25	2
328	0.621122833333333	696.475	0.579442	377.5	0.652133	1244.5	2
330	0.6200565	686.741666666667	0.58014	353.5	0.661582	1225.5	2
332	0.619949166666667	676.65	0.579058	348	0.658598	1190.5	2
334	0.620266133333333	676.791666666667	0.569262	307.5	0.677436	1175.5	2
336	0.618895366666667	668.391666666667	0.568602	318.5	0.677584	1236.5	2
338	0.619246	666.691666666667	0.57929	316.5	0.683563	1218.5	2
340	0.620040833333333	654.558333333333	0.57852	313	0.687174	1163	2
342	0.618745566666667	652.241666666667	0.576255	299	0.676773	1161	2
344	0.620194766666667	650.325	0.55948	279.5	0.671447	1160.75	2
346	0.617628666666667	640.825	0.566605	290.5	0.664983	1133	2
348	0.6190477	633.683333333333	0.56034	274.5	0.666629	1129	2
350	0.6190462	625.116666666667	0.566055	261.5	0.674171	1119	2
352	0.619566366666667	628.2	0.565095	260	0.670782	1136.75	2
354	0.6203114	621.875	0.566389	242	0.67368	1110.5	2
356	0.619060766666667	617.341666666667	0.563539	240	0.676375	1092.75	2
358	0.619226966666667	610.016666666667	0.568319	225	0.675699	1086	2
360	0.621625566666667	599.416666666667	0.568958	213.5	0.684262	1061.5	2
362	0.6229874	592.125	0.576539	187.75	0.684065	1073	2
364	0.6212828	587.208333333333	0.577712	196.5	0.674015	1078.5	2
366	0.617430933333333	576.525	0.572728	199	0.671242	1065.5	2
368	0.618378933333333	565.866666666667	0.574339	200	0.678138	1059	2
370	0.6196759	557.833333333333	0.570232	203.5	0.683814	1035.25	2
372	0.6201681	553.7	0.58129	203	0.690713	1065	2
374	0.619151966666667	547.55	0.573632	212.5	0.691243	1099.75	2
376	0.618701533333333	548.766666666667	0.563546	226.5	0.682545	1087.5	2
378	0.619715233333333	548.183333333333	0.567275	227.25	0.693511	1076.75	2
380	0.617872933333333	544.483333333333	0.550012	221.5	0.695931	1060	2
382	0.6147265	540.925	0.544215	220.25	0.678543	1071.5	2
384	0.615063933333333	537.533333333333	0.574313	235.5	0.684445	1027.25	2
386	0.615225433333333	533.025	0.566106	234	0.67943	1040.25	2
388	0.615219966666667	528.691666666667	0.578497	205.5	0.680264	1019	2
390	0.617097333333333	526.416666666667	0.576784	203	0.678264	1042	2
392	0.6180398	517.691666666667	0.572751	201.5	0.680659	1005.5	2
394	0.6159862	509.316666666667	0.558062	192.5	0.674537	988.25	2
396	0.6147133	506.6	0.56624	204	0.67065	994.75	2
398	0.613370033333333	500.358333333333	0.566829	226	0.675769	985.75	2
400	0.6151454	494.925	0.560543	218	0.685637	962.5	2
402	0.614914533333333	496.741666666667	0.553443	223.5	0.675395	977.5	2
404	0.6176456	489.366666666667	0.540098	219.5	0.695493	954.75	2
406	0.618714	482.2	0.557896	202	0.691787	905	2
408	0.615892066666667	476.966666666667	0.546738	194.5	0.679122	879.5	2
410	0.6173905	478.758333333333	0.538953	190.5	0.68273	870.5	2
412	0.6153597	475.291666666667	0.543118	193	0.6797	865	2
414	0.620694433333333	472.75	0.559042	189.5	0.697511	866	2
416	0.6217892	469.333333333333	0.577128	176.5	0.685143	837	2
418	0.6226779	465.841666666667	0.588786	190.5	0.685998	849	2
420	0.622842966666667	461.016666666667	0.581619	177.5	0.690626	841	2
422	0.624388533333333	455.958333333333	0.574079	173	0.685719	823	2
424	0.6225115	453.1	0.556576	165.5	0.689263	801	2
426	0.620723666666667	446.125	0.537502	147.25	0.675891	810	2
428	0.619069066666667	438.233333333333	0.555455	151.5	0.683841	789	2
430	0.618682966666667	433.408333333333	0.563724	154	0.671457	800.5	2
432	0.620202166666667	427.5	0.578207	152	0.667039	792	2
434	0.618536033333333	424.95	0.55681	154	0.671682	758.25	2
436	0.617856433333333	418.775	0.545043	156.5	0.669542	758	2
438	0.621192133333333	415.233333333333	0.532164	160.5	0.682174	755.5	2
440	0.619882133333333	413.733333333333	0.509939	146	0.699411	796.25	2
442	0.616959133333333	410.016666666667	0.526692	163.5	0.68476	773.5	2
444	0.6178941	404.175	0.523494	176	0.685924	755	2
446	0.6179618	405.275	0.499885	181.5	0.681336	766.5	2
448	0.618769266666667	397.775	0.508418	192.5	0.681604	736	2
450	0.618317866666667	392.041666666667	0.489371	190.5	0.689263	747.75	2
452	0.616213666666667	389.283333333333	0.505003	179	0.672214	734.5	2
454	0.616762466666667	387.991666666667	0.49743	173.5	0.680405	752.5	2
456	0.6170093	379.6	0.510338	168	0.675272	729	2
458	0.6157784	376.775	0.496892	160.5	0.664975	744.5	2
460	0.615587933333333	374.733333333333	0.48974	160.5	0.675289	759.75	2
462	0.6138429	372.316666666667	0.48948	154	0.668067	733	2
464	0.6164215	365.05	0.524957	160.25	0.659718	703.5	2
466	0.617317933333333	366	0.534162	152.5	0.670294	750.25	2
468	0.617389333333333	362.416666666667	0.529891	141.5	0.680529	740.5	2
470	0.6163689	359.416666666667	0.497841	145	0.672427	730	2
472	0.613746933333333	362.266666666667	0.509947	145	0.676541	747.5	2
474	0.610331	359.558333333333	0.508403	128	0.656918	751	2
476	0.6129022	357.016666666667	0.527185	147	0.664165	735	2
478	0.614307066666667	353.4	0.544199	146	0.662611	737	2
480	0.6158785	354.1	0.541163	149	0.672642	744	2
482	0.615893666666667	349.641666666667	0.536757	149	0.676752	708.5	2
484	0.615623833333333	345.916666666667	0.513774	134	0.678411	761.5	2
486	0.6148911	344.058333333333	0.515335	142.5	0.673825	768.75	2
488	0.6182892	343.041666666667	0.536128	131	0.684133	763.5	2
490	0.614622633333333	337.166666666667	0.538822	127.5	0.669437	723	2
492	0.6158719	336.933333333333	0.542729	127	0.668231	746.5	2
494	0.617380333333333	335.283333333333	0.54507	113.5	0.670594	745	2
496	0.614507466666667	331.691666666667	0.546629	113	0.671403	730.5	2
498	0.615970533333333	327.925	0.55684	108.5	0.675246	761	2
500	0.614628233333333	326.691666666667	0.536993	101.5	0.682978	747	2
502	0.6180104	324.583333333333	0.553484	102.5	0.703879	733	2
504	0.6178888	321.958333333333	0.537322	101	0.693444	704.5	2
0	0.041222	0	0.041222	0	0.041222	0	3
2	0.041222	0	0.041222	0	0.041222	0	3
4	0.041222	0	0.041222	0	0.041222	0	3
6	0.041222	0	0.041222	0	0.041222	0	3
8	0.041222	0	0.041222	0	0.041222	0	3
10	0.041222	0	0.041222	0	0.041222	0	3
12	0.041222	0	0.041222	0	0.041222	0	3
14	0.041222	0	0.041222	0	0.041222	0	3
16	0.041222	0	0.041222	0	0.041222	0	3
18	0.041222	0	0.041222	0	0.041222	0	3
20	0.041222	0	0.041222	0	0.041222	0	3
22	0.041222	0	0.041222	0	0.041222	0	3
24	0.041222	0	0.041222	0	0.041222	0	3
26	0.0458742333333333	0	0.037565	0	0.058962	0	3
28	0.0499253	0	0.028787	0	0.077007	0	3
30	0.0564036	0	0.027263	0	0.094019	0	3
32	0.0600362333333333	0	0.038039	0	0.093383	0	3
34	0.0643521	0	0.035356	0	0.108693	0	3
36	0.0675603333333333	0	0.034807	0	0.11135	0	3
38	0.0697795	0	0.038002	0	0.122016	0	3
40	0.0723347333333333	0	0.038915	0	0.122333	0	3
42	0.0737598	0	0.041006	0	0.123089	0	3
44	0.0744646666666667	0	0.038634	0	0.121532	0	3
46	0.0773312	0	0.040695	0	0.127047	0	3
48	0.0774217333333333	0	0.040449	0	0.134943	0	3
50	0.0775227666666667	0.2	0.039943	0	0.123841	5	3
52	0.0791127333333333	1.7	0.038789	0	0.119706	14	3
54	0.0795964666666667	5.63333333333333	0.045751	0	0.118739	46	3
56	0.0817119666666667	15.5666666666667	0.046399	0	0.122288	117	3
58	0.0833254333333333	31.6333333333333	0.045746	0	0.12154	176	3
60	0.0837586666666667	58.7666666666667	0.048152	0	0.123494	298	3
62	0.0851722666666667	92.6	0.04787	0	0.124925	363.5	3
64	0.0874357666666667	138.833333333333	0.050341	0	0.134087	460.5	3
66	0.0910328333333333	204.666666666667	0.053944	5	0.135283	574.5	3
68	0.0952256333333333	292.358333333333	0.058611	23	0.144487	690	3
70	0.100287366666667	407.875	0.061612	69	0.149036	892	3
72	0.1073654	539.108333333333	0.063455	134	0.154057	1054.5	3
74	0.116083666666667	681.625	0.066622	232	0.164937	1164.5	3
76	0.127359966666667	832.058333333333	0.067787	361.5	0.187033	1327	3
78	0.1409381	979.875	0.069959	453	0.19981	1515	3
80	0.1565857	1116.88333333333	0.07925	536	0.226313	1735.5	3
82	0.173260166666667	1238.14166666667	0.089098	650.5	0.245435	1897	3
84	0.191767433333333	1361.39166666667	0.099577	710	0.264549	2055	3
86	0.210732266666667	1475.36666666667	0.115238	780.5	0.279498	2276.5	3
88	0.227772833333333	1582.5	0.129285	898.5	0.29295	2399.5	3
90	0.245281166666667	1684.075	0.146043	955.5	0.304476	2582.75	3
92	0.263792166666667	1779.13333333333	0.168843	1041.5	0.32643	2690	3
94	0.282991133333333	1866.95	0.19422	1038	0.350941	2797	3
96	0.302351866666667	1959.75	0.204364	1076.25	0.367371	2937.25	3
98	0.3216298	2033.56666666667	0.225786	1138	0.398978	3102	3
100	0.339465966666667	2127.20833333333	0.248859	1169	0.408934	3232.25	3
102	0.355548066666667	2222.95	0.261031	1261.75	0.417784	3396.5	3
104	0.370790766666667	2308.15833333333	0.273337	1253.5	0.426729	3467	3
106	0.3857854	2373.075	0.285828	1273.25	0.437186	3495.5	3
108	0.3989295	2421.44166666667	0.293973	1302	0.457732	3619	3
110	0.4133948	2459.20833333333	0.311381	1278	0.470905	3684.25	3
112	0.425147066666667	2495.30833333333	0.32843	1299	0.477889	3716.25	3
114	0.4398867	2544.125	0.347221	1276.75	0.491391	3819.5	3
116	0.4510884	2566.04166666667	0.360135	1291.5	0.496721	3715.75	3
118	0.462844433333333	2574.38333333333	0.375034	1279.5	0.510036	3705.75	3
120	0.4711292	2562.60833333333	0.383167	1202	0.522293	3604	3
122	0.4809216	2540.63333333333	0.394017	1235.5	0.527288	3636.5	3
124	0.491811966666667	2500.8	0.411644	1240	0.54267	3515.5	3
126	0.502114566666667	2474.63333333333	0.412318	1185.25	0.546048	3595	3
128	0.5094649	2424.675	0.425729	1130	0.551967	3484.5	3
130	0.516476433333333	2368.9	0.431263	1079	0.560107	3514	3
132	0.521987133333333	2304.325	0.455587	1014	0.565	3439.75	3
134	0.5286027	2242.00833333333	0.458021	980.5	0.564706	3388	3
136	0.533653566666667	2164.96666666667	0.469288	930	0.572731	3187	3
138	0.539194133333333	2099.00833333333	0.482625	892	0.575035	3111.25	3
140	0.543372466666667	2052.775	0.49362	852.25	0.585008	3018.75	3
142	0.548587633333333	2002.85833333333	0.496268	836	0.586062	2910.5	3
144	0.552097266666667	1960.55	0.506476	744.5	0.591762	2899.5	3
146	0.555853433333333	1910.75833333333	0.503452	687	0.597837	2807.5	3
148	0.560434066666667	1878.16666666667	0.506569	689.5	0.594858	2818.75	3
150	0.5631218	1851.68333333333	0.495137	683.25	0.593723	2691.25	3
152	0.56807	1829.2	0.5108	675.5	0.606672	2727.5	3
154	0.570238666666667	1806.225	0.512715	657.5	0.609244	2625.75	3
156	0.573057733333333	1793.15	0.518656	694	0.613262	2658.5	3
158	0.574181633333333	1776.05	0.528936	740.5	0.619141	2596.5	3
160	0.575384866666667	1761.54166666667	0.530224	691	0.608355	2700.25	3
162	0.576925766666667	1739.75833333333	0.526654	700.5	0.606253	2680.5	3
164	0.5783882	1714.70833333333	0.513419	691	0.609153	2600.75	3
166	0.580550833333333	1688.35	0.52182	682	0.61414	2510.25	3
168	0.5827425	1660.625	0.529632	622.5	0.631817	2471.5	3
170	0.584336166666667	1631.96666666667	0.537494	629.5	0.633905	2397.25	3
172	0.587801866666667	1631.93333333333	0.540783	588.5	0.624629	2468.5	3
174	0.589968266666667	1608.19166666667	0.544709	647.5	0.625922	2404.5	3
176	0.592610933333333	1595.78333333333	0.542854	680	0.626643	2384	3
178	0.5950844	1578.65833333333	0.535012	619	0.628344	2323	3
180	0.5970783	1561.2	0.545148	611	0.636224	2293	3
182	0.596309233333333	1543.48333333333	0.543621	624.5	0.636216	2268	3
184	0.598146233333333	1523.60833333333	0.544154	639.75	0.636496	2346.5	3
186	0.600210966666667	1504.075	0.54353	600	0.644634	2282	3
188	0.6005112	1478.88333333333	0.544982	640.5	0.641832	2264.5	3
190	0.602090633333333	1462.425	0.549603	621.5	0.636328	2223.75	3
192	0.601927166666667	1437.03333333333	0.554438	620.5	0.643102	2222.5	3
194	0.602885933333333	1423.71666666667	0.557032	626.5	0.649125	2234.5	3
196	0.603779033333333	1401.69166666667	0.562928	659	0.646168	2285	3
198	0.603648333333333	1385.45	0.557487	654.75	0.645522	2196.5	3
200	0.606183766666667	1355.66666666667	0.556415	624	0.641968	2133.5	3
202	0.6066722	1355.225	0.555572	662	0.64148	2128.75	3
204	0.6075691	1322.375	0.556534	640.5	0.646824	2097.25	3
206	0.607609733333333	1312.65	0.550092	612.5	0.652258	2057	3
208	0.606420933333333	1299.025	0.550686	591.75	0.649663	2004	3
210	0.6083134	1281.55	0.568275	584	0.646728	1949	3
212	0.610060266666667	1258.75	0.57487	580.5	0.643746	1946	3
214	0.611312266666667	1236.48333333333	0.575066	533.5	0.646802	1881	3
216	0.612747533333333	1237.33333333333	0.576002	509.5	0.649934	1947.5	3
218	0.6117461	1214.26666666667	0.575646	504	0.651838	1951	3
220	0.613178133333333	1200.05	0.580828	499	0.651677	1936.5	3
222	0.612556366666667	1183.96666666667	0.579891	492	0.649961	1877.5	3
224	0.614250733333333	1175.29166666667	0.572413	520	0.654228	1870	3
226	0.6152055	1162.50833333333	0.576034	474.25	0.649015	1869.5	3
228	0.615459166666667	1149.59166666667	0.571408	508	0.654869	1820	3
230	0.6163601	1139.925	0.577009	473.5	0.64927	1818.5	3
232	0.615945533333333	1122.09166666667	0.569984	466.5	0.643431	1816.5	3
234	0.617594266666667	1118.93333333333	0.564191	465.25	0.65005	1807	3
236	0.6164342	1118	0.567391	479	0.64255	1804.5	3
238	0.616671733333333	1108.66666666667	0.56881	458	0.644242	1849	3
240	0.618057266666667	1095.9	0.57313	414.75	0.646165	1865	3
242	0.617037166666667	1085.01666666667	0.568799	418.75	0.64435	1907.5	3
244	0.618697	1077.29166666667	0.562197	405	0.652147	1847.25	3
246	0.6173563	1074.85	0.565599	407.5	0.649536	1826	3
248	0.617450633333333	1068.3	0.562395	385	0.649735	1891.5	3
250	0.616749733333333	1046.70833333333	0.558437	415	0.651095	1835	3
252	0.616329466666667	1034.25833333333	0.564559	402.5	0.652413	1791.5	3
254	0.6163181	1025.76666666667	0.560889	395	0.659213	1759.75	3
256	0.6161903	1004.01666666667	0.55665	406.5	0.648264	1766	3
258	0.615835866666667	995.975	0.55696	402.5	0.668673	1780.5	3
260	0.6154597	981.075	0.563034	396.5	0.663904	1720	3
262	0.617808233333333	971.375	0.568537	425.5	0.657149	1693.25	3
264	0.619849933333333	952.4	0.570663	371.5	0.655985	1638.5	3
266	0.620651833333333	956.108333333333	0.571574	399.5	0.656085	1680.5	3
268	0.6204144	942.7	0.561001	394	0.67436	1621.75	3
270	0.621944433333333	939.591666666667	0.569117	363	0.674602	1644	3
272	0.621888433333333	923.25	0.561069	366	0.67759	1599.5	3
274	0.6218904	923.516666666667	0.56326	349	0.67146	1625	3
276	0.622024233333333	913.433333333333	0.576663	335	0.667623	1594	3
278	0.622406633333333	903.141666666667	0.584111	317.5	0.677012	1603.5	3
280	0.622652766666667	899.625	0.575164	311.5	0.676494	1554.25	3
282	0.623327933333333	882.975	0.573728	302	0.68051	1499.5	3
284	0.623458233333333	871.75	0.571465	338	0.669533	1515.75	3
286	0.620494166666667	864.75	0.566087	313	0.656886	1470	3
288	0.621389433333333	859.316666666667	0.563143	321	0.674186	1482.25	3
290	0.620487933333333	851.066666666667	0.567703	312	0.670483	1491.5	3
292	0.6223093	845.5	0.585154	329	0.681816	1480	3
294	0.6217342	834.116666666667	0.572275	314	0.668069	1436.75	3
296	0.6202459	831.825	0.571431	335.5	0.679758	1416.25	3
298	0.621732866666667	829.125	0.572224	327	0.678973	1437	3
300	0.6209971	820.658333333333	0.576427	332.5	0.660538	1398.75	3
302	0.621151366666667	810.816666666667	0.566099	319	0.653854	1400.25	3
304	0.618873133333333	802.891666666667	0.565325	294.5	0.654667	1422	3
306	0.619462766666667	793.6	0.568221	317.5	0.658394	1468.25	3
308	0.6204257	781.516666666667	0.574928	313.25	0.6645	1429.5	3
310	0.623076466666667	774.233333333333	0.569366	306.5	0.665896	1415.5	3
312	0.627759833333333	774.008333333333	0.584057	314	0.673214	1440	3
314	0.627554966666667	762.125	0.585588	292	0.671272	1386.5	3
316	0.629126066666667	749.425	0.589701	273.5	0.66463	1393.25	3
318	0.627681633333333	747.191666666667	0.591861	260.5	0.672335	1377.5	3
320	0.6261883	741.941666666667	0.588579	266.5	0.671911	1336.5	3
322	0.624927	740.166666666667	0.586821	272	0.663685	1322.25	3
324	0.622357833333333	738.141666666667	0.586451	290.5	0.663116	1352.5	3
326	0.623882866666667	728.991666666667	0.573873	310.5	0.665563	1334	3
328	0.625795033333333	719.041666666667	0.572131	291.5	0.661398	1289.5	3
330	0.6235832	710.358333333333	0.5721	297.5	0.661873	1271	3
332	0.6241708	705.608333333333	0.569186	280.5	0.661225	1228.75	3
334	0.622357166666667	699.141666666667	0.562486	306.5	0.656511	1199.5	3
336	0.619393633333333	692.775	0.569015	294	0.650941	1165	3
338	0.6213306	689.816666666667	0.565079	278	0.648806	1191.75	3
340	0.6217255	675.941666666667	0.556936	261	0.654921	1199	3
342	0.623053766666667	662.5	0.558383	247	0.663524	1143.5	3
344	0.6238065	663.108333333333	0.549094	252.5	0.658174	1166.5	3
346	0.624889933333333	661.416666666667	0.553622	254.5	0.6548	1223	3
348	0.6247404	656.091666666667	0.567549	266.75	0.659162	1162	3
350	0.6264215	656.166666666667	0.567059	255.5	0.670319	1148	3
352	0.624823633333333	641.708333333333	0.56407	263.5	0.682118	1110	3
354	0.6254589	646.633333333333	0.54348	247.5	0.676688	1126	3
356	0.624460066666667	639.091666666667	0.549507	259.5	0.681515	1091.5	3
358	0.6258703	632.691666666667	0.549442	252.5	0.67976	1113	3
360	0.624416933333333	625.775	0.548869	245.5	0.676719	1066.5	3
362	0.622849333333333	621.591666666667	0.552697	264.5	0.667204	1063	3
364	0.620331	614.833333333333	0.555258	256.5	0.672706	1014.5	3
366	0.6205949	609.25	0.578249	257	0.680821	1006.75	3
368	0.6213282	606.883333333333	0.57003	231.5	0.689262	1017.5	3
370	0.619820333333333	605.733333333333	0.578722	253	0.685672	987.5	3
372	0.6226793	601.241666666667	0.585482	271.5	0.67793	982	3
374	0.621305266666667	598	0.576061	250.5	0.686796	984.5	3
376	0.6230471	593.758333333333	0.573911	245	0.668792	977.5	3
378	0.621733266666667	592.783333333333	0.560598	238.5	0.667791	973	3
380	0.624469233333333	592.091666666667	0.570955	243.5	0.673104	965.5	3
382	0.622303766666667	585.916666666667	0.572079	223	0.670873	954	3
384	0.626016166666667	578.733333333333	0.585536	227	0.667529	937	3
386	0.623715566666667	579.666666666667	0.577174	209.5	0.673457	975.25	3
388	0.622333333333333	569.35	0.589943	202.5	0.661607	901.5	3
390	0.6207861	563.758333333333	0.58562	173	0.65595	942.25	3
392	0.6213243	556.291666666667	0.589399	173	0.653905	936.5	3
394	0.6176298	557.025	0.584429	190	0.651704	923	3
396	0.618977133333333	549.1	0.586607	207	0.653263	920	3
398	0.619908866666667	550.45	0.589655	223	0.667015	925.5	3
400	0.621979633333333	544.4	0.572776	218.5	0.650308	941.5	3
402	0.6218776	544.625	0.57255	210.5	0.646824	895	3
404	0.624521466666667	538.725	0.57916	195.5	0.662361	879.75	3
406	0.621812333333333	533.358333333333	0.590082	197.5	0.659498	900	3
408	0.623223066666667	529.975	0.592087	206.5	0.655562	903	3
410	0.6231838	519.258333333333	0.581915	193.5	0.65845	890.5	3
412	0.623063933333333	519.008333333333	0.567252	199.5	0.657984	882	3
414	0.620003566666667	511.325	0.569326	190.5	0.654736	879.5	3
416	0.618431333333333	504.65	0.583616	175	0.657582	861.25	3
418	0.6168809	503.383333333333	0.572699	173	0.647082	839.5	3
420	0.619334533333333	502.641666666667	0.5762	170	0.652573	838	3
422	0.616586033333333	497.108333333333	0.578188	167	0.65039	815.5	3
424	0.6193169	492.741666666667	0.577938	157.5	0.645863	876	3
426	0.618273933333333	486.683333333333	0.583467	166	0.642919	825.5	3
428	0.6196753	486.4	0.581913	176.5	0.654758	841.25	3
430	0.621183033333333	478.583333333333	0.589906	181.5	0.649759	834	3
432	0.618704233333333	476.933333333333	0.597974	181	0.650594	814.5	3
434	0.620677633333333	473.991666666667	0.592157	189.5	0.668435	818.5	3
436	0.6205462	470.325	0.584151	202.5	0.659503	810.25	3
438	0.6220824	467.166666666667	0.567517	205	0.656685	826.5	3
440	0.622369266666667	463.325	0.564194	199.5	0.661907	798	3
442	0.6240434	464.383333333333	0.550287	189	0.671918	817	3
444	0.6258835	468.691666666667	0.564743	185	0.676395	817	3
446	0.628742966666667	466.508333333333	0.559551	186	0.680783	802	3
448	0.625803733333333	460.425	0.551044	184.5	0.672488	802	3
450	0.624292033333333	454.941666666667	0.546216	153.5	0.666727	823.5	3
452	0.6261066	453.425	0.549843	149	0.666086	793.75	3
454	0.622827566666667	449.941666666667	0.559868	143	0.665791	796	3
456	0.624537633333333	441.733333333333	0.556554	148	0.665046	787.5	3
458	0.6250256	438.666666666667	0.556261	150	0.687126	807.75	3
460	0.6252256	433.491666666667	0.557899	156	0.674518	822.5	3
462	0.625507	430.925	0.552616	142.5	0.66701	794	3
464	0.622602533333333	429.591666666667	0.551257	161	0.655067	818.5	3
466	0.622570566666667	425.8	0.551538	170.5	0.688279	788	3
468	0.622939066666667	421.316666666667	0.535588	158.5	0.693211	766	3
470	0.625063666666667	420.65	0.536095	168	0.709882	780	3
472	0.625801033333333	413.275	0.531882	157	0.693776	728	3
474	0.626579466666667	414.408333333333	0.536947	150	0.691696	743.5	3
476	0.626638266666667	412.675	0.535417	159	0.696982	751.75	3
478	0.6269202	407.616666666667	0.556248	166	0.695657	731.75	3
480	0.626049133333333	405.516666666667	0.549445	159	0.693983	724	3
482	0.623771	402.566666666667	0.572408	160	0.683022	723.5	3
484	0.6295556	399.808333333333	0.586452	155	0.690569	753.75	3
486	0.6283799	395.516666666667	0.584354	153.5	0.695384	708.5	3
488	0.6254077	390.35	0.565654	158.5	0.704649	702	3
490	0.629066666666667	390.708333333333	0.556146	153.5	0.704524	669.25	3
492	0.629116833333333	384.3	0.563033	141	0.69246	667.5	3
494	0.6263292	383.016666666667	0.564315	132.5	0.686716	656	3
496	0.6256841	379.425	0.570068	129	0.688532	659	3
498	0.627590066666667	376.525	0.573033	113.5	0.687987	678	3
500	0.6267651	372.891666666667	0.565324	100	0.682709	696	3
502	0.6262828	372.058333333333	0.567177	103	0.687916	689.5	3
504	0.624054866666667	372.275	0.565678	100	0.690546	675.5	3
