# Supplementary material for: From affinity selection to kinetic selection in Germinal Centre modelling
Source: PLoS Comput Biol. 2022 Jun 3;18(6):e1010168. doi: 10.1371/journal.pcbi.1010168 (PMC9200358; doi:10.1371/journal.pcbi.1010168)
Supplement: S1 File — Simulation data of three scenarios used to produce Figs 3 and 4, and S1–S7 Figs. (ZIP) [file pcbi.1010168.s009.zip › A_Tables/Table_C_SC2/0/OC_counts.csv]

Sim_seed	Clone_ID	count
92	1	5429
92	2	5749
92	3	4947
1032	1	3894
1032	2	6316
1032	3	5820
1643	1	4890
1643	2	5220
1643	3	5900
1722	1	6360
1722	2	4806
1722	3	4808
4832	1	5617
4832	2	5349
4832	3	5080
4994	1	5152
4994	2	8132
4994	3	2612
5221	1	4029
5221	2	4287
5221	3	7834
5985	1	7519
5985	2	4808
5985	3	3600
7221	1	4031
7221	2	4944
7221	3	6821
7763	1	2892
7763	2	6286
7763	3	6951
7865	1	5790
7865	2	4871
7865	3	5234
10385	1	5715
10385	2	5529
10385	3	4676
10857	1	5600
10857	2	6276
10857	3	3982
13584	1	3848
13584	2	6682
13584	3	5142
15948	1	4274
15948	2	9159
15948	3	2828
17649	1	4921
17649	2	5194
17649	3	5751
18019	1	4105
18019	2	3564
18019	3	8500
18495	1	3870
18495	2	6260
18495	3	5947
21282	1	8296
21282	2	2684
21282	3	4847
21595	1	3554
21595	2	5672
21595	3	6700
22552	1	5989
22552	2	4174
22552	3	5426
22692	1	5647
22692	2	6124
22692	3	4264
24278	1	9472
24278	2	2842
24278	3	3666
25716	1	5470
25716	2	4134
25716	3	6329
26636	1	7112
26636	2	3236
26636	3	5381
27141	1	4628
27141	2	5297
27141	3	6059
27694	1	5549
27694	2	3757
27694	3	6663
30113	1	7623
30113	2	3186
30113	3	5353
32225	1	5756
32225	2	5005
32225	3	5205
32572	1	6611
32572	2	4023
32572	3	5338
