# Supplementary material for: From affinity selection to kinetic selection in Germinal Centre modelling
Source: PLoS Comput Biol. 2022 Jun 3;18(6):e1010168. doi: 10.1371/journal.pcbi.1010168 (PMC9200358; doi:10.1371/journal.pcbi.1010168)
Supplement: S1 File — Simulation data of three scenarios used to produce Figs 3 and 4, and S1–S7 Figs. (ZIP) [file pcbi.1010168.s009.zip › A_Tables/Table_C_SC2/0/Clones_Affinity_repeats.csv]

time	Affinity_avg	Sim_seed	facet_ID	Clone_ID
0	0.041222	1032	1	1
2	0.041222	1032	1	1
4	0.041222	1032	1	1
6	0.041222	1032	1	1
8	0.041222	1032	1	1
10	0.041222	1032	1	1
12	0.041222	1032	1	1
14	0.041222	1032	1	1
16	0.041222	1032	1	1
18	0.041222	1032	1	1
20	0.041222	1032	1	1
22	0.041222	1032	1	1
24	0.041222	1032	1	1
26	0.052025	1032	1	1
28	0.050824	1032	1	1
30	0.054316	1032	1	1
32	0.051311	1032	1	1
34	0.056979	1032	1	1
36	0.056315	1032	1	1
38	0.057545	1032	1	1
40	0.059562	1032	1	1
42	0.061422	1032	1	1
44	0.057746	1032	1	1
46	0.063667	1032	1	1
48	0.062364	1032	1	1
50	0.06555	1032	1	1
52	0.06485	1032	1	1
54	0.064455	1032	1	1
56	0.065365	1032	1	1
58	0.06605	1032	1	1
60	0.070362	1032	1	1
62	0.070687	1032	1	1
64	0.072713	1032	1	1
66	0.074658	1032	1	1
68	0.079029	1032	1	1
70	0.080356	1032	1	1
72	0.08623	1032	1	1
74	0.092599	1032	1	1
76	0.100456	1032	1	1
78	0.1138	1032	1	1
80	0.127731	1032	1	1
82	0.145322	1032	1	1
84	0.159527	1032	1	1
86	0.181197	1032	1	1
88	0.200192	1032	1	1
90	0.219325	1032	1	1
92	0.242916	1032	1	1
94	0.264707	1032	1	1
96	0.284539	1032	1	1
98	0.307555	1032	1	1
100	0.319713	1032	1	1
102	0.330946	1032	1	1
104	0.342488	1032	1	1
106	0.357334	1032	1	1
108	0.376543	1032	1	1
110	0.394592	1032	1	1
112	0.396765	1032	1	1
114	0.406896	1032	1	1
116	0.412075	1032	1	1
118	0.422735	1032	1	1
120	0.436981	1032	1	1
122	0.442931	1032	1	1
124	0.460862	1032	1	1
126	0.471393	1032	1	1
128	0.476025	1032	1	1
130	0.483018	1032	1	1
132	0.476317	1032	1	1
134	0.484686	1032	1	1
136	0.485492	1032	1	1
138	0.4896	1032	1	1
140	0.507753	1032	1	1
142	0.505042	1032	1	1
144	0.519569	1032	1	1
146	0.513121	1032	1	1
148	0.520522	1032	1	1
150	0.509937	1032	1	1
152	0.520434	1032	1	1
154	0.54139	1032	1	1
156	0.529492	1032	1	1
158	0.529833	1032	1	1
160	0.530222	1032	1	1
162	0.537564	1032	1	1
164	0.536144	1032	1	1
166	0.543402	1032	1	1
168	0.552678	1032	1	1
170	0.562661	1032	1	1
172	0.575649	1032	1	1
174	0.574347	1032	1	1
176	0.577007	1032	1	1
178	0.587914	1032	1	1
180	0.579011	1032	1	1
182	0.577896	1032	1	1
184	0.58072	1032	1	1
186	0.590962	1032	1	1
188	0.600948	1032	1	1
190	0.612953	1032	1	1
192	0.600927	1032	1	1
194	0.610004	1032	1	1
196	0.597345	1032	1	1
198	0.589625	1032	1	1
200	0.601939	1032	1	1
202	0.610754	1032	1	1
204	0.617911	1032	1	1
206	0.630253	1032	1	1
208	0.630716	1032	1	1
210	0.634756	1032	1	1
212	0.625221	1032	1	1
214	0.61138	1032	1	1
216	0.610805	1032	1	1
218	0.60513	1032	1	1
220	0.601085	1032	1	1
222	0.612573	1032	1	1
224	0.617126	1032	1	1
226	0.621035	1032	1	1
228	0.627325	1032	1	1
230	0.614562	1032	1	1
232	0.621306	1032	1	1
234	0.632553	1032	1	1
236	0.616672	1032	1	1
238	0.633206	1032	1	1
240	0.628521	1032	1	1
242	0.642747	1032	1	1
244	0.640634	1032	1	1
246	0.64873	1032	1	1
248	0.656963	1032	1	1
250	0.649279	1032	1	1
252	0.644542	1032	1	1
254	0.653159	1032	1	1
256	0.659378	1032	1	1
258	0.671969	1032	1	1
260	0.667478	1032	1	1
262	0.685093	1032	1	1
264	0.659641	1032	1	1
266	0.652997	1032	1	1
268	0.646254	1032	1	1
270	0.631865	1032	1	1
272	0.646513	1032	1	1
274	0.647416	1032	1	1
276	0.662746	1032	1	1
278	0.647145	1032	1	1
280	0.647193	1032	1	1
282	0.639806	1032	1	1
284	0.645408	1032	1	1
286	0.643905	1032	1	1
288	0.653345	1032	1	1
290	0.655235	1032	1	1
292	0.63893	1032	1	1
294	0.638132	1032	1	1
296	0.640148	1032	1	1
298	0.646832	1032	1	1
300	0.662369	1032	1	1
302	0.666166	1032	1	1
304	0.668816	1032	1	1
306	0.675596	1032	1	1
308	0.677038	1032	1	1
310	0.657449	1032	1	1
312	0.659905	1032	1	1
314	0.656964	1032	1	1
316	0.665979	1032	1	1
318	0.673736	1032	1	1
320	0.669864	1032	1	1
322	0.686395	1032	1	1
324	0.679618	1032	1	1
326	0.67293	1032	1	1
328	0.665727	1032	1	1
330	0.649892	1032	1	1
332	0.665974	1032	1	1
334	0.643928	1032	1	1
336	0.65313	1032	1	1
338	0.640558	1032	1	1
340	0.652102	1032	1	1
342	0.630354	1032	1	1
344	0.643819	1032	1	1
346	0.655405	1032	1	1
348	0.655103	1032	1	1
350	0.647714	1032	1	1
352	0.64867	1032	1	1
354	0.644642	1032	1	1
356	0.631769	1032	1	1
358	0.637127	1032	1	1
360	0.633247	1032	1	1
362	0.632803	1032	1	1
364	0.621622	1032	1	1
366	0.622818	1032	1	1
368	0.621109	1032	1	1
370	0.619676	1032	1	1
372	0.62928	1032	1	1
374	0.611818	1032	1	1
376	0.606966	1032	1	1
378	0.604106	1032	1	1
380	0.606388	1032	1	1
382	0.618842	1032	1	1
384	0.612073	1032	1	1
386	0.613614	1032	1	1
388	0.594801	1032	1	1
390	0.586351	1032	1	1
392	0.602179	1032	1	1
394	0.60621	1032	1	1
396	0.61349	1032	1	1
398	0.62745	1032	1	1
400	0.61218	1032	1	1
402	0.612776	1032	1	1
404	0.608409	1032	1	1
406	0.600262	1032	1	1
408	0.590214	1032	1	1
410	0.586528	1032	1	1
412	0.591915	1032	1	1
414	0.583543	1032	1	1
416	0.572722	1032	1	1
418	0.583599	1032	1	1
420	0.56794	1032	1	1
422	0.585849	1032	1	1
424	0.5772	1032	1	1
426	0.581402	1032	1	1
428	0.578399	1032	1	1
430	0.587542	1032	1	1
432	0.580908	1032	1	1
434	0.587844	1032	1	1
436	0.594829	1032	1	1
438	0.600259	1032	1	1
440	0.605095	1032	1	1
442	0.607824	1032	1	1
444	0.601922	1032	1	1
446	0.609694	1032	1	1
448	0.57909	1032	1	1
450	0.61024	1032	1	1
452	0.597592	1032	1	1
454	0.607977	1032	1	1
456	0.605621	1032	1	1
458	0.606658	1032	1	1
460	0.601365	1032	1	1
462	0.61573	1032	1	1
464	0.612649	1032	1	1
466	0.620083	1032	1	1
468	0.59956	1032	1	1
470	0.583987	1032	1	1
472	0.561111	1032	1	1
474	0.554187	1032	1	1
476	0.581806	1032	1	1
478	0.59892	1032	1	1
480	0.603063	1032	1	1
482	0.588521	1032	1	1
484	0.599606	1032	1	1
486	0.610313	1032	1	1
488	0.597546	1032	1	1
490	0.587534	1032	1	1
492	0.576908	1032	1	1
494	0.589654	1032	1	1
496	0.576046	1032	1	1
498	0.594355	1032	1	1
500	0.580405	1032	1	1
502	0.599607	1032	1	1
504	0.576407	1032	1	1
0	0.041222	10385	2	1
2	0.041222	10385	2	1
4	0.041222	10385	2	1
6	0.041222	10385	2	1
8	0.041222	10385	2	1
10	0.041222	10385	2	1
12	0.041222	10385	2	1
14	0.041222	10385	2	1
16	0.041222	10385	2	1
18	0.041222	10385	2	1
20	0.041222	10385	2	1
22	0.041222	10385	2	1
24	0.041222	10385	2	1
26	0.034746	10385	2	1
28	0.031507	10385	2	1
30	0.034744	10385	2	1
32	0.038398	10385	2	1
34	0.037801	10385	2	1
36	0.042783	10385	2	1
38	0.04639	10385	2	1
40	0.049561	10385	2	1
42	0.056573	10385	2	1
44	0.058049	10385	2	1
46	0.060241	10385	2	1
48	0.062945	10385	2	1
50	0.065758	10385	2	1
52	0.064198	10385	2	1
54	0.068192	10385	2	1
56	0.068935	10385	2	1
58	0.072949	10385	2	1
60	0.072972	10385	2	1
62	0.075479	10385	2	1
64	0.078418	10385	2	1
66	0.081992	10385	2	1
68	0.0857	10385	2	1
70	0.09124	10385	2	1
72	0.106567	10385	2	1
74	0.122054	10385	2	1
76	0.1364	10385	2	1
78	0.150985	10385	2	1
80	0.163357	10385	2	1
82	0.179434	10385	2	1
84	0.199677	10385	2	1
86	0.216667	10385	2	1
88	0.233764	10385	2	1
90	0.258566	10385	2	1
92	0.282397	10385	2	1
94	0.304676	10385	2	1
96	0.321533	10385	2	1
98	0.345234	10385	2	1
100	0.364068	10385	2	1
102	0.378225	10385	2	1
104	0.383915	10385	2	1
106	0.408825	10385	2	1
108	0.417411	10385	2	1
110	0.429366	10385	2	1
112	0.439842	10385	2	1
114	0.459857	10385	2	1
116	0.468998	10385	2	1
118	0.484868	10385	2	1
120	0.491326	10385	2	1
122	0.504087	10385	2	1
124	0.510484	10385	2	1
126	0.528887	10385	2	1
128	0.533615	10385	2	1
130	0.52905	10385	2	1
132	0.539156	10385	2	1
134	0.538303	10385	2	1
136	0.544819	10385	2	1
138	0.555544	10385	2	1
140	0.568049	10385	2	1
142	0.572725	10385	2	1
144	0.568938	10385	2	1
146	0.582726	10385	2	1
148	0.579086	10385	2	1
150	0.585189	10385	2	1
152	0.589406	10385	2	1
154	0.596185	10385	2	1
156	0.601	10385	2	1
158	0.604418	10385	2	1
160	0.597104	10385	2	1
162	0.596718	10385	2	1
164	0.595033	10385	2	1
166	0.610814	10385	2	1
168	0.622277	10385	2	1
170	0.627004	10385	2	1
172	0.614722	10385	2	1
174	0.607372	10385	2	1
176	0.607783	10385	2	1
178	0.601948	10385	2	1
180	0.604805	10385	2	1
182	0.614072	10385	2	1
184	0.609582	10385	2	1
186	0.613148	10385	2	1
188	0.606401	10385	2	1
190	0.595068	10385	2	1
192	0.592742	10385	2	1
194	0.596881	10385	2	1
196	0.589503	10385	2	1
198	0.602329	10385	2	1
200	0.599698	10385	2	1
202	0.603942	10385	2	1
204	0.602897	10385	2	1
206	0.601645	10385	2	1
208	0.606698	10385	2	1
210	0.606105	10385	2	1
212	0.606865	10385	2	1
214	0.602469	10385	2	1
216	0.598379	10385	2	1
218	0.610431	10385	2	1
220	0.600923	10385	2	1
222	0.5903	10385	2	1
224	0.590918	10385	2	1
226	0.593488	10385	2	1
228	0.6128	10385	2	1
230	0.605689	10385	2	1
232	0.607013	10385	2	1
234	0.606827	10385	2	1
236	0.603841	10385	2	1
238	0.597417	10385	2	1
240	0.607383	10385	2	1
242	0.609173	10385	2	1
244	0.613561	10385	2	1
246	0.619979	10385	2	1
248	0.615788	10385	2	1
250	0.605173	10385	2	1
252	0.609054	10385	2	1
254	0.61116	10385	2	1
256	0.625188	10385	2	1
258	0.627821	10385	2	1
260	0.63592	10385	2	1
262	0.625326	10385	2	1
264	0.628346	10385	2	1
266	0.622698	10385	2	1
268	0.622498	10385	2	1
270	0.627089	10385	2	1
272	0.63085	10385	2	1
274	0.623468	10385	2	1
276	0.621404	10385	2	1
278	0.61095	10385	2	1
280	0.612796	10385	2	1
282	0.618036	10385	2	1
284	0.61242	10385	2	1
286	0.629526	10385	2	1
288	0.62454	10385	2	1
290	0.622261	10385	2	1
292	0.607664	10385	2	1
294	0.600286	10385	2	1
296	0.606907	10385	2	1
298	0.60117	10385	2	1
300	0.604364	10385	2	1
302	0.605746	10385	2	1
304	0.594621	10385	2	1
306	0.599021	10385	2	1
308	0.604859	10385	2	1
310	0.605489	10385	2	1
312	0.607586	10385	2	1
314	0.612881	10385	2	1
316	0.619536	10385	2	1
318	0.607701	10385	2	1
320	0.611485	10385	2	1
322	0.609225	10385	2	1
324	0.608325	10385	2	1
326	0.62964	10385	2	1
328	0.619667	10385	2	1
330	0.611687	10385	2	1
332	0.611197	10385	2	1
334	0.607155	10385	2	1
336	0.616533	10385	2	1
338	0.617697	10385	2	1
340	0.627954	10385	2	1
342	0.632864	10385	2	1
344	0.627099	10385	2	1
346	0.615788	10385	2	1
348	0.611604	10385	2	1
350	0.617115	10385	2	1
352	0.635549	10385	2	1
354	0.632691	10385	2	1
356	0.633584	10385	2	1
358	0.624883	10385	2	1
360	0.626017	10385	2	1
362	0.628233	10385	2	1
364	0.620223	10385	2	1
366	0.634835	10385	2	1
368	0.636736	10385	2	1
370	0.647704	10385	2	1
372	0.638899	10385	2	1
374	0.629396	10385	2	1
376	0.615493	10385	2	1
378	0.611061	10385	2	1
380	0.60176	10385	2	1
382	0.600627	10385	2	1
384	0.618061	10385	2	1
386	0.623046	10385	2	1
388	0.614617	10385	2	1
390	0.61156	10385	2	1
392	0.612748	10385	2	1
394	0.597415	10385	2	1
396	0.61431	10385	2	1
398	0.609618	10385	2	1
400	0.629337	10385	2	1
402	0.636836	10385	2	1
404	0.624797	10385	2	1
406	0.615918	10385	2	1
408	0.624213	10385	2	1
410	0.625398	10385	2	1
412	0.624584	10385	2	1
414	0.621568	10385	2	1
416	0.622399	10385	2	1
418	0.633505	10385	2	1
420	0.653947	10385	2	1
422	0.65566	10385	2	1
424	0.650622	10385	2	1
426	0.645703	10385	2	1
428	0.651548	10385	2	1
430	0.650637	10385	2	1
432	0.638562	10385	2	1
434	0.635952	10385	2	1
436	0.635508	10385	2	1
438	0.644489	10385	2	1
440	0.642088	10385	2	1
442	0.637581	10385	2	1
444	0.632241	10385	2	1
446	0.641207	10385	2	1
448	0.634603	10385	2	1
450	0.647552	10385	2	1
452	0.637783	10385	2	1
454	0.635895	10385	2	1
456	0.655914	10385	2	1
458	0.655608	10385	2	1
460	0.658432	10385	2	1
462	0.649593	10385	2	1
464	0.647768	10385	2	1
466	0.654342	10385	2	1
468	0.650682	10385	2	1
470	0.648686	10385	2	1
472	0.620781	10385	2	1
474	0.614983	10385	2	1
476	0.617883	10385	2	1
478	0.62432	10385	2	1
480	0.61495	10385	2	1
482	0.621839	10385	2	1
484	0.603183	10385	2	1
486	0.610122	10385	2	1
488	0.601296	10385	2	1
490	0.61391	10385	2	1
492	0.616903	10385	2	1
494	0.622916	10385	2	1
496	0.628087	10385	2	1
498	0.594143	10385	2	1
500	0.60038	10385	2	1
502	0.601502	10385	2	1
504	0.589686	10385	2	1
0	0.041222	10857	3	1
2	0.041222	10857	3	1
4	0.041222	10857	3	1
6	0.041222	10857	3	1
8	0.041222	10857	3	1
10	0.041222	10857	3	1
12	0.041222	10857	3	1
14	0.041222	10857	3	1
16	0.041222	10857	3	1
18	0.041222	10857	3	1
20	0.041222	10857	3	1
22	0.041222	10857	3	1
24	0.041222	10857	3	1
26	0.046232	10857	3	1
28	0.045953	10857	3	1
30	0.052298	10857	3	1
32	0.063077	10857	3	1
34	0.065737	10857	3	1
36	0.067374	10857	3	1
38	0.06732	10857	3	1
40	0.070728	10857	3	1
42	0.070421	10857	3	1
44	0.067713	10857	3	1
46	0.071557	10857	3	1
48	0.073036	10857	3	1
50	0.076466	10857	3	1
52	0.076897	10857	3	1
54	0.078431	10857	3	1
56	0.083427	10857	3	1
58	0.084014	10857	3	1
60	0.08463	10857	3	1
62	0.08672	10857	3	1
64	0.090454	10857	3	1
66	0.096495	10857	3	1
68	0.104318	10857	3	1
70	0.110256	10857	3	1
72	0.128328	10857	3	1
74	0.147184	10857	3	1
76	0.162061	10857	3	1
78	0.173269	10857	3	1
80	0.184117	10857	3	1
82	0.200981	10857	3	1
84	0.220328	10857	3	1
86	0.234769	10857	3	1
88	0.258329	10857	3	1
90	0.27697	10857	3	1
92	0.292025	10857	3	1
94	0.308687	10857	3	1
96	0.321461	10857	3	1
98	0.339243	10857	3	1
100	0.35601	10857	3	1
102	0.368236	10857	3	1
104	0.382524	10857	3	1
106	0.403321	10857	3	1
108	0.417216	10857	3	1
110	0.430699	10857	3	1
112	0.436956	10857	3	1
114	0.441096	10857	3	1
116	0.451499	10857	3	1
118	0.464551	10857	3	1
120	0.473859	10857	3	1
122	0.485034	10857	3	1
124	0.499745	10857	3	1
126	0.510673	10857	3	1
128	0.510755	10857	3	1
130	0.514958	10857	3	1
132	0.511861	10857	3	1
134	0.514696	10857	3	1
136	0.523247	10857	3	1
138	0.531354	10857	3	1
140	0.544579	10857	3	1
142	0.554208	10857	3	1
144	0.555854	10857	3	1
146	0.555757	10857	3	1
148	0.566433	10857	3	1
150	0.566745	10857	3	1
152	0.578343	10857	3	1
154	0.569959	10857	3	1
156	0.578598	10857	3	1
158	0.575514	10857	3	1
160	0.576638	10857	3	1
162	0.572984	10857	3	1
164	0.578469	10857	3	1
166	0.567473	10857	3	1
168	0.569182	10857	3	1
170	0.57448	10857	3	1
172	0.573748	10857	3	1
174	0.575699	10857	3	1
176	0.580915	10857	3	1
178	0.583739	10857	3	1
180	0.591109	10857	3	1
182	0.595881	10857	3	1
184	0.603544	10857	3	1
186	0.596549	10857	3	1
188	0.598623	10857	3	1
190	0.593893	10857	3	1
192	0.601681	10857	3	1
194	0.595366	10857	3	1
196	0.600892	10857	3	1
198	0.599451	10857	3	1
200	0.583704	10857	3	1
202	0.578633	10857	3	1
204	0.56436	10857	3	1
206	0.566577	10857	3	1
208	0.574396	10857	3	1
210	0.576886	10857	3	1
212	0.580791	10857	3	1
214	0.591683	10857	3	1
216	0.585597	10857	3	1
218	0.58776	10857	3	1
220	0.593516	10857	3	1
222	0.595644	10857	3	1
224	0.595813	10857	3	1
226	0.60558	10857	3	1
228	0.606539	10857	3	1
230	0.612886	10857	3	1
232	0.61391	10857	3	1
234	0.625388	10857	3	1
236	0.627027	10857	3	1
238	0.636515	10857	3	1
240	0.640119	10857	3	1
242	0.633709	10857	3	1
244	0.621785	10857	3	1
246	0.614601	10857	3	1
248	0.628227	10857	3	1
250	0.624876	10857	3	1
252	0.622522	10857	3	1
254	0.615306	10857	3	1
256	0.604139	10857	3	1
258	0.603665	10857	3	1
260	0.610837	10857	3	1
262	0.615457	10857	3	1
264	0.615002	10857	3	1
266	0.61402	10857	3	1
268	0.601305	10857	3	1
270	0.605564	10857	3	1
272	0.620586	10857	3	1
274	0.616907	10857	3	1
276	0.615734	10857	3	1
278	0.620741	10857	3	1
280	0.627142	10857	3	1
282	0.628348	10857	3	1
284	0.620873	10857	3	1
286	0.620583	10857	3	1
288	0.619072	10857	3	1
290	0.602932	10857	3	1
292	0.600952	10857	3	1
294	0.601013	10857	3	1
296	0.609927	10857	3	1
298	0.602729	10857	3	1
300	0.595436	10857	3	1
302	0.58486	10857	3	1
304	0.584639	10857	3	1
306	0.60249	10857	3	1
308	0.605417	10857	3	1
310	0.615822	10857	3	1
312	0.622542	10857	3	1
314	0.611714	10857	3	1
316	0.637266	10857	3	1
318	0.636434	10857	3	1
320	0.64477	10857	3	1
322	0.647405	10857	3	1
324	0.636861	10857	3	1
326	0.638228	10857	3	1
328	0.624282	10857	3	1
330	0.637784	10857	3	1
332	0.640801	10857	3	1
334	0.642855	10857	3	1
336	0.641441	10857	3	1
338	0.657724	10857	3	1
340	0.65302	10857	3	1
342	0.645861	10857	3	1
344	0.643543	10857	3	1
346	0.652309	10857	3	1
348	0.640357	10857	3	1
350	0.627532	10857	3	1
352	0.63706	10857	3	1
354	0.644891	10857	3	1
356	0.644986	10857	3	1
358	0.636788	10857	3	1
360	0.629569	10857	3	1
362	0.625745	10857	3	1
364	0.603772	10857	3	1
366	0.6235	10857	3	1
368	0.623381	10857	3	1
370	0.618057	10857	3	1
372	0.644013	10857	3	1
374	0.639781	10857	3	1
376	0.671662	10857	3	1
378	0.658186	10857	3	1
380	0.650769	10857	3	1
382	0.653552	10857	3	1
384	0.662856	10857	3	1
386	0.658325	10857	3	1
388	0.640616	10857	3	1
390	0.644699	10857	3	1
392	0.649777	10857	3	1
394	0.656006	10857	3	1
396	0.659756	10857	3	1
398	0.680091	10857	3	1
400	0.669758	10857	3	1
402	0.665872	10857	3	1
404	0.662771	10857	3	1
406	0.653631	10857	3	1
408	0.651263	10857	3	1
410	0.659671	10857	3	1
412	0.656074	10857	3	1
414	0.660563	10857	3	1
416	0.65856	10857	3	1
418	0.659541	10857	3	1
420	0.658274	10857	3	1
422	0.665815	10857	3	1
424	0.656948	10857	3	1
426	0.646787	10857	3	1
428	0.64344	10857	3	1
430	0.643258	10857	3	1
432	0.636395	10857	3	1
434	0.638672	10857	3	1
436	0.634617	10857	3	1
438	0.644186	10857	3	1
440	0.627967	10857	3	1
442	0.629626	10857	3	1
444	0.628912	10857	3	1
446	0.612672	10857	3	1
448	0.615812	10857	3	1
450	0.615519	10857	3	1
452	0.612099	10857	3	1
454	0.617526	10857	3	1
456	0.604043	10857	3	1
458	0.60328	10857	3	1
460	0.603665	10857	3	1
462	0.599825	10857	3	1
464	0.612611	10857	3	1
466	0.593435	10857	3	1
468	0.591592	10857	3	1
470	0.606083	10857	3	1
472	0.617017	10857	3	1
474	0.615349	10857	3	1
476	0.633583	10857	3	1
478	0.623775	10857	3	1
480	0.63895	10857	3	1
482	0.635891	10857	3	1
484	0.639782	10857	3	1
486	0.65089	10857	3	1
488	0.63333	10857	3	1
490	0.618494	10857	3	1
492	0.627129	10857	3	1
494	0.630107	10857	3	1
496	0.627803	10857	3	1
498	0.616762	10857	3	1
500	0.617188	10857	3	1
502	0.601991	10857	3	1
504	0.594883	10857	3	1
0	0.041222	13584	4	1
2	0.041222	13584	4	1
4	0.041222	13584	4	1
6	0.041222	13584	4	1
8	0.041222	13584	4	1
10	0.041222	13584	4	1
12	0.041222	13584	4	1
14	0.041222	13584	4	1
16	0.041222	13584	4	1
18	0.041222	13584	4	1
20	0.041222	13584	4	1
22	0.041222	13584	4	1
24	0.041222	13584	4	1
26	0.053415	13584	4	1
28	0.058658	13584	4	1
30	0.057226	13584	4	1
32	0.061907	13584	4	1
34	0.062971	13584	4	1
36	0.058999	13584	4	1
38	0.063798	13584	4	1
40	0.061101	13584	4	1
42	0.057915	13584	4	1
44	0.065285	13584	4	1
46	0.067853	13584	4	1
48	0.062048	13584	4	1
50	0.056713	13584	4	1
52	0.064412	13584	4	1
54	0.072241	13584	4	1
56	0.0682	13584	4	1
58	0.066374	13584	4	1
60	0.069414	13584	4	1
62	0.069319	13584	4	1
64	0.068604	13584	4	1
66	0.071115	13584	4	1
68	0.072346	13584	4	1
70	0.074038	13584	4	1
72	0.075779	13584	4	1
74	0.075886	13584	4	1
76	0.081144	13584	4	1
78	0.085418	13584	4	1
80	0.094385	13584	4	1
82	0.110499	13584	4	1
84	0.11878	13584	4	1
86	0.13361	13584	4	1
88	0.15304	13584	4	1
90	0.16742	13584	4	1
92	0.177161	13584	4	1
94	0.198512	13584	4	1
96	0.22135	13584	4	1
98	0.247287	13584	4	1
100	0.262589	13584	4	1
102	0.28572	13584	4	1
104	0.297405	13584	4	1
106	0.309037	13584	4	1
108	0.32781	13584	4	1
110	0.344712	13584	4	1
112	0.348136	13584	4	1
114	0.357026	13584	4	1
116	0.372828	13584	4	1
118	0.395313	13584	4	1
120	0.400603	13584	4	1
122	0.413197	13584	4	1
124	0.417107	13584	4	1
126	0.432551	13584	4	1
128	0.431835	13584	4	1
130	0.449223	13584	4	1
132	0.458752	13584	4	1
134	0.473442	13584	4	1
136	0.482757	13584	4	1
138	0.490424	13584	4	1
140	0.500245	13584	4	1
142	0.505959	13584	4	1
144	0.507339	13584	4	1
146	0.513373	13584	4	1
148	0.53198	13584	4	1
150	0.541787	13584	4	1
152	0.5431	13584	4	1
154	0.549084	13584	4	1
156	0.551677	13584	4	1
158	0.559375	13584	4	1
160	0.570603	13584	4	1
162	0.552796	13584	4	1
164	0.554993	13584	4	1
166	0.561668	13584	4	1
168	0.562139	13584	4	1
170	0.567359	13584	4	1
172	0.573221	13584	4	1
174	0.575844	13584	4	1
176	0.587308	13584	4	1
178	0.593394	13584	4	1
180	0.605451	13584	4	1
182	0.599043	13584	4	1
184	0.599395	13584	4	1
186	0.607131	13584	4	1
188	0.619424	13584	4	1
190	0.623866	13584	4	1
192	0.626455	13584	4	1
194	0.624389	13584	4	1
196	0.617861	13584	4	1
198	0.620978	13584	4	1
200	0.611321	13584	4	1
202	0.606924	13584	4	1
204	0.61469	13584	4	1
206	0.615931	13584	4	1
208	0.611262	13584	4	1
210	0.625545	13584	4	1
212	0.624064	13584	4	1
214	0.615165	13584	4	1
216	0.618497	13584	4	1
218	0.61644	13584	4	1
220	0.628258	13584	4	1
222	0.621282	13584	4	1
224	0.619322	13584	4	1
226	0.614466	13584	4	1
228	0.611921	13584	4	1
230	0.624157	13584	4	1
232	0.637644	13584	4	1
234	0.639384	13584	4	1
236	0.637165	13584	4	1
238	0.646553	13584	4	1
240	0.648712	13584	4	1
242	0.670668	13584	4	1
244	0.665348	13584	4	1
246	0.660475	13584	4	1
248	0.642927	13584	4	1
250	0.641291	13584	4	1
252	0.636442	13584	4	1
254	0.649745	13584	4	1
256	0.651094	13584	4	1
258	0.651073	13584	4	1
260	0.641573	13584	4	1
262	0.642868	13584	4	1
264	0.636432	13584	4	1
266	0.637214	13584	4	1
268	0.648766	13584	4	1
270	0.63455	13584	4	1
272	0.635977	13584	4	1
274	0.634173	13584	4	1
276	0.62353	13584	4	1
278	0.61507	13584	4	1
280	0.620732	13584	4	1
282	0.626802	13584	4	1
284	0.62371	13584	4	1
286	0.630042	13584	4	1
288	0.62407	13584	4	1
290	0.621542	13584	4	1
292	0.615926	13584	4	1
294	0.609346	13584	4	1
296	0.608401	13584	4	1
298	0.624209	13584	4	1
300	0.631849	13584	4	1
302	0.623969	13584	4	1
304	0.643202	13584	4	1
306	0.645347	13584	4	1
308	0.623013	13584	4	1
310	0.614572	13584	4	1
312	0.627111	13584	4	1
314	0.619816	13584	4	1
316	0.632826	13584	4	1
318	0.633801	13584	4	1
320	0.624615	13584	4	1
322	0.619365	13584	4	1
324	0.605581	13584	4	1
326	0.617511	13584	4	1
328	0.618398	13584	4	1
330	0.628772	13584	4	1
332	0.627842	13584	4	1
334	0.612848	13584	4	1
336	0.614494	13584	4	1
338	0.63616	13584	4	1
340	0.631038	13584	4	1
342	0.634089	13584	4	1
344	0.635103	13584	4	1
346	0.632007	13584	4	1
348	0.641517	13584	4	1
350	0.635581	13584	4	1
352	0.639488	13584	4	1
354	0.636391	13584	4	1
356	0.640703	13584	4	1
358	0.6382	13584	4	1
360	0.624108	13584	4	1
362	0.605627	13584	4	1
364	0.61072	13584	4	1
366	0.619537	13584	4	1
368	0.618186	13584	4	1
370	0.620907	13584	4	1
372	0.608723	13584	4	1
374	0.597309	13584	4	1
376	0.617866	13584	4	1
378	0.610889	13584	4	1
380	0.631078	13584	4	1
382	0.622144	13584	4	1
384	0.618109	13584	4	1
386	0.615577	13584	4	1
388	0.610562	13584	4	1
390	0.616539	13584	4	1
392	0.613783	13584	4	1
394	0.603633	13584	4	1
396	0.607596	13584	4	1
398	0.615804	13584	4	1
400	0.639427	13584	4	1
402	0.64701	13584	4	1
404	0.639404	13584	4	1
406	0.620223	13584	4	1
408	0.618496	13584	4	1
410	0.610826	13584	4	1
412	0.595242	13584	4	1
414	0.603439	13584	4	1
416	0.608769	13584	4	1
418	0.610492	13584	4	1
420	0.611285	13584	4	1
422	0.595122	13584	4	1
424	0.596134	13584	4	1
426	0.601846	13584	4	1
428	0.59528	13584	4	1
430	0.605144	13584	4	1
432	0.596561	13584	4	1
434	0.586085	13584	4	1
436	0.569625	13584	4	1
438	0.552589	13584	4	1
440	0.577023	13584	4	1
442	0.608377	13584	4	1
444	0.602873	13584	4	1
446	0.595573	13584	4	1
448	0.574619	13584	4	1
450	0.556168	13584	4	1
452	0.565247	13584	4	1
454	0.582786	13584	4	1
456	0.599801	13584	4	1
458	0.608884	13584	4	1
460	0.612749	13584	4	1
462	0.593926	13584	4	1
464	0.604846	13584	4	1
466	0.600795	13584	4	1
468	0.614465	13584	4	1
470	0.615892	13584	4	1
472	0.59858	13584	4	1
474	0.616282	13584	4	1
476	0.632615	13584	4	1
478	0.63434	13584	4	1
480	0.597166	13584	4	1
482	0.602807	13584	4	1
484	0.606445	13584	4	1
486	0.620533	13584	4	1
488	0.624591	13584	4	1
490	0.603673	13584	4	1
492	0.593103	13584	4	1
494	0.595269	13584	4	1
496	0.627978	13584	4	1
498	0.62797	13584	4	1
500	0.614713	13584	4	1
502	0.621521	13584	4	1
504	0.618703	13584	4	1
0	0.041222	15948	5	1
2	0.041222	15948	5	1
4	0.041222	15948	5	1
6	0.041222	15948	5	1
8	0.041222	15948	5	1
10	0.041222	15948	5	1
12	0.041222	15948	5	1
14	0.041222	15948	5	1
16	0.041222	15948	5	1
18	0.041222	15948	5	1
20	0.041222	15948	5	1
22	0.041222	15948	5	1
24	0.041222	15948	5	1
26	0.048045	15948	5	1
28	0.053676	15948	5	1
30	0.049529	15948	5	1
32	0.039633	15948	5	1
34	0.037391	15948	5	1
36	0.039605	15948	5	1
38	0.038992	15948	5	1
40	0.043399	15948	5	1
42	0.042862	15948	5	1
44	0.043896	15948	5	1
46	0.045443	15948	5	1
48	0.049193	15948	5	1
50	0.05118	15948	5	1
52	0.054361	15948	5	1
54	0.056655	15948	5	1
56	0.056489	15948	5	1
58	0.057293	15948	5	1
60	0.058437	15948	5	1
62	0.06028	15948	5	1
64	0.062464	15948	5	1
66	0.06572	15948	5	1
68	0.06774	15948	5	1
70	0.076479	15948	5	1
72	0.082967	15948	5	1
74	0.093635	15948	5	1
76	0.102298	15948	5	1
78	0.115888	15948	5	1
80	0.133176	15948	5	1
82	0.149209	15948	5	1
84	0.162275	15948	5	1
86	0.172281	15948	5	1
88	0.187252	15948	5	1
90	0.20744	15948	5	1
92	0.225928	15948	5	1
94	0.24983	15948	5	1
96	0.25836	15948	5	1
98	0.267484	15948	5	1
100	0.287132	15948	5	1
102	0.306817	15948	5	1
104	0.32324	15948	5	1
106	0.338315	15948	5	1
108	0.356791	15948	5	1
110	0.358137	15948	5	1
112	0.377965	15948	5	1
114	0.387352	15948	5	1
116	0.410087	15948	5	1
118	0.418533	15948	5	1
120	0.430877	15948	5	1
122	0.445764	15948	5	1
124	0.449161	15948	5	1
126	0.45603	15948	5	1
128	0.469917	15948	5	1
130	0.473413	15948	5	1
132	0.470622	15948	5	1
134	0.479239	15948	5	1
136	0.481501	15948	5	1
138	0.492821	15948	5	1
140	0.496705	15948	5	1
142	0.50754	15948	5	1
144	0.525544	15948	5	1
146	0.52606	15948	5	1
148	0.532442	15948	5	1
150	0.526195	15948	5	1
152	0.531938	15948	5	1
154	0.54072	15948	5	1
156	0.542196	15948	5	1
158	0.54824	15948	5	1
160	0.550114	15948	5	1
162	0.560246	15948	5	1
164	0.56736	15948	5	1
166	0.565831	15948	5	1
168	0.562293	15948	5	1
170	0.57123	15948	5	1
172	0.578676	15948	5	1
174	0.578998	15948	5	1
176	0.586006	15948	5	1
178	0.584774	15948	5	1
180	0.585868	15948	5	1
182	0.59739	15948	5	1
184	0.59554	15948	5	1
186	0.600877	15948	5	1
188	0.606058	15948	5	1
190	0.603555	15948	5	1
192	0.602638	15948	5	1
194	0.610484	15948	5	1
196	0.601938	15948	5	1
198	0.597029	15948	5	1
200	0.588804	15948	5	1
202	0.588781	15948	5	1
204	0.604844	15948	5	1
206	0.612277	15948	5	1
208	0.616262	15948	5	1
210	0.612396	15948	5	1
212	0.610014	15948	5	1
214	0.598174	15948	5	1
216	0.616741	15948	5	1
218	0.614622	15948	5	1
220	0.612784	15948	5	1
222	0.610374	15948	5	1
224	0.61221	15948	5	1
226	0.608092	15948	5	1
228	0.597351	15948	5	1
230	0.600014	15948	5	1
232	0.588009	15948	5	1
234	0.591222	15948	5	1
236	0.614626	15948	5	1
238	0.605749	15948	5	1
240	0.613077	15948	5	1
242	0.614041	15948	5	1
244	0.618898	15948	5	1
246	0.613706	15948	5	1
248	0.601925	15948	5	1
250	0.622673	15948	5	1
252	0.61722	15948	5	1
254	0.620767	15948	5	1
256	0.626384	15948	5	1
258	0.629725	15948	5	1
260	0.63911	15948	5	1
262	0.634206	15948	5	1
264	0.63482	15948	5	1
266	0.65572	15948	5	1
268	0.646839	15948	5	1
270	0.656254	15948	5	1
272	0.651847	15948	5	1
274	0.638081	15948	5	1
276	0.63391	15948	5	1
278	0.626694	15948	5	1
280	0.620151	15948	5	1
282	0.613492	15948	5	1
284	0.613538	15948	5	1
286	0.623637	15948	5	1
288	0.615806	15948	5	1
290	0.610033	15948	5	1
292	0.613008	15948	5	1
294	0.604819	15948	5	1
296	0.614786	15948	5	1
298	0.630981	15948	5	1
300	0.638238	15948	5	1
302	0.637135	15948	5	1
304	0.631258	15948	5	1
306	0.613694	15948	5	1
308	0.615053	15948	5	1
310	0.628589	15948	5	1
312	0.608768	15948	5	1
314	0.618984	15948	5	1
316	0.631515	15948	5	1
318	0.632509	15948	5	1
320	0.631805	15948	5	1
322	0.625323	15948	5	1
324	0.635477	15948	5	1
326	0.63992	15948	5	1
328	0.63884	15948	5	1
330	0.629516	15948	5	1
332	0.630057	15948	5	1
334	0.629992	15948	5	1
336	0.636334	15948	5	1
338	0.628254	15948	5	1
340	0.620098	15948	5	1
342	0.609887	15948	5	1
344	0.613541	15948	5	1
346	0.608528	15948	5	1
348	0.613564	15948	5	1
350	0.624532	15948	5	1
352	0.606739	15948	5	1
354	0.594305	15948	5	1
356	0.600566	15948	5	1
358	0.604453	15948	5	1
360	0.62266	15948	5	1
362	0.613708	15948	5	1
364	0.622771	15948	5	1
366	0.605918	15948	5	1
368	0.595868	15948	5	1
370	0.599062	15948	5	1
372	0.610136	15948	5	1
374	0.601027	15948	5	1
376	0.624417	15948	5	1
378	0.619899	15948	5	1
380	0.606876	15948	5	1
382	0.60628	15948	5	1
384	0.603735	15948	5	1
386	0.608568	15948	5	1
388	0.611753	15948	5	1
390	0.615311	15948	5	1
392	0.618341	15948	5	1
394	0.601518	15948	5	1
396	0.598009	15948	5	1
398	0.600476	15948	5	1
400	0.60463	15948	5	1
402	0.607545	15948	5	1
404	0.608579	15948	5	1
406	0.605827	15948	5	1
408	0.625032	15948	5	1
410	0.613972	15948	5	1
412	0.625479	15948	5	1
414	0.624819	15948	5	1
416	0.609913	15948	5	1
418	0.622624	15948	5	1
420	0.634817	15948	5	1
422	0.641907	15948	5	1
424	0.634517	15948	5	1
426	0.613096	15948	5	1
428	0.627944	15948	5	1
430	0.63988	15948	5	1
432	0.617824	15948	5	1
434	0.635306	15948	5	1
436	0.628609	15948	5	1
438	0.627342	15948	5	1
440	0.62316	15948	5	1
442	0.623274	15948	5	1
444	0.618505	15948	5	1
446	0.615092	15948	5	1
448	0.651995	15948	5	1
450	0.636788	15948	5	1
452	0.634191	15948	5	1
454	0.629534	15948	5	1
456	0.615854	15948	5	1
458	0.616034	15948	5	1
460	0.587654	15948	5	1
462	0.586824	15948	5	1
464	0.581105	15948	5	1
466	0.591922	15948	5	1
468	0.586042	15948	5	1
470	0.587318	15948	5	1
472	0.58695	15948	5	1
474	0.590554	15948	5	1
476	0.58094	15948	5	1
478	0.583509	15948	5	1
480	0.583427	15948	5	1
482	0.573216	15948	5	1
484	0.580965	15948	5	1
486	0.569348	15948	5	1
488	0.580561	15948	5	1
490	0.590458	15948	5	1
492	0.570071	15948	5	1
494	0.568268	15948	5	1
496	0.566455	15948	5	1
498	0.574891	15948	5	1
500	0.585877	15948	5	1
502	0.59039	15948	5	1
504	0.579325	15948	5	1
0	0.041222	1643	6	1
2	0.041222	1643	6	1
4	0.041222	1643	6	1
6	0.041222	1643	6	1
8	0.041222	1643	6	1
10	0.041222	1643	6	1
12	0.041222	1643	6	1
14	0.041222	1643	6	1
16	0.041222	1643	6	1
18	0.041222	1643	6	1
20	0.041222	1643	6	1
22	0.041222	1643	6	1
24	0.041222	1643	6	1
26	0.049286	1643	6	1
28	0.060731	1643	6	1
30	0.06596	1643	6	1
32	0.066609	1643	6	1
34	0.066599	1643	6	1
36	0.067187	1643	6	1
38	0.072074	1643	6	1
40	0.074939	1643	6	1
42	0.086241	1643	6	1
44	0.084566	1643	6	1
46	0.089794	1643	6	1
48	0.086299	1643	6	1
50	0.084433	1643	6	1
52	0.084845	1643	6	1
54	0.086053	1643	6	1
56	0.087753	1643	6	1
58	0.086756	1643	6	1
60	0.087895	1643	6	1
62	0.086917	1643	6	1
64	0.086965	1643	6	1
66	0.08834	1643	6	1
68	0.091299	1643	6	1
70	0.095463	1643	6	1
72	0.098239	1643	6	1
74	0.110874	1643	6	1
76	0.116752	1643	6	1
78	0.13831	1643	6	1
80	0.150001	1643	6	1
82	0.166819	1643	6	1
84	0.180652	1643	6	1
86	0.201509	1643	6	1
88	0.217574	1643	6	1
90	0.23398	1643	6	1
92	0.253907	1643	6	1
94	0.27769	1643	6	1
96	0.290465	1643	6	1
98	0.300621	1643	6	1
100	0.313139	1643	6	1
102	0.335481	1643	6	1
104	0.351418	1643	6	1
106	0.364382	1643	6	1
108	0.391545	1643	6	1
110	0.409931	1643	6	1
112	0.415815	1643	6	1
114	0.424094	1643	6	1
116	0.433196	1643	6	1
118	0.445601	1643	6	1
120	0.453681	1643	6	1
122	0.46633	1643	6	1
124	0.481049	1643	6	1
126	0.480782	1643	6	1
128	0.495207	1643	6	1
130	0.498472	1643	6	1
132	0.503798	1643	6	1
134	0.517965	1643	6	1
136	0.518323	1643	6	1
138	0.534154	1643	6	1
140	0.537301	1643	6	1
142	0.539864	1643	6	1
144	0.545818	1643	6	1
146	0.544381	1643	6	1
148	0.543829	1643	6	1
150	0.556369	1643	6	1
152	0.549399	1643	6	1
154	0.56401	1643	6	1
156	0.566087	1643	6	1
158	0.569261	1643	6	1
160	0.578721	1643	6	1
162	0.581933	1643	6	1
164	0.585175	1643	6	1
166	0.580112	1643	6	1
168	0.598194	1643	6	1
170	0.5889	1643	6	1
172	0.593383	1643	6	1
174	0.596118	1643	6	1
176	0.587281	1643	6	1
178	0.590778	1643	6	1
180	0.591814	1643	6	1
182	0.591932	1643	6	1
184	0.596878	1643	6	1
186	0.601938	1643	6	1
188	0.59672	1643	6	1
190	0.602531	1643	6	1
192	0.60658	1643	6	1
194	0.598631	1643	6	1
196	0.604625	1643	6	1
198	0.597754	1643	6	1
200	0.607145	1643	6	1
202	0.61158	1643	6	1
204	0.615935	1643	6	1
206	0.617048	1643	6	1
208	0.615041	1643	6	1
210	0.611531	1643	6	1
212	0.615024	1643	6	1
214	0.613329	1643	6	1
216	0.623061	1643	6	1
218	0.619521	1643	6	1
220	0.615135	1643	6	1
222	0.610595	1643	6	1
224	0.600268	1643	6	1
226	0.600056	1643	6	1
228	0.618454	1643	6	1
230	0.616783	1643	6	1
232	0.620308	1643	6	1
234	0.631884	1643	6	1
236	0.624486	1643	6	1
238	0.624509	1643	6	1
240	0.626221	1643	6	1
242	0.620845	1643	6	1
244	0.625337	1643	6	1
246	0.627617	1643	6	1
248	0.618947	1643	6	1
250	0.625623	1643	6	1
252	0.625766	1643	6	1
254	0.626945	1643	6	1
256	0.634833	1643	6	1
258	0.632947	1643	6	1
260	0.623297	1643	6	1
262	0.617477	1643	6	1
264	0.616659	1643	6	1
266	0.625871	1643	6	1
268	0.633205	1643	6	1
270	0.634299	1643	6	1
272	0.625306	1643	6	1
274	0.627502	1643	6	1
276	0.626684	1643	6	1
278	0.632182	1643	6	1
280	0.620891	1643	6	1
282	0.62301	1643	6	1
284	0.612752	1643	6	1
286	0.614643	1643	6	1
288	0.625136	1643	6	1
290	0.621964	1643	6	1
292	0.626648	1643	6	1
294	0.618495	1643	6	1
296	0.615193	1643	6	1
298	0.610609	1643	6	1
300	0.604479	1643	6	1
302	0.60486	1643	6	1
304	0.622626	1643	6	1
306	0.618915	1643	6	1
308	0.607959	1643	6	1
310	0.605069	1643	6	1
312	0.614268	1643	6	1
314	0.608272	1643	6	1
316	0.618283	1643	6	1
318	0.621366	1643	6	1
320	0.616837	1643	6	1
322	0.618509	1643	6	1
324	0.622919	1643	6	1
326	0.629231	1643	6	1
328	0.624804	1643	6	1
330	0.640176	1643	6	1
332	0.639222	1643	6	1
334	0.655607	1643	6	1
336	0.641054	1643	6	1
338	0.637757	1643	6	1
340	0.635408	1643	6	1
342	0.642774	1643	6	1
344	0.634233	1643	6	1
346	0.634256	1643	6	1
348	0.631307	1643	6	1
350	0.626923	1643	6	1
352	0.630366	1643	6	1
354	0.648705	1643	6	1
356	0.64055	1643	6	1
358	0.632036	1643	6	1
360	0.637779	1643	6	1
362	0.612059	1643	6	1
364	0.616843	1643	6	1
366	0.614706	1643	6	1
368	0.643399	1643	6	1
370	0.647158	1643	6	1
372	0.637953	1643	6	1
374	0.635548	1643	6	1
376	0.619581	1643	6	1
378	0.626527	1643	6	1
380	0.628402	1643	6	1
382	0.63738	1643	6	1
384	0.645819	1643	6	1
386	0.637223	1643	6	1
388	0.63251	1643	6	1
390	0.638451	1643	6	1
392	0.630986	1643	6	1
394	0.619932	1643	6	1
396	0.622355	1643	6	1
398	0.611319	1643	6	1
400	0.633194	1643	6	1
402	0.629048	1643	6	1
404	0.6385	1643	6	1
406	0.630376	1643	6	1
408	0.63543	1643	6	1
410	0.612003	1643	6	1
412	0.602253	1643	6	1
414	0.588279	1643	6	1
416	0.588156	1643	6	1
418	0.604246	1643	6	1
420	0.597176	1643	6	1
422	0.607759	1643	6	1
424	0.61057	1643	6	1
426	0.604148	1643	6	1
428	0.599684	1643	6	1
430	0.605472	1643	6	1
432	0.623312	1643	6	1
434	0.613338	1643	6	1
436	0.622447	1643	6	1
438	0.60924	1643	6	1
440	0.596979	1643	6	1
442	0.613832	1643	6	1
444	0.609159	1643	6	1
446	0.625718	1643	6	1
448	0.640367	1643	6	1
450	0.630069	1643	6	1
452	0.620858	1643	6	1
454	0.607841	1643	6	1
456	0.593452	1643	6	1
458	0.594062	1643	6	1
460	0.609132	1643	6	1
462	0.606405	1643	6	1
464	0.626822	1643	6	1
466	0.626368	1643	6	1
468	0.606159	1643	6	1
470	0.604493	1643	6	1
472	0.63115	1643	6	1
474	0.638689	1643	6	1
476	0.625135	1643	6	1
478	0.637411	1643	6	1
480	0.626093	1643	6	1
482	0.624489	1643	6	1
484	0.619118	1643	6	1
486	0.638273	1643	6	1
488	0.632367	1643	6	1
490	0.62555	1643	6	1
492	0.604117	1643	6	1
494	0.604901	1643	6	1
496	0.598861	1643	6	1
498	0.598153	1643	6	1
500	0.610041	1643	6	1
502	0.607476	1643	6	1
504	0.620424	1643	6	1
0	0.041222	1722	7	1
2	0.041222	1722	7	1
4	0.041222	1722	7	1
6	0.041222	1722	7	1
8	0.041222	1722	7	1
10	0.041222	1722	7	1
12	0.041222	1722	7	1
14	0.041222	1722	7	1
16	0.041222	1722	7	1
18	0.041222	1722	7	1
20	0.041222	1722	7	1
22	0.041222	1722	7	1
24	0.041222	1722	7	1
26	0.052551	1722	7	1
28	0.055729	1722	7	1
30	0.058793	1722	7	1
32	0.061867	1722	7	1
34	0.053647	1722	7	1
36	0.055924	1722	7	1
38	0.066731	1722	7	1
40	0.064975	1722	7	1
42	0.065866	1722	7	1
44	0.063123	1722	7	1
46	0.06745	1722	7	1
48	0.06818	1722	7	1
50	0.067032	1722	7	1
52	0.063883	1722	7	1
54	0.066286	1722	7	1
56	0.061837	1722	7	1
58	0.06665	1722	7	1
60	0.070047	1722	7	1
62	0.072054	1722	7	1
64	0.072247	1722	7	1
66	0.076166	1722	7	1
68	0.079502	1722	7	1
70	0.086134	1722	7	1
72	0.092079	1722	7	1
74	0.102812	1722	7	1
76	0.111585	1722	7	1
78	0.126931	1722	7	1
80	0.137781	1722	7	1
82	0.149653	1722	7	1
84	0.175925	1722	7	1
86	0.199823	1722	7	1
88	0.209257	1722	7	1
90	0.231299	1722	7	1
92	0.24782	1722	7	1
94	0.272746	1722	7	1
96	0.286141	1722	7	1
98	0.309672	1722	7	1
100	0.339378	1722	7	1
102	0.347206	1722	7	1
104	0.365757	1722	7	1
106	0.372417	1722	7	1
108	0.388779	1722	7	1
110	0.399736	1722	7	1
112	0.407629	1722	7	1
114	0.411388	1722	7	1
116	0.426298	1722	7	1
118	0.442611	1722	7	1
120	0.456578	1722	7	1
122	0.471264	1722	7	1
124	0.485593	1722	7	1
126	0.502914	1722	7	1
128	0.510992	1722	7	1
130	0.517217	1722	7	1
132	0.530245	1722	7	1
134	0.524977	1722	7	1
136	0.530305	1722	7	1
138	0.526725	1722	7	1
140	0.532121	1722	7	1
142	0.533797	1722	7	1
144	0.536155	1722	7	1
146	0.538151	1722	7	1
148	0.544995	1722	7	1
150	0.544957	1722	7	1
152	0.548532	1722	7	1
154	0.546735	1722	7	1
156	0.544586	1722	7	1
158	0.541914	1722	7	1
160	0.556143	1722	7	1
162	0.556109	1722	7	1
164	0.562913	1722	7	1
166	0.560122	1722	7	1
168	0.562168	1722	7	1
170	0.559179	1722	7	1
172	0.568598	1722	7	1
174	0.570907	1722	7	1
176	0.574281	1722	7	1
178	0.578314	1722	7	1
180	0.582916	1722	7	1
182	0.580859	1722	7	1
184	0.580439	1722	7	1
186	0.583994	1722	7	1
188	0.583654	1722	7	1
190	0.588091	1722	7	1
192	0.598331	1722	7	1
194	0.598629	1722	7	1
196	0.602015	1722	7	1
198	0.60086	1722	7	1
200	0.602486	1722	7	1
202	0.596594	1722	7	1
204	0.59878	1722	7	1
206	0.597496	1722	7	1
208	0.605388	1722	7	1
210	0.612304	1722	7	1
212	0.613681	1722	7	1
214	0.622324	1722	7	1
216	0.616543	1722	7	1
218	0.631791	1722	7	1
220	0.634385	1722	7	1
222	0.63175	1722	7	1
224	0.626665	1722	7	1
226	0.628227	1722	7	1
228	0.62769	1722	7	1
230	0.616	1722	7	1
232	0.613576	1722	7	1
234	0.612308	1722	7	1
236	0.617394	1722	7	1
238	0.620414	1722	7	1
240	0.621764	1722	7	1
242	0.611053	1722	7	1
244	0.610708	1722	7	1
246	0.616353	1722	7	1
248	0.616752	1722	7	1
250	0.620421	1722	7	1
252	0.622983	1722	7	1
254	0.615486	1722	7	1
256	0.605278	1722	7	1
258	0.601702	1722	7	1
260	0.60215	1722	7	1
262	0.601554	1722	7	1
264	0.601223	1722	7	1
266	0.589223	1722	7	1
268	0.586885	1722	7	1
270	0.587424	1722	7	1
272	0.593053	1722	7	1
274	0.599994	1722	7	1
276	0.601079	1722	7	1
278	0.599811	1722	7	1
280	0.599084	1722	7	1
282	0.604277	1722	7	1
284	0.611914	1722	7	1
286	0.613293	1722	7	1
288	0.607237	1722	7	1
290	0.600775	1722	7	1
292	0.601202	1722	7	1
294	0.60323	1722	7	1
296	0.60664	1722	7	1
298	0.612001	1722	7	1
300	0.60521	1722	7	1
302	0.609772	1722	7	1
304	0.596421	1722	7	1
306	0.598436	1722	7	1
308	0.599828	1722	7	1
310	0.59971	1722	7	1
312	0.607922	1722	7	1
314	0.612246	1722	7	1
316	0.613436	1722	7	1
318	0.618338	1722	7	1
320	0.612317	1722	7	1
322	0.61773	1722	7	1
324	0.617109	1722	7	1
326	0.623066	1722	7	1
328	0.612022	1722	7	1
330	0.619746	1722	7	1
332	0.619883	1722	7	1
334	0.626404	1722	7	1
336	0.618036	1722	7	1
338	0.613721	1722	7	1
340	0.622258	1722	7	1
342	0.609916	1722	7	1
344	0.611255	1722	7	1
346	0.612266	1722	7	1
348	0.604168	1722	7	1
350	0.598446	1722	7	1
352	0.610397	1722	7	1
354	0.607364	1722	7	1
356	0.619277	1722	7	1
358	0.630054	1722	7	1
360	0.638038	1722	7	1
362	0.640723	1722	7	1
364	0.644309	1722	7	1
366	0.628991	1722	7	1
368	0.634262	1722	7	1
370	0.6303	1722	7	1
372	0.641218	1722	7	1
374	0.634501	1722	7	1
376	0.631923	1722	7	1
378	0.630306	1722	7	1
380	0.637398	1722	7	1
382	0.634306	1722	7	1
384	0.638033	1722	7	1
386	0.634096	1722	7	1
388	0.644645	1722	7	1
390	0.639757	1722	7	1
392	0.651608	1722	7	1
394	0.645774	1722	7	1
396	0.631725	1722	7	1
398	0.651302	1722	7	1
400	0.655354	1722	7	1
402	0.664812	1722	7	1
404	0.655232	1722	7	1
406	0.656344	1722	7	1
408	0.645393	1722	7	1
410	0.647001	1722	7	1
412	0.657139	1722	7	1
414	0.647625	1722	7	1
416	0.646041	1722	7	1
418	0.659434	1722	7	1
420	0.65128	1722	7	1
422	0.640358	1722	7	1
424	0.635341	1722	7	1
426	0.63065	1722	7	1
428	0.628018	1722	7	1
430	0.630719	1722	7	1
432	0.625	1722	7	1
434	0.627434	1722	7	1
436	0.622171	1722	7	1
438	0.631202	1722	7	1
440	0.625004	1722	7	1
442	0.63523	1722	7	1
444	0.62097	1722	7	1
446	0.637945	1722	7	1
448	0.639283	1722	7	1
450	0.63706	1722	7	1
452	0.63889	1722	7	1
454	0.621937	1722	7	1
456	0.628806	1722	7	1
458	0.624334	1722	7	1
460	0.627641	1722	7	1
462	0.62232	1722	7	1
464	0.621519	1722	7	1
466	0.629488	1722	7	1
468	0.623887	1722	7	1
470	0.609638	1722	7	1
472	0.60776	1722	7	1
474	0.599789	1722	7	1
476	0.593699	1722	7	1
478	0.592205	1722	7	1
480	0.59859	1722	7	1
482	0.595733	1722	7	1
484	0.607285	1722	7	1
486	0.619093	1722	7	1
488	0.621819	1722	7	1
490	0.630686	1722	7	1
492	0.642467	1722	7	1
494	0.646372	1722	7	1
496	0.642069	1722	7	1
498	0.637277	1722	7	1
500	0.624899	1722	7	1
502	0.637316	1722	7	1
504	0.659138	1722	7	1
0	0.041222	17649	8	1
2	0.041222	17649	8	1
4	0.041222	17649	8	1
6	0.041222	17649	8	1
8	0.041222	17649	8	1
10	0.041222	17649	8	1
12	0.041222	17649	8	1
14	0.041222	17649	8	1
16	0.041222	17649	8	1
18	0.041222	17649	8	1
20	0.041222	17649	8	1
22	0.041222	17649	8	1
24	0.041222	17649	8	1
26	0.055951	17649	8	1
28	0.060264	17649	8	1
30	0.062483	17649	8	1
32	0.062947	17649	8	1
34	0.073298	17649	8	1
36	0.070502	17649	8	1
38	0.072317	17649	8	1
40	0.07935	17649	8	1
42	0.090042	17649	8	1
44	0.088862	17649	8	1
46	0.090847	17649	8	1
48	0.091768	17649	8	1
50	0.092277	17649	8	1
52	0.091362	17649	8	1
54	0.094136	17649	8	1
56	0.096671	17649	8	1
58	0.097189	17649	8	1
60	0.101744	17649	8	1
62	0.103718	17649	8	1
64	0.107138	17649	8	1
66	0.111363	17649	8	1
68	0.119245	17649	8	1
70	0.122522	17649	8	1
72	0.133623	17649	8	1
74	0.146406	17649	8	1
76	0.165354	17649	8	1
78	0.182147	17649	8	1
80	0.197463	17649	8	1
82	0.215264	17649	8	1
84	0.218927	17649	8	1
86	0.23323	17649	8	1
88	0.244352	17649	8	1
90	0.266594	17649	8	1
92	0.2825	17649	8	1
94	0.309747	17649	8	1
96	0.337231	17649	8	1
98	0.353514	17649	8	1
100	0.367512	17649	8	1
102	0.38472	17649	8	1
104	0.397917	17649	8	1
106	0.413012	17649	8	1
108	0.430276	17649	8	1
110	0.446695	17649	8	1
112	0.448378	17649	8	1
114	0.462042	17649	8	1
116	0.478365	17649	8	1
118	0.49019	17649	8	1
120	0.505555	17649	8	1
122	0.508092	17649	8	1
124	0.513247	17649	8	1
126	0.51896	17649	8	1
128	0.529358	17649	8	1
130	0.545672	17649	8	1
132	0.549863	17649	8	1
134	0.553864	17649	8	1
136	0.557406	17649	8	1
138	0.551676	17649	8	1
140	0.556322	17649	8	1
142	0.552933	17649	8	1
144	0.564313	17649	8	1
146	0.565977	17649	8	1
148	0.571342	17649	8	1
150	0.569906	17649	8	1
152	0.566292	17649	8	1
154	0.567996	17649	8	1
156	0.580609	17649	8	1
158	0.587407	17649	8	1
160	0.581335	17649	8	1
162	0.596865	17649	8	1
164	0.598764	17649	8	1
166	0.602067	17649	8	1
168	0.604699	17649	8	1
170	0.613648	17649	8	1
172	0.612701	17649	8	1
174	0.612793	17649	8	1
176	0.612282	17649	8	1
178	0.613664	17649	8	1
180	0.612498	17649	8	1
182	0.612738	17649	8	1
184	0.611371	17649	8	1
186	0.611763	17649	8	1
188	0.622964	17649	8	1
190	0.615622	17649	8	1
192	0.629634	17649	8	1
194	0.623011	17649	8	1
196	0.61757	17649	8	1
198	0.60717	17649	8	1
200	0.612432	17649	8	1
202	0.61528	17649	8	1
204	0.618502	17649	8	1
206	0.616575	17649	8	1
208	0.611219	17649	8	1
210	0.61056	17649	8	1
212	0.610605	17649	8	1
214	0.611234	17649	8	1
216	0.604798	17649	8	1
218	0.616086	17649	8	1
220	0.61573	17649	8	1
222	0.616931	17649	8	1
224	0.610631	17649	8	1
226	0.607896	17649	8	1
228	0.605989	17649	8	1
230	0.605375	17649	8	1
232	0.618968	17649	8	1
234	0.622407	17649	8	1
236	0.621619	17649	8	1
238	0.616401	17649	8	1
240	0.616961	17649	8	1
242	0.620019	17649	8	1
244	0.61419	17649	8	1
246	0.616061	17649	8	1
248	0.628653	17649	8	1
250	0.629353	17649	8	1
252	0.627858	17649	8	1
254	0.627601	17649	8	1
256	0.626759	17649	8	1
258	0.630438	17649	8	1
260	0.629223	17649	8	1
262	0.633238	17649	8	1
264	0.635089	17649	8	1
266	0.64361	17649	8	1
268	0.645924	17649	8	1
270	0.640091	17649	8	1
272	0.646261	17649	8	1
274	0.664544	17649	8	1
276	0.651453	17649	8	1
278	0.646569	17649	8	1
280	0.629475	17649	8	1
282	0.630086	17649	8	1
284	0.635947	17649	8	1
286	0.652106	17649	8	1
288	0.655811	17649	8	1
290	0.650304	17649	8	1
292	0.642268	17649	8	1
294	0.638904	17649	8	1
296	0.631974	17649	8	1
298	0.638843	17649	8	1
300	0.633808	17649	8	1
302	0.640688	17649	8	1
304	0.657405	17649	8	1
306	0.653952	17649	8	1
308	0.646346	17649	8	1
310	0.630454	17649	8	1
312	0.625797	17649	8	1
314	0.622948	17649	8	1
316	0.630514	17649	8	1
318	0.622134	17649	8	1
320	0.612862	17649	8	1
322	0.61812	17649	8	1
324	0.618092	17649	8	1
326	0.617369	17649	8	1
328	0.624924	17649	8	1
330	0.62532	17649	8	1
332	0.622697	17649	8	1
334	0.61692	17649	8	1
336	0.616444	17649	8	1
338	0.622003	17649	8	1
340	0.630293	17649	8	1
342	0.62569	17649	8	1
344	0.62933	17649	8	1
346	0.628967	17649	8	1
348	0.624872	17649	8	1
350	0.614586	17649	8	1
352	0.615708	17649	8	1
354	0.615826	17649	8	1
356	0.635496	17649	8	1
358	0.633504	17649	8	1
360	0.644231	17649	8	1
362	0.65802	17649	8	1
364	0.652728	17649	8	1
366	0.663712	17649	8	1
368	0.663362	17649	8	1
370	0.645036	17649	8	1
372	0.654743	17649	8	1
374	0.655377	17649	8	1
376	0.661675	17649	8	1
378	0.655112	17649	8	1
380	0.662686	17649	8	1
382	0.658291	17649	8	1
384	0.659298	17649	8	1
386	0.651657	17649	8	1
388	0.648357	17649	8	1
390	0.635593	17649	8	1
392	0.647265	17649	8	1
394	0.657023	17649	8	1
396	0.662357	17649	8	1
398	0.648856	17649	8	1
400	0.662362	17649	8	1
402	0.659341	17649	8	1
404	0.669291	17649	8	1
406	0.673836	17649	8	1
408	0.67935	17649	8	1
410	0.684021	17649	8	1
412	0.681353	17649	8	1
414	0.673666	17649	8	1
416	0.672294	17649	8	1
418	0.667322	17649	8	1
420	0.673579	17649	8	1
422	0.669025	17649	8	1
424	0.677926	17649	8	1
426	0.676164	17649	8	1
428	0.663876	17649	8	1
430	0.67065	17649	8	1
432	0.668941	17649	8	1
434	0.66379	17649	8	1
436	0.66493	17649	8	1
438	0.65893	17649	8	1
440	0.641564	17649	8	1
442	0.646002	17649	8	1
444	0.647206	17649	8	1
446	0.65186	17649	8	1
448	0.643562	17649	8	1
450	0.646851	17649	8	1
452	0.655858	17649	8	1
454	0.644959	17649	8	1
[truncated: 20,771 more rows]
