# Supplementary material for: From affinity selection to kinetic selection in Germinal Centre modelling
Source: PLoS Comput Biol. 2022 Jun 3;18(6):e1010168. doi: 10.1371/journal.pcbi.1010168 (PMC9200358; doi:10.1371/journal.pcbi.1010168)
Supplement: S1 File — Simulation data of three scenarios used to produce Figs 3 and 4, and S1–S7 Figs. (ZIP) [file pcbi.1010168.s009.zip › A_Tables/Table_D_Supplementary_Simulation/SC1/0/OCs_Temporal_Affinity_summary.csv]

time	Clone_M_Affinity_mean	Clone_M_Affinity_min	Clone_M_Affinity_max
0	0	0	0
2	0	0	0
4	0	0	0
6	0	0	0
8	0	0	0
10	0	0	0
12	0	0	0
14	0	0	0
16	0	0	0
18	0	0	0
20	0	0	0
22	0	0	0
24	0	0	0
26	0	0	0
28	0	0	0
30	0	0	0
32	0	0	0
34	0	0	0
36	0	0	0
38	0	0	0
40	0	0	0
42	0	0	0
44	0	0	0
46	0	0	0
48	0	0	0
50	0	0	0
52	0	0	0
54	0	0	0
56	0	0	0
58	0	0	0
60	0	0	0
62	0	0	0
64	0	0	0
66	0.0149069	0	0.317284
68	0.0536312333333333	0	0.880248
70	0.0978310333333333	0	0.880248
72	0.158587266666667	0	0.600373
74	0.230679933333333	0	0.880248
76	0.321755266666667	0	0.600373
78	0.377811566666667	0	0.600373
80	0.399803266666667	0.129923	0.562258
82	0.413423966666667	0.192376	0.566976
84	0.422889833333333	0.267764	0.551096
86	0.4318167	0.262591	0.541178
88	0.441857966666667	0.306981	0.549869
90	0.4507954	0.336664	0.55268
92	0.457683333333333	0.349311	0.553216
94	0.468278866666667	0.357155	0.565064
96	0.4766295	0.355561	0.557046
98	0.488433266666667	0.358803	0.577486
100	0.4984328	0.362182	0.584108
102	0.512570833333333	0.359152	0.597202
104	0.5237359	0.36756	0.610513
106	0.536256133333333	0.381769	0.623027
108	0.547763433333333	0.390729	0.63106
110	0.560427266666667	0.439028	0.643974
112	0.5708072	0.456719	0.653318
114	0.5827475	0.470396	0.66097
116	0.593517	0.482381	0.671109
118	0.604576733333333	0.484184	0.67944
120	0.6147515	0.492558	0.678356
122	0.624656566666667	0.51135	0.6883
124	0.634071633333333	0.538124	0.698248
126	0.6431245	0.550951	0.703572
128	0.652182933333333	0.560996	0.711068
130	0.6612087	0.568043	0.7184
132	0.6691372	0.572358	0.721609
134	0.678010233333333	0.575996	0.732254
136	0.685967333333333	0.586979	0.73917
138	0.6941295	0.592102	0.744957
140	0.7010235	0.605729	0.752118
142	0.708176266666667	0.612705	0.759591
144	0.714608866666667	0.615298	0.765151
146	0.721130333333333	0.62179	0.771305
148	0.727499633333333	0.632634	0.775855
150	0.733989333333333	0.643845	0.781525
152	0.7401874	0.654406	0.783718
154	0.746117933333333	0.662305	0.789904
156	0.751735933333333	0.668807	0.794089
158	0.7572143	0.67287	0.79906
160	0.7627952	0.678409	0.803747
162	0.7681148	0.691211	0.808383
164	0.773416366666667	0.699866	0.812923
166	0.7782324	0.708605	0.816214
168	0.7827392	0.713831	0.818149
170	0.787174866666667	0.720356	0.82194
172	0.791343666666667	0.722832	0.825265
174	0.795805666666667	0.728539	0.828499
176	0.8000424	0.737966	0.831744
178	0.804274533333333	0.745994	0.8343
180	0.808018033333333	0.751513	0.836313
182	0.811748166666667	0.757442	0.839978
184	0.815399166666667	0.763509	0.843071
186	0.818557466666667	0.767675	0.845169
188	0.821882466666667	0.771939	0.848021
190	0.825126033333333	0.777461	0.850788
192	0.8282109	0.782986	0.852929
194	0.831171033333333	0.787661	0.854914
196	0.8340532	0.790619	0.857561
198	0.836724	0.796229	0.859729
200	0.8390589	0.800481	0.860877
202	0.841517333333333	0.804635	0.862381
204	0.8439196	0.808712	0.864138
206	0.846123533333333	0.812917	0.86577
208	0.848304366666667	0.816901	0.867264
210	0.850249166666667	0.820444	0.868255
212	0.8520708	0.823562	0.869349
214	0.8537964	0.826702	0.870453
216	0.8554622	0.8308	0.87099
218	0.8570634	0.83402	0.871953
220	0.858651533333333	0.837414	0.873147
222	0.860023833333333	0.839778	0.87412
224	0.8614177	0.843062	0.874856
226	0.862661933333333	0.846521	0.875662
228	0.863818333333333	0.848659	0.876567
230	0.864827933333333	0.850869	0.877114
232	0.8658925	0.852923	0.87759
234	0.8667945	0.854959	0.878017
236	0.867738266666667	0.856466	0.878384
238	0.868630966666667	0.858048	0.878781
240	0.869419266666667	0.860022	0.879354
242	0.870202466666667	0.86125	0.880043
244	0.870949833333333	0.86309	0.880553
246	0.8716345	0.864206	0.880641
248	0.8722923	0.86516	0.881227
250	0.872917733333333	0.865962	0.88194
252	0.873553266666667	0.866403	0.882466
254	0.874226033333333	0.867118	0.883152
256	0.874723266666667	0.867719	0.883511
258	0.875247833333333	0.8682	0.883784
260	0.875808166666667	0.868795	0.884253
262	0.876286466666667	0.869329	0.88463
264	0.876724533333333	0.869942	0.885227
266	0.877202333333333	0.870456	0.885798
268	0.877624066666667	0.870773	0.886251
270	0.8779735	0.871054	0.886585
272	0.878355766666667	0.871566	0.88714
274	0.878759233333333	0.87181	0.887526
276	0.879118066666667	0.872288	0.887847
278	0.879496233333333	0.872628	0.887928
280	0.879845933333333	0.873055	0.888224
282	0.880167233333333	0.873536	0.888463
284	0.8805047	0.87379	0.888705
286	0.8808033	0.874194	0.889081
288	0.881089033333333	0.874574	0.889296
290	0.8813789	0.874842	0.889451
292	0.8816386	0.875188	0.889537
294	0.8818864	0.875326	0.889672
296	0.8821654	0.875657	0.890029
298	0.882421133333333	0.875758	0.890252
300	0.882640966666667	0.875929	0.89024
302	0.8828878	0.876161	0.89049
304	0.8831457	0.87659	0.890505
306	0.883372333333333	0.876827	0.890596
308	0.8835639	0.87703	0.890833
310	0.883810766666667	0.877319	0.890836
312	0.884043866666667	0.877566	0.890959
314	0.884278833333333	0.877751	0.891232
316	0.884493466666667	0.877896	0.891459
318	0.884676966666667	0.877912	0.89174
320	0.8848345	0.878208	0.891993
322	0.885033633333333	0.878426	0.892175
324	0.885192233333333	0.878506	0.892406
326	0.885328966666667	0.878774	0.892549
328	0.885496766666667	0.879002	0.892539
330	0.885670466666667	0.879182	0.892649
332	0.885827833333333	0.879275	0.892761
334	0.885978266666667	0.879595	0.892841
336	0.886098366666667	0.879791	0.89299
338	0.886242266666667	0.880009	0.892964
340	0.886395666666667	0.880212	0.893116
342	0.886535766666667	0.880425	0.89328
344	0.886683666666667	0.880659	0.893314
346	0.8868072	0.880764	0.893335
348	0.8869534	0.880903	0.893605
350	0.8870693	0.880962	0.893746
352	0.887202166666667	0.881156	0.893818
354	0.887306333333333	0.881411	0.893774
356	0.887416933333333	0.881567	0.893871
358	0.8875506	0.881828	0.894066
360	0.887694566666667	0.882033	0.894272
362	0.8877882	0.882127	0.894362
364	0.887926966666667	0.882383	0.894397
366	0.888050766666667	0.882541	0.894684
368	0.888149466666667	0.882731	0.894711
370	0.8882914	0.882932	0.894924
372	0.888380566666667	0.883069	0.894864
374	0.8884891	0.883227	0.894906
376	0.8886078	0.883222	0.894962
378	0.888709933333333	0.883339	0.894921
380	0.888807466666667	0.883351	0.894768
382	0.888876133333333	0.883431	0.894772
384	0.888971933333333	0.883482	0.894695
386	0.889034066666667	0.883508	0.894779
388	0.889145833333333	0.883624	0.894825
390	0.889226633333333	0.883694	0.894758
392	0.8892918	0.883872	0.894772
394	0.889378533333333	0.883913	0.894939
396	0.8894644	0.884057	0.894885
398	0.889530566666667	0.884137	0.894848
400	0.8895895	0.884273	0.894925
402	0.889674733333333	0.884473	0.895024
404	0.8897355	0.884591	0.895098
406	0.889820833333333	0.884585	0.895204
408	0.8898668	0.884668	0.895299
410	0.889943133333333	0.884761	0.895343
412	0.8900231	0.884808	0.895302
414	0.890092666666667	0.884829	0.895466
416	0.890153766666667	0.884894	0.895523
418	0.890201166666667	0.88494	0.895651
420	0.890264066666667	0.884979	0.895717
422	0.890341666666667	0.88513	0.895733
424	0.8904084	0.88512	0.895763
426	0.890481166666667	0.885288	0.895828
428	0.890540933333333	0.885176	0.895917
430	0.890597233333333	0.885243	0.895868
432	0.890672833333333	0.885234	0.895894
434	0.890741166666667	0.885283	0.895963
436	0.8907976	0.885343	0.896054
438	0.8908576	0.885398	0.896084
440	0.8909161	0.885466	0.896063
442	0.890982	0.885529	0.896109
444	0.891033133333333	0.885528	0.896147
446	0.891085166666667	0.885502	0.896108
448	0.891150033333333	0.88555	0.896199
450	0.891205466666667	0.885623	0.89625
452	0.891257366666667	0.88571	0.896294
454	0.891316233333333	0.885869	0.896308
456	0.891352333333333	0.885848	0.896337
458	0.8914082	0.885908	0.896418
460	0.891457833333333	0.88597	0.896456
462	0.891498733333333	0.886023	0.896465
464	0.8915556	0.886044	0.896614
466	0.8915866	0.886141	0.896661
468	0.8916225	0.886196	0.896606
470	0.891674666666667	0.886231	0.896568
472	0.891727666666667	0.886233	0.896516
474	0.891764533333333	0.886223	0.896519
476	0.891799366666667	0.886214	0.896576
478	0.891846966666667	0.886226	0.896609
480	0.891891866666667	0.886286	0.896602
482	0.891955066666667	0.886422	0.896728
484	0.892003666666667	0.886499	0.896822
486	0.892031366666667	0.886498	0.896801
488	0.892055966666667	0.886561	0.896831
490	0.8920881	0.886707	0.896846
492	0.892127066666667	0.886815	0.896822
494	0.892170233333333	0.886877	0.89691
496	0.8922041	0.88694	0.896991
498	0.892224766666667	0.886999	0.89701
500	0.892266233333333	0.887004	0.897031
502	0.892302066666667	0.887063	0.897042
504	0.892326133333333	0.887133	0.897094
