# Supplementary material for: From affinity selection to kinetic selection in Germinal Centre modelling
Source: PLoS Comput Biol. 2022 Jun 3;18(6):e1010168. doi: 10.1371/journal.pcbi.1010168 (PMC9200358; doi:10.1371/journal.pcbi.1010168)
Supplement: S1 File — Simulation data of three scenarios used to produce Figs 3 and 4, and S1–S7 Figs. (ZIP) [file pcbi.1010168.s009.zip › A_Tables/Table_D_Supplementary_Simulation/SC1/0/Clones_Population_in_GC.csv]

time	Total	TC_Selected	Sim_seed	facet_ID	Clone_ID
0	1	0	10181	1	1
2	1	0	10181	1	1
4	1	0	10181	1	1
6	1	0	10181	1	1
8	2	0	10181	1	1
10	3	0	10181	1	1
12	4	0	10181	1	1
14	6	0	10181	1	1
16	7	0	10181	1	1
18	8	0	10181	1	1
20	10	0	10181	1	1
22	13	0	10181	1	1
24	16	0	10181	1	1
26	21	0	10181	1	1
28	23	0	10181	1	1
30	31	0	10181	1	1
32	39	0	10181	1	1
34	48	0	10181	1	1
36	62	0	10181	1	1
38	79	0	10181	1	1
40	108	0	10181	1	1
42	133	0	10181	1	1
44	163	0	10181	1	1
46	214	0	10181	1	1
48	276	0	10181	1	1
50	343	0	10181	1	1
52	437	0	10181	1	1
54	540	0	10181	1	1
56	676	0	10181	1	1
58	834	1	10181	1	1
60	972	1	10181	1	1
62	1098	2	10181	1	1
64	1163	18	10181	1	1
66	1212	32	10181	1	1
68	1203	40	10181	1	1
70	1150	45	10181	1	1
72	1071	46	10181	1	1
74	969	40	10181	1	1
76	780	63	10181	1	1
78	639	75	10181	1	1
80	514	96	10181	1	1
82	411	94	10181	1	1
84	377	86	10181	1	1
86	347	89	10181	1	1
88	327	81	10181	1	1
90	339	78	10181	1	1
92	349	90	10181	1	1
94	338	110	10181	1	1
96	366	124	10181	1	1
98	387	145	10181	1	1
100	433	141	10181	1	1
102	466	155	10181	1	1
104	521	142	10181	1	1
106	565	160	10181	1	1
108	603	180	10181	1	1
110	630	216	10181	1	1
112	676	244	10181	1	1
114	737	239	10181	1	1
116	787	236	10181	1	1
118	849	227	10181	1	1
120	930	250	10181	1	1
122	993	287	10181	1	1
124	1025	326	10181	1	1
126	1066	369	10181	1	1
128	1164	385	10181	1	1
130	1242	371	10181	1	1
132	1352	371	10181	1	1
134	1460	360	10181	1	1
136	1506	407	10181	1	1
138	1569	462	10181	1	1
140	1618	514	10181	1	1
142	1651	537	10181	1	1
144	1778	519	10181	1	1
146	1907	520	10181	1	1
148	1975	525	10181	1	1
150	2092	561	10181	1	1
152	2118	594	10181	1	1
154	2191	620	10181	1	1
156	2212	643	10181	1	1
158	2283	626	10181	1	1
160	2358	651	10181	1	1
162	2452	640	10181	1	1
164	2485	652	10181	1	1
166	2532	648	10181	1	1
168	2574	676	10181	1	1
170	2568	703	10181	1	1
172	2637	703	10181	1	1
174	2669	704	10181	1	1
176	2718	719	10181	1	1
178	2758	742	10181	1	1
180	2749	742	10181	1	1
182	2808	746	10181	1	1
184	2817	743	10181	1	1
186	2854	786	10181	1	1
188	2894	778	10181	1	1
190	2930	785	10181	1	1
192	2915	744	10181	1	1
194	2899	734	10181	1	1
196	2842	702	10181	1	1
198	2821	677	10181	1	1
200	2757	678	10181	1	1
202	2664	651	10181	1	1
204	2594	654	10181	1	1
206	2587	622	10181	1	1
208	2498	623	10181	1	1
210	2484	608	10181	1	1
212	2410	590	10181	1	1
214	2320	583	10181	1	1
216	2307	573	10181	1	1
218	2292	570	10181	1	1
220	2245	579	10181	1	1
222	2211	576	10181	1	1
224	2173	578	10181	1	1
226	2171	566	10181	1	1
228	2160	544	10181	1	1
230	2154	533	10181	1	1
232	2139	508	10181	1	1
234	2076	511	10181	1	1
236	2023	513	10181	1	1
238	1989	497	10181	1	1
240	1950	485	10181	1	1
242	1954	499	10181	1	1
244	1945	481	10181	1	1
246	1878	499	10181	1	1
248	1885	520	10181	1	1
250	1828	502	10181	1	1
252	1846	475	10181	1	1
254	1831	464	10181	1	1
256	1840	468	10181	1	1
258	1808	470	10181	1	1
260	1821	462	10181	1	1
262	1758	447	10181	1	1
264	1742	457	10181	1	1
266	1738	444	10181	1	1
268	1706	461	10181	1	1
270	1696	437	10181	1	1
272	1688	444	10181	1	1
274	1710	440	10181	1	1
276	1700	447	10181	1	1
278	1692	445	10181	1	1
280	1666	445	10181	1	1
282	1675	411	10181	1	1
284	1643	414	10181	1	1
286	1674	421	10181	1	1
288	1649	419	10181	1	1
290	1610	424	10181	1	1
292	1610	417	10181	1	1
294	1567	427	10181	1	1
296	1585	408	10181	1	1
298	1587	405	10181	1	1
300	1588	413	10181	1	1
302	1562	402	10181	1	1
304	1554	413	10181	1	1
306	1532	405	10181	1	1
308	1540	391	10181	1	1
310	1518	379	10181	1	1
312	1545	401	10181	1	1
314	1509	403	10181	1	1
316	1489	395	10181	1	1
318	1444	368	10181	1	1
320	1456	366	10181	1	1
322	1420	369	10181	1	1
324	1416	360	10181	1	1
326	1410	368	10181	1	1
328	1409	366	10181	1	1
330	1409	361	10181	1	1
332	1382	367	10181	1	1
334	1381	360	10181	1	1
336	1402	357	10181	1	1
338	1365	349	10181	1	1
340	1324	337	10181	1	1
342	1334	343	10181	1	1
344	1328	347	10181	1	1
346	1311	377	10181	1	1
348	1316	351	10181	1	1
350	1311	348	10181	1	1
352	1322	333	10181	1	1
354	1313	323	10181	1	1
356	1289	325	10181	1	1
358	1268	327	10181	1	1
360	1246	342	10181	1	1
362	1240	346	10181	1	1
364	1218	326	10181	1	1
366	1224	297	10181	1	1
368	1223	279	10181	1	1
370	1199	276	10181	1	1
372	1156	303	10181	1	1
374	1153	330	10181	1	1
376	1171	332	10181	1	1
378	1150	318	10181	1	1
380	1159	280	10181	1	1
382	1147	289	10181	1	1
384	1150	283	10181	1	1
386	1127	288	10181	1	1
388	1074	283	10181	1	1
390	1077	294	10181	1	1
392	1065	283	10181	1	1
394	1066	266	10181	1	1
396	1026	241	10181	1	1
398	1046	250	10181	1	1
400	1030	257	10181	1	1
402	985	269	10181	1	1
404	972	263	10181	1	1
406	990	262	10181	1	1
408	990	261	10181	1	1
410	997	272	10181	1	1
412	983	264	10181	1	1
414	983	256	10181	1	1
416	983	246	10181	1	1
418	972	250	10181	1	1
420	949	269	10181	1	1
422	946	261	10181	1	1
424	949	259	10181	1	1
426	955	230	10181	1	1
428	972	249	10181	1	1
430	1006	246	10181	1	1
432	949	263	10181	1	1
434	947	271	10181	1	1
436	953	268	10181	1	1
438	962	252	10181	1	1
440	943	245	10181	1	1
442	950	241	10181	1	1
444	934	226	10181	1	1
446	899	237	10181	1	1
448	900	231	10181	1	1
450	886	231	10181	1	1
452	844	227	10181	1	1
454	849	226	10181	1	1
456	862	216	10181	1	1
458	873	214	10181	1	1
460	842	224	10181	1	1
462	867	223	10181	1	1
464	838	233	10181	1	1
466	856	236	10181	1	1
468	829	237	10181	1	1
470	867	213	10181	1	1
472	848	209	10181	1	1
474	877	198	10181	1	1
476	818	223	10181	1	1
478	811	220	10181	1	1
480	789	219	10181	1	1
482	781	224	10181	1	1
484	785	210	10181	1	1
486	804	217	10181	1	1
488	809	207	10181	1	1
490	789	201	10181	1	1
492	784	200	10181	1	1
494	782	195	10181	1	1
496	767	200	10181	1	1
498	749	196	10181	1	1
500	754	198	10181	1	1
502	748	195	10181	1	1
504	727	201	10181	1	1
0	1	0	10645	2	1
2	1	0	10645	2	1
4	1	0	10645	2	1
6	1	0	10645	2	1
8	2	0	10645	2	1
10	2	0	10645	2	1
12	2	0	10645	2	1
14	2	0	10645	2	1
16	4	0	10645	2	1
18	5	0	10645	2	1
20	5	0	10645	2	1
22	7	0	10645	2	1
24	8	0	10645	2	1
26	10	0	10645	2	1
28	14	0	10645	2	1
30	16	0	10645	2	1
32	23	0	10645	2	1
34	29	0	10645	2	1
36	37	0	10645	2	1
38	44	0	10645	2	1
40	56	0	10645	2	1
42	74	0	10645	2	1
44	94	0	10645	2	1
46	121	0	10645	2	1
48	158	0	10645	2	1
50	202	0	10645	2	1
52	250	0	10645	2	1
54	326	0	10645	2	1
56	413	0	10645	2	1
58	514	0	10645	2	1
60	632	0	10645	2	1
62	796	0	10645	2	1
64	959	2	10645	2	1
66	1107	4	10645	2	1
68	1247	8	10645	2	1
70	1325	11	10645	2	1
72	1319	14	10645	2	1
74	1252	13	10645	2	1
76	1091	19	10645	2	1
78	864	23	10645	2	1
80	628	27	10645	2	1
82	440	42	10645	2	1
84	254	46	10645	2	1
86	183	40	10645	2	1
88	143	32	10645	2	1
90	138	21	10645	2	1
92	125	21	10645	2	1
94	112	17	10645	2	1
96	115	31	10645	2	1
98	111	39	10645	2	1
100	105	48	10645	2	1
102	106	38	10645	2	1
104	120	30	10645	2	1
106	146	25	10645	2	1
108	141	41	10645	2	1
110	151	44	10645	2	1
112	155	63	10645	2	1
114	174	71	10645	2	1
116	180	78	10645	2	1
118	209	61	10645	2	1
120	235	52	10645	2	1
122	245	58	10645	2	1
124	256	77	10645	2	1
126	269	99	10645	2	1
128	289	106	10645	2	1
130	315	111	10645	2	1
132	352	108	10645	2	1
134	384	113	10645	2	1
136	424	115	10645	2	1
138	470	142	10645	2	1
140	486	160	10645	2	1
142	527	181	10645	2	1
144	568	203	10645	2	1
146	639	204	10645	2	1
148	717	211	10645	2	1
150	777	225	10645	2	1
152	849	265	10645	2	1
154	905	287	10645	2	1
156	948	291	10645	2	1
158	1048	307	10645	2	1
160	1131	326	10645	2	1
162	1211	357	10645	2	1
164	1252	384	10645	2	1
166	1334	416	10645	2	1
168	1401	419	10645	2	1
170	1506	419	10645	2	1
172	1570	437	10645	2	1
174	1658	461	10645	2	1
176	1717	484	10645	2	1
178	1821	528	10645	2	1
180	1897	552	10645	2	1
182	1989	580	10645	2	1
184	2099	576	10645	2	1
186	2160	603	10645	2	1
188	2246	613	10645	2	1
190	2341	658	10645	2	1
192	2425	678	10645	2	1
194	2473	705	10645	2	1
196	2510	695	10645	2	1
198	2557	694	10645	2	1
200	2623	674	10645	2	1
202	2704	674	10645	2	1
204	2732	679	10645	2	1
206	2697	705	10645	2	1
208	2729	722	10645	2	1
210	2704	745	10645	2	1
212	2769	734	10645	2	1
214	2810	737	10645	2	1
216	2787	736	10645	2	1
218	2836	713	10645	2	1
220	2822	715	10645	2	1
222	2806	703	10645	2	1
224	2799	712	10645	2	1
226	2778	724	10645	2	1
228	2746	698	10645	2	1
230	2717	681	10645	2	1
232	2681	679	10645	2	1
234	2667	661	10645	2	1
236	2642	662	10645	2	1
238	2548	639	10645	2	1
240	2559	633	10645	2	1
242	2503	633	10645	2	1
244	2453	623	10645	2	1
246	2382	624	10645	2	1
248	2387	587	10645	2	1
250	2336	564	10645	2	1
252	2303	580	10645	2	1
254	2265	592	10645	2	1
256	2218	599	10645	2	1
258	2193	561	10645	2	1
260	2150	539	10645	2	1
262	2158	515	10645	2	1
264	2139	514	10645	2	1
266	2082	509	10645	2	1
268	2011	533	10645	2	1
270	1994	524	10645	2	1
272	1974	518	10645	2	1
274	1984	504	10645	2	1
276	1962	477	10645	2	1
278	1937	502	10645	2	1
280	1901	499	10645	2	1
282	1889	509	10645	2	1
284	1897	479	10645	2	1
286	1908	503	10645	2	1
288	1925	499	10645	2	1
290	1875	480	10645	2	1
292	1842	467	10645	2	1
294	1837	462	10645	2	1
296	1793	464	10645	2	1
298	1797	462	10645	2	1
300	1768	455	10645	2	1
302	1740	452	10645	2	1
304	1748	455	10645	2	1
306	1767	465	10645	2	1
308	1734	480	10645	2	1
310	1729	459	10645	2	1
312	1730	454	10645	2	1
314	1703	447	10645	2	1
316	1704	440	10645	2	1
318	1699	412	10645	2	1
320	1640	416	10645	2	1
322	1667	406	10645	2	1
324	1565	434	10645	2	1
326	1559	407	10645	2	1
328	1570	410	10645	2	1
330	1566	407	10645	2	1
332	1535	396	10645	2	1
334	1517	383	10645	2	1
336	1462	387	10645	2	1
338	1511	374	10645	2	1
340	1476	392	10645	2	1
342	1439	392	10645	2	1
344	1464	387	10645	2	1
346	1499	396	10645	2	1
348	1502	386	10645	2	1
350	1458	391	10645	2	1
352	1485	391	10645	2	1
354	1443	384	10645	2	1
356	1421	370	10645	2	1
358	1402	370	10645	2	1
360	1445	361	10645	2	1
362	1416	373	10645	2	1
364	1361	356	10645	2	1
366	1361	356	10645	2	1
368	1350	348	10645	2	1
370	1336	344	10645	2	1
372	1344	348	10645	2	1
374	1330	349	10645	2	1
376	1319	349	10645	2	1
378	1309	352	10645	2	1
380	1327	354	10645	2	1
382	1304	366	10645	2	1
384	1325	323	10645	2	1
386	1316	327	10645	2	1
388	1304	344	10645	2	1
390	1263	346	10645	2	1
392	1255	324	10645	2	1
394	1249	305	10645	2	1
396	1248	295	10645	2	1
398	1222	306	10645	2	1
400	1196	319	10645	2	1
402	1167	333	10645	2	1
404	1135	322	10645	2	1
406	1147	297	10645	2	1
408	1166	274	10645	2	1
410	1167	267	10645	2	1
412	1120	264	10645	2	1
414	1099	280	10645	2	1
416	1073	276	10645	2	1
418	1072	282	10645	2	1
420	1033	282	10645	2	1
422	1054	268	10645	2	1
424	1057	263	10645	2	1
426	1063	259	10645	2	1
428	1047	274	10645	2	1
430	1018	294	10645	2	1
432	1016	285	10645	2	1
434	1022	291	10645	2	1
436	1037	272	10645	2	1
438	1045	265	10645	2	1
440	1052	258	10645	2	1
442	1055	282	10645	2	1
444	1054	275	10645	2	1
446	1019	277	10645	2	1
448	1012	255	10645	2	1
450	1025	253	10645	2	1
452	1014	260	10645	2	1
454	993	254	10645	2	1
456	976	256	10645	2	1
458	1013	250	10645	2	1
460	963	266	10645	2	1
462	959	255	10645	2	1
464	942	244	10645	2	1
466	957	241	10645	2	1
468	932	244	10645	2	1
470	921	254	10645	2	1
472	923	243	10645	2	1
474	918	244	10645	2	1
476	932	232	10645	2	1
478	911	247	10645	2	1
480	896	247	10645	2	1
482	901	237	10645	2	1
484	897	232	10645	2	1
486	864	222	10645	2	1
488	849	220	10645	2	1
490	841	208	10645	2	1
492	828	207	10645	2	1
494	800	212	10645	2	1
496	803	212	10645	2	1
498	787	201	10645	2	1
500	779	198	10645	2	1
502	779	208	10645	2	1
504	769	218	10645	2	1
0	1	0	11785	3	1
2	1	0	11785	3	1
4	1	0	11785	3	1
6	2	0	11785	3	1
8	2	0	11785	3	1
10	3	0	11785	3	1
12	4	0	11785	3	1
14	4	0	11785	3	1
16	5	0	11785	3	1
18	7	0	11785	3	1
20	8	0	11785	3	1
22	9	0	11785	3	1
24	13	0	11785	3	1
26	15	0	11785	3	1
28	21	0	11785	3	1
30	26	0	11785	3	1
32	33	0	11785	3	1
34	45	0	11785	3	1
36	55	0	11785	3	1
38	71	0	11785	3	1
40	88	0	11785	3	1
42	118	0	11785	3	1
44	153	0	11785	3	1
46	191	0	11785	3	1
48	247	0	11785	3	1
50	318	0	11785	3	1
52	392	0	11785	3	1
54	501	0	11785	3	1
56	632	0	11785	3	1
58	779	0	11785	3	1
60	969	0	11785	3	1
62	1126	5	11785	3	1
64	1266	13	11785	3	1
66	1355	19	11785	3	1
68	1360	33	11785	3	1
70	1238	42	11785	3	1
72	1097	57	11785	3	1
74	877	65	11785	3	1
76	695	71	11785	3	1
78	571	70	11785	3	1
80	461	82	11785	3	1
82	403	76	11785	3	1
84	355	85	11785	3	1
86	322	85	11785	3	1
88	328	88	11785	3	1
90	338	93	11785	3	1
92	345	110	11785	3	1
94	357	102	11785	3	1
96	380	110	11785	3	1
98	410	113	11785	3	1
100	425	134	11785	3	1
102	445	141	11785	3	1
104	487	150	11785	3	1
106	511	160	11785	3	1
108	556	173	11785	3	1
110	604	207	11785	3	1
112	648	205	11785	3	1
114	683	206	11785	3	1
116	746	193	11785	3	1
118	788	214	11785	3	1
120	832	246	11785	3	1
122	871	273	11785	3	1
124	915	297	11785	3	1
126	994	312	11785	3	1
128	1068	330	11785	3	1
130	1172	341	11785	3	1
132	1242	361	11785	3	1
134	1315	386	11785	3	1
136	1395	428	11785	3	1
138	1466	439	11785	3	1
140	1557	467	11785	3	1
142	1664	481	11785	3	1
144	1730	490	11785	3	1
146	1817	490	11785	3	1
148	1890	503	11785	3	1
150	1976	552	11785	3	1
152	2060	589	11785	3	1
154	2079	594	11785	3	1
156	2141	601	11785	3	1
158	2235	592	11785	3	1
160	2299	628	11785	3	1
162	2379	622	11785	3	1
164	2438	640	11785	3	1
166	2468	665	11785	3	1
168	2528	701	11785	3	1
170	2533	720	11785	3	1
172	2634	714	11785	3	1
174	2725	728	11785	3	1
176	2770	723	11785	3	1
178	2776	741	11785	3	1
180	2866	729	11785	3	1
182	2868	740	11785	3	1
184	2875	769	11785	3	1
186	2871	771	11785	3	1
188	2928	738	11785	3	1
190	2925	718	11785	3	1
192	2917	750	11785	3	1
194	2901	744	11785	3	1
196	2863	731	11785	3	1
198	2825	720	11785	3	1
200	2815	670	11785	3	1
202	2775	663	11785	3	1
204	2713	675	11785	3	1
206	2664	662	11785	3	1
208	2549	658	11785	3	1
210	2546	647	11785	3	1
212	2472	637	11785	3	1
214	2489	617	11785	3	1
216	2460	629	11785	3	1
218	2391	611	11785	3	1
220	2375	579	11785	3	1
222	2298	558	11785	3	1
224	2311	561	11785	3	1
226	2260	577	11785	3	1
228	2187	598	11785	3	1
230	2145	597	11785	3	1
232	2133	562	11785	3	1
234	2136	535	11785	3	1
236	2172	514	11785	3	1
238	2129	508	11785	3	1
240	2081	526	11785	3	1
242	1988	540	11785	3	1
244	1962	521	11785	3	1
246	1995	526	11785	3	1
248	2033	495	11785	3	1
250	1970	494	11785	3	1
252	1951	476	11785	3	1
254	1880	497	11785	3	1
256	1868	469	11785	3	1
258	1825	467	11785	3	1
260	1837	456	11785	3	1
262	1816	456	11785	3	1
264	1769	461	11785	3	1
266	1796	466	11785	3	1
268	1743	448	11785	3	1
270	1749	458	11785	3	1
272	1723	458	11785	3	1
274	1720	467	11785	3	1
276	1713	455	11785	3	1
278	1695	447	11785	3	1
280	1717	449	11785	3	1
282	1739	447	11785	3	1
284	1690	443	11785	3	1
286	1668	422	11785	3	1
288	1664	410	11785	3	1
290	1622	425	11785	3	1
292	1595	415	11785	3	1
294	1593	430	11785	3	1
296	1602	415	11785	3	1
298	1626	415	11785	3	1
300	1620	415	11785	3	1
302	1584	388	11785	3	1
304	1553	392	11785	3	1
306	1549	409	11785	3	1
308	1504	432	11785	3	1
310	1509	417	11785	3	1
312	1502	398	11785	3	1
314	1516	397	11785	3	1
316	1534	384	11785	3	1
318	1551	393	11785	3	1
320	1506	402	11785	3	1
322	1438	417	11785	3	1
324	1483	383	11785	3	1
326	1463	387	11785	3	1
328	1473	359	11785	3	1
330	1445	372	11785	3	1
332	1423	350	11785	3	1
334	1404	355	11785	3	1
336	1368	370	11785	3	1
338	1337	381	11785	3	1
340	1322	341	11785	3	1
342	1317	301	11785	3	1
344	1294	299	11785	3	1
346	1311	317	11785	3	1
348	1262	331	11785	3	1
350	1188	336	11785	3	1
352	1168	315	11785	3	1
354	1169	301	11785	3	1
356	1182	293	11785	3	1
358	1180	296	11785	3	1
360	1189	302	11785	3	1
362	1147	320	11785	3	1
364	1135	303	11785	3	1
366	1131	297	11785	3	1
368	1139	277	11785	3	1
370	1144	304	11785	3	1
372	1109	309	11785	3	1
374	1077	320	11785	3	1
376	1110	284	11785	3	1
378	1089	279	11785	3	1
380	1124	276	11785	3	1
382	1121	287	11785	3	1
384	1103	305	11785	3	1
386	1063	297	11785	3	1
388	1050	293	11785	3	1
390	1075	281	11785	3	1
392	1091	275	11785	3	1
394	1111	269	11785	3	1
396	1063	256	11785	3	1
398	1041	263	11785	3	1
400	993	265	11785	3	1
402	995	255	11785	3	1
404	984	260	11785	3	1
406	963	263	11785	3	1
408	961	248	11785	3	1
410	965	251	11785	3	1
412	983	249	11785	3	1
414	960	248	11785	3	1
416	962	253	11785	3	1
418	930	244	11785	3	1
420	938	263	11785	3	1
422	930	249	11785	3	1
424	919	251	11785	3	1
426	950	240	11785	3	1
428	925	253	11785	3	1
430	940	235	11785	3	1
432	928	244	11785	3	1
434	929	249	11785	3	1
436	929	235	11785	3	1
438	891	245	11785	3	1
440	924	233	11785	3	1
442	907	251	11785	3	1
444	909	250	11785	3	1
446	909	249	11785	3	1
448	898	251	11785	3	1
450	927	230	11785	3	1
452	925	229	11785	3	1
454	919	225	11785	3	1
456	908	236	11785	3	1
458	900	256	11785	3	1
460	883	262	11785	3	1
462	872	243	11785	3	1
464	879	219	11785	3	1
466	912	214	11785	3	1
468	901	220	11785	3	1
470	888	222	11785	3	1
472	866	241	11785	3	1
474	850	242	11785	3	1
476	842	241	11785	3	1
478	846	219	11785	3	1
480	867	189	11785	3	1
482	843	193	11785	3	1
484	846	189	11785	3	1
486	821	227	11785	3	1
488	779	237	11785	3	1
490	761	236	11785	3	1
492	767	210	11785	3	1
494	802	190	11785	3	1
496	813	185	11785	3	1
498	821	195	11785	3	1
500	778	222	11785	3	1
502	760	224	11785	3	1
504	764	226	11785	3	1
0	1	0	12206	4	1
2	1	0	12206	4	1
4	1	0	12206	4	1
6	1	0	12206	4	1
8	1	0	12206	4	1
10	2	0	12206	4	1
12	2	0	12206	4	1
14	3	0	12206	4	1
16	3	0	12206	4	1
18	4	0	12206	4	1
20	5	0	12206	4	1
22	7	0	12206	4	1
24	11	0	12206	4	1
26	12	0	12206	4	1
28	16	0	12206	4	1
30	19	0	12206	4	1
32	25	0	12206	4	1
34	33	0	12206	4	1
36	40	0	12206	4	1
38	49	0	12206	4	1
40	68	0	12206	4	1
42	85	0	12206	4	1
44	106	0	12206	4	1
46	134	0	12206	4	1
48	166	0	12206	4	1
50	210	0	12206	4	1
52	255	0	12206	4	1
54	331	0	12206	4	1
56	415	0	12206	4	1
58	538	0	12206	4	1
60	677	0	12206	4	1
62	845	0	12206	4	1
64	1046	0	12206	4	1
66	1240	2	12206	4	1
68	1405	7	12206	4	1
70	1460	13	12206	4	1
72	1453	22	12206	4	1
74	1192	34	12206	4	1
76	1003	60	12206	4	1
78	726	91	12206	4	1
80	581	104	12206	4	1
82	496	116	12206	4	1
84	440	107	12206	4	1
86	412	94	12206	4	1
88	413	86	12206	4	1
90	416	90	12206	4	1
92	406	120	12206	4	1
94	408	141	12206	4	1
96	426	162	12206	4	1
98	455	154	12206	4	1
100	504	144	12206	4	1
102	553	135	12206	4	1
104	591	155	12206	4	1
106	610	189	12206	4	1
108	635	213	12206	4	1
110	670	235	12206	4	1
112	725	229	12206	4	1
114	819	229	12206	4	1
116	901	234	12206	4	1
118	972	258	12206	4	1
120	1017	292	12206	4	1
122	1042	346	12206	4	1
124	1114	377	12206	4	1
126	1168	362	12206	4	1
128	1289	371	12206	4	1
130	1393	381	12206	4	1
132	1501	419	12206	4	1
134	1553	470	12206	4	1
136	1660	489	12206	4	1
138	1693	517	12206	4	1
140	1817	531	12206	4	1
142	1929	548	12206	4	1
144	2044	539	12206	4	1
146	2130	578	12206	4	1
148	2174	608	12206	4	1
150	2239	628	12206	4	1
152	2332	647	12206	4	1
154	2426	640	12206	4	1
156	2486	644	12206	4	1
158	2545	710	12206	4	1
160	2552	722	12206	4	1
162	2625	734	12206	4	1
164	2675	715	12206	4	1
166	2733	715	12206	4	1
168	2804	711	12206	4	1
170	2803	721	12206	4	1
172	2824	744	12206	4	1
174	2825	736	12206	4	1
176	2795	723	12206	4	1
178	2819	721	12206	4	1
180	2799	735	12206	4	1
182	2820	732	12206	4	1
184	2808	706	12206	4	1
186	2807	675	12206	4	1
188	2765	697	12206	4	1
190	2750	703	12206	4	1
192	2715	695	12206	4	1
194	2687	647	12206	4	1
196	2624	632	12206	4	1
198	2577	641	12206	4	1
200	2525	655	12206	4	1
202	2476	627	12206	4	1
204	2451	628	12206	4	1
206	2435	621	12206	4	1
208	2441	623	12206	4	1
210	2430	638	12206	4	1
212	2413	641	12206	4	1
214	2363	621	12206	4	1
216	2322	585	12206	4	1
218	2257	558	12206	4	1
220	2214	536	12206	4	1
222	2233	515	12206	4	1
224	2144	546	12206	4	1
226	2068	555	12206	4	1
228	2032	528	12206	4	1
230	2011	501	12206	4	1
232	1967	491	12206	4	1
234	1922	476	12206	4	1
236	1922	465	12206	4	1
238	1889	473	12206	4	1
240	1855	480	12206	4	1
242	1837	504	12206	4	1
244	1819	492	12206	4	1
246	1811	485	12206	4	1
248	1807	449	12206	4	1
250	1848	437	12206	4	1
252	1799	445	12206	4	1
254	1782	429	12206	4	1
256	1721	467	12206	4	1
258	1711	437	12206	4	1
260	1690	451	12206	4	1
262	1715	451	12206	4	1
264	1714	438	12206	4	1
266	1683	438	12206	4	1
268	1678	440	12206	4	1
270	1668	421	12206	4	1
272	1684	411	12206	4	1
274	1643	425	12206	4	1
276	1642	431	12206	4	1
278	1588	447	12206	4	1
280	1618	428	12206	4	1
282	1642	418	12206	4	1
284	1641	402	12206	4	1
286	1595	406	12206	4	1
288	1612	407	12206	4	1
290	1566	428	12206	4	1
292	1558	451	12206	4	1
294	1535	438	12206	4	1
296	1566	410	12206	4	1
298	1562	394	12206	4	1
300	1563	378	12206	4	1
302	1527	375	12206	4	1
304	1493	387	12206	4	1
306	1463	392	12206	4	1
308	1409	402	12206	4	1
310	1421	398	12206	4	1
312	1475	373	12206	4	1
314	1444	351	12206	4	1
316	1457	347	12206	4	1
318	1414	354	12206	4	1
320	1413	364	12206	4	1
322	1378	374	12206	4	1
324	1360	380	12206	4	1
326	1314	371	12206	4	1
328	1339	340	12206	4	1
330	1327	332	12206	4	1
332	1368	315	12206	4	1
334	1320	342	12206	4	1
336	1294	355	12206	4	1
338	1291	346	12206	4	1
340	1259	350	12206	4	1
342	1264	334	12206	4	1
344	1279	342	12206	4	1
346	1305	324	12206	4	1
348	1273	334	12206	4	1
350	1276	336	12206	4	1
352	1268	341	12206	4	1
354	1234	337	12206	4	1
356	1262	318	12206	4	1
358	1211	329	12206	4	1
360	1246	311	12206	4	1
362	1234	335	12206	4	1
364	1239	319	12206	4	1
366	1223	323	12206	4	1
368	1202	317	12206	4	1
370	1188	309	12206	4	1
372	1177	284	12206	4	1
374	1163	279	12206	4	1
376	1156	291	12206	4	1
378	1139	301	12206	4	1
380	1131	299	12206	4	1
382	1085	294	12206	4	1
384	1072	268	12206	4	1
386	1064	274	12206	4	1
388	1092	273	12206	4	1
390	1062	283	12206	4	1
392	1044	279	12206	4	1
394	1011	271	12206	4	1
396	1009	253	12206	4	1
398	1017	268	12206	4	1
400	1014	275	12206	4	1
402	1024	274	12206	4	1
404	1013	271	12206	4	1
406	1023	266	12206	4	1
408	1039	273	12206	4	1
410	1024	281	12206	4	1
412	1033	287	12206	4	1
414	1027	273	12206	4	1
416	1051	267	12206	4	1
418	1045	256	12206	4	1
420	1036	269	12206	4	1
422	1031	245	12206	4	1
424	989	254	12206	4	1
426	959	273	12206	4	1
428	985	263	12206	4	1
430	958	274	12206	4	1
432	995	240	12206	4	1
434	977	268	12206	4	1
436	984	258	12206	4	1
438	954	265	12206	4	1
440	983	244	12206	4	1
442	964	239	12206	4	1
444	964	246	12206	4	1
446	957	243	12206	4	1
448	921	240	12206	4	1
450	893	235	12206	4	1
452	902	229	12206	4	1
454	890	223	12206	4	1
456	905	235	12206	4	1
458	888	227	12206	4	1
460	882	215	12206	4	1
462	861	219	12206	4	1
464	857	226	12206	4	1
466	848	217	12206	4	1
468	836	214	12206	4	1
470	846	218	12206	4	1
472	818	236	12206	4	1
474	816	225	12206	4	1
476	793	218	12206	4	1
478	806	194	12206	4	1
480	816	202	12206	4	1
482	808	210	12206	4	1
484	786	214	12206	4	1
486	754	226	12206	4	1
488	792	213	12206	4	1
490	789	208	12206	4	1
492	803	180	12206	4	1
494	805	187	12206	4	1
496	761	205	12206	4	1
498	751	225	12206	4	1
500	764	220	12206	4	1
502	770	216	12206	4	1
504	787	207	12206	4	1
0	1	0	14104	5	1
2	1	0	14104	5	1
4	1	0	14104	5	1
6	1	0	14104	5	1
8	2	0	14104	5	1
10	2	0	14104	5	1
12	2	0	14104	5	1
14	3	0	14104	5	1
16	3	0	14104	5	1
18	6	0	14104	5	1
20	6	0	14104	5	1
22	8	0	14104	5	1
24	10	0	14104	5	1
26	13	0	14104	5	1
28	18	0	14104	5	1
30	23	0	14104	5	1
32	30	0	14104	5	1
34	38	0	14104	5	1
36	50	0	14104	5	1
38	66	0	14104	5	1
40	79	0	14104	5	1
42	103	0	14104	5	1
44	128	0	14104	5	1
46	168	0	14104	5	1
48	209	0	14104	5	1
50	274	0	14104	5	1
52	348	0	14104	5	1
54	435	1	14104	5	1
56	547	2	14104	5	1
58	661	2	14104	5	1
60	789	4	14104	5	1
62	874	8	14104	5	1
64	954	16	14104	5	1
66	1003	21	14104	5	1
68	978	28	14104	5	1
70	994	31	14104	5	1
72	972	45	14104	5	1
74	941	42	14104	5	1
76	878	49	14104	5	1
78	828	46	14104	5	1
80	747	51	14104	5	1
82	672	60	14104	5	1
84	569	75	14104	5	1
86	487	81	14104	5	1
88	408	92	14104	5	1
90	371	83	14104	5	1
92	351	85	14104	5	1
94	343	83	14104	5	1
96	336	86	14104	5	1
98	332	94	14104	5	1
100	348	109	14104	5	1
102	374	114	14104	5	1
104	406	129	14104	5	1
106	434	145	14104	5	1
108	456	142	14104	5	1
110	502	150	14104	5	1
112	565	155	14104	5	1
114	583	180	14104	5	1
116	636	193	14104	5	1
118	687	210	14104	5	1
120	710	241	14104	5	1
122	792	250	14104	5	1
124	864	251	14104	5	1
126	916	269	14104	5	1
128	986	291	14104	5	1
130	1043	322	14104	5	1
132	1113	343	14104	5	1
134	1153	385	14104	5	1
136	1248	381	14104	5	1
138	1328	371	14104	5	1
140	1415	394	14104	5	1
142	1450	409	14104	5	1
144	1568	432	14104	5	1
146	1626	480	14104	5	1
148	1713	512	14104	5	1
150	1749	536	14104	5	1
152	1879	522	14104	5	1
154	1995	561	14104	5	1
156	2069	582	14104	5	1
158	2148	596	14104	5	1
160	2242	605	14104	5	1
162	2310	609	14104	5	1
164	2342	643	14104	5	1
166	2422	644	14104	5	1
168	2454	676	14104	5	1
170	2546	686	14104	5	1
172	2543	719	14104	5	1
174	2687	699	14104	5	1
176	2711	706	14104	5	1
178	2765	698	14104	5	1
180	2787	720	14104	5	1
182	2793	719	14104	5	1
184	2803	739	14104	5	1
186	2834	742	14104	5	1
188	2821	738	14104	5	1
190	2834	732	14104	5	1
192	2811	746	14104	5	1
194	2815	759	14104	5	1
196	2837	733	14104	5	1
198	2876	718	14104	5	1
200	2866	676	14104	5	1
202	2792	698	14104	5	1
204	2807	677	14104	5	1
206	2708	691	14104	5	1
208	2654	676	14104	5	1
210	2600	656	14104	5	1
212	2566	658	14104	5	1
214	2554	618	14104	5	1
216	2514	614	14104	5	1
218	2458	606	14104	5	1
220	2388	613	14104	5	1
222	2312	601	14104	5	1
224	2299	575	14104	5	1
226	2272	598	14104	5	1
228	2247	566	14104	5	1
230	2225	543	14104	5	1
232	2148	545	14104	5	1
234	2152	534	14104	5	1
236	2104	521	14104	5	1
238	2088	521	14104	5	1
240	2028	513	14104	5	1
242	1994	533	14104	5	1
244	2000	530	14104	5	1
246	1959	514	14104	5	1
248	1968	504	14104	5	1
250	1951	498	14104	5	1
252	1923	499	14104	5	1
254	1911	476	14104	5	1
256	1891	501	14104	5	1
258	1879	460	14104	5	1
260	1843	471	14104	5	1
262	1835	446	14104	5	1
264	1817	460	14104	5	1
266	1825	459	14104	5	1
268	1767	477	14104	5	1
270	1789	467	14104	5	1
272	1765	468	14104	5	1
274	1752	464	14104	5	1
276	1726	446	14104	5	1
278	1727	447	14104	5	1
280	1664	405	14104	5	1
282	1689	391	14104	5	1
284	1648	401	14104	5	1
286	1591	409	14104	5	1
288	1559	428	14104	5	1
290	1548	442	14104	5	1
292	1550	436	14104	5	1
294	1589	428	14104	5	1
296	1577	396	14104	5	1
298	1606	378	14104	5	1
300	1556	396	14104	5	1
302	1537	411	14104	5	1
304	1542	413	14104	5	1
306	1486	427	14104	5	1
308	1505	386	14104	5	1
310	1506	376	14104	5	1
312	1523	374	14104	5	1
314	1506	378	14104	5	1
316	1462	380	14104	5	1
318	1458	374	14104	5	1
320	1425	383	14104	5	1
322	1482	389	14104	5	1
324	1429	388	14104	5	1
326	1440	361	14104	5	1
328	1441	346	14104	5	1
330	1427	358	14104	5	1
332	1407	366	14104	5	1
334	1369	371	14104	5	1
336	1341	356	14104	5	1
338	1353	340	14104	5	1
340	1333	356	14104	5	1
342	1354	341	14104	5	1
344	1335	338	14104	5	1
346	1316	326	14104	5	1
348	1267	342	14104	5	1
350	1308	346	14104	5	1
352	1291	342	14104	5	1
354	1244	330	14104	5	1
356	1233	308	14104	5	1
358	1218	317	14104	5	1
360	1215	322	14104	5	1
362	1180	322	14104	5	1
364	1199	322	14104	5	1
366	1190	322	14104	5	1
368	1144	306	14104	5	1
370	1180	290	14104	5	1
372	1146	284	14104	5	1
374	1127	286	14104	5	1
376	1107	266	14104	5	1
378	1098	279	14104	5	1
380	1125	285	14104	5	1
382	1073	315	14104	5	1
384	1061	317	14104	5	1
386	1062	297	14104	5	1
388	1081	281	14104	5	1
390	1096	284	14104	5	1
392	1099	274	14104	5	1
394	1097	263	14104	5	1
396	1086	276	14104	5	1
398	1083	286	14104	5	1
400	1058	318	14104	5	1
402	1052	292	14104	5	1
404	1056	285	14104	5	1
406	1066	253	14104	5	1
408	1054	252	14104	5	1
410	1056	256	14104	5	1
412	1022	265	14104	5	1
414	1015	271	14104	5	1
416	1018	272	14104	5	1
418	993	282	14104	5	1
420	1004	272	14104	5	1
422	1029	257	14104	5	1
424	1011	259	14104	5	1
426	1028	256	14104	5	1
428	998	279	14104	5	1
430	1017	270	14104	5	1
432	998	275	14104	5	1
434	1012	277	14104	5	1
436	1038	257	14104	5	1
438	1024	265	14104	5	1
440	1001	259	14104	5	1
442	998	245	14104	5	1
444	992	238	14104	5	1
446	1002	258	14104	5	1
448	930	282	14104	5	1
450	942	270	14104	5	1
452	936	253	14104	5	1
454	953	236	14104	5	1
456	958	228	14104	5	1
458	945	218	14104	5	1
460	943	229	14104	5	1
462	892	236	14104	5	1
464	860	243	14104	5	1
466	844	222	14104	5	1
468	871	210	14104	5	1
470	868	202	14104	5	1
472	846	221	14104	5	1
474	844	236	14104	5	1
476	825	248	14104	5	1
478	798	231	14104	5	1
480	812	225	14104	5	1
482	852	199	14104	5	1
484	836	201	14104	5	1
486	849	206	14104	5	1
488	808	220	14104	5	1
490	766	226	14104	5	1
492	784	210	14104	5	1
494	788	205	14104	5	1
496	797	211	14104	5	1
498	772	199	14104	5	1
500	747	202	14104	5	1
502	788	194	14104	5	1
504	749	195	14104	5	1
0	1	0	14411	6	1
2	1	0	14411	6	1
4	1	0	14411	6	1
6	1	0	14411	6	1
8	2	0	14411	6	1
10	2	0	14411	6	1
12	2	0	14411	6	1
14	2	0	14411	6	1
16	3	0	14411	6	1
18	4	0	14411	6	1
20	5	0	14411	6	1
22	8	0	14411	6	1
24	10	0	14411	6	1
26	12	0	14411	6	1
28	18	0	14411	6	1
30	22	0	14411	6	1
32	26	0	14411	6	1
34	36	0	14411	6	1
36	44	0	14411	6	1
38	54	0	14411	6	1
40	70	0	14411	6	1
42	90	0	14411	6	1
44	113	0	14411	6	1
46	147	0	14411	6	1
48	175	0	14411	6	1
50	229	0	14411	6	1
52	294	0	14411	6	1
54	382	0	14411	6	1
56	481	0	14411	6	1
58	604	0	14411	6	1
60	754	1	14411	6	1
62	948	1	14411	6	1
64	1125	1	14411	6	1
66	1317	0	14411	6	1
68	1409	6	14411	6	1
70	1425	17	14411	6	1
72	1326	37	14411	6	1
74	1125	55	14411	6	1
76	898	64	14411	6	1
78	683	61	14411	6	1
80	491	50	14411	6	1
82	376	40	14411	6	1
84	287	40	14411	6	1
86	238	40	14411	6	1
88	199	52	14411	6	1
90	186	70	14411	6	1
92	189	67	14411	6	1
94	192	65	14411	6	1
96	215	48	14411	6	1
98	228	53	14411	6	1
100	233	58	14411	6	1
102	236	81	14411	6	1
104	245	95	14411	6	1
106	248	100	14411	6	1
108	284	84	14411	6	1
110	312	81	14411	6	1
112	344	86	14411	6	1
114	371	96	14411	6	1
116	364	117	14411	6	1
118	367	129	14411	6	1
120	407	140	14411	6	1
122	453	143	14411	6	1
124	510	141	14411	6	1
126	549	171	14411	6	1
128	607	192	14411	6	1
130	660	223	14411	6	1
132	729	248	14411	6	1
134	767	248	14411	6	1
136	860	256	14411	6	1
138	924	262	14411	6	1
140	1000	285	14411	6	1
142	1064	295	14411	6	1
144	1124	333	14411	6	1
146	1169	381	14411	6	1
148	1238	405	14411	6	1
150	1337	424	14411	6	1
152	1455	414	14411	6	1
154	1556	443	14411	6	1
156	1628	465	14411	6	1
158	1741	466	14411	6	1
160	1798	493	14411	6	1
162	1864	547	14411	6	1
164	1928	576	14411	6	1
166	1994	600	14411	6	1
168	2101	584	14411	6	1
170	2209	600	14411	6	1
172	2298	628	14411	6	1
174	2388	643	14411	6	1
176	2401	646	14411	6	1
178	2465	672	14411	6	1
180	2545	664	14411	6	1
182	2575	699	14411	6	1
184	2639	712	14411	6	1
186	2674	699	14411	6	1
188	2762	695	14411	6	1
190	2811	699	14411	6	1
192	2814	750	14411	6	1
194	2826	758	14411	6	1
196	2868	771	14411	6	1
198	2863	774	14411	6	1
200	2902	751	14411	6	1
202	2927	760	14411	6	1
204	2949	736	14411	6	1
206	2900	750	14411	6	1
208	2922	735	14411	6	1
210	2819	735	14411	6	1
212	2808	718	14411	6	1
214	2804	733	14411	6	1
216	2802	716	14411	6	1
218	2776	702	14411	6	1
220	2747	686	14411	6	1
222	2727	647	14411	6	1
224	2640	670	14411	6	1
226	2623	652	14411	6	1
228	2513	631	14411	6	1
230	2481	623	14411	6	1
232	2497	604	14411	6	1
234	2383	606	14411	6	1
236	2347	600	14411	6	1
238	2285	595	14411	6	1
240	2250	578	14411	6	1
242	2216	561	14411	6	1
244	2238	556	14411	6	1
246	2169	517	14411	6	1
248	2093	502	14411	6	1
250	2008	486	14411	6	1
252	1959	481	14411	6	1
254	1930	484	14411	6	1
256	1865	508	14411	6	1
258	1816	518	14411	6	1
260	1864	475	14411	6	1
262	1818	489	14411	6	1
264	1881	483	14411	6	1
266	1880	463	14411	6	1
268	1831	465	14411	6	1
270	1858	447	14411	6	1
272	1786	467	14411	6	1
274	1770	469	14411	6	1
276	1724	455	14411	6	1
278	1714	442	14411	6	1
280	1729	438	14411	6	1
282	1690	436	14411	6	1
284	1690	411	14411	6	1
286	1679	413	14411	6	1
288	1644	417	14411	6	1
290	1594	400	14411	6	1
292	1598	406	14411	6	1
294	1582	426	14411	6	1
296	1575	420	14411	6	1
298	1587	407	14411	6	1
300	1587	422	14411	6	1
302	1588	425	14411	6	1
304	1570	422	14411	6	1
306	1544	416	14411	6	1
308	1553	407	14411	6	1
310	1531	394	14411	6	1
312	1543	405	14411	6	1
314	1535	391	14411	6	1
316	1518	422	14411	6	1
318	1512	397	14411	6	1
320	1536	385	14411	6	1
322	1507	399	14411	6	1
324	1520	385	14411	6	1
326	1497	379	14411	6	1
328	1479	377	14411	6	1
330	1488	382	14411	6	1
332	1475	397	14411	6	1
334	1482	418	14411	6	1
336	1452	396	14411	6	1
338	1444	367	14411	6	1
340	1445	357	14411	6	1
342	1439	358	14411	6	1
344	1396	356	14411	6	1
346	1378	348	14411	6	1
348	1311	336	14411	6	1
350	1369	321	14411	6	1
352	1350	346	14411	6	1
354	1316	365	14411	6	1
356	1278	363	14411	6	1
358	1274	367	14411	6	1
360	1292	356	14411	6	1
362	1303	336	14411	6	1
364	1297	324	14411	6	1
366	1318	332	14411	6	1
368	1286	340	14411	6	1
370	1290	357	14411	6	1
372	1230	348	14411	6	1
374	1253	332	14411	6	1
376	1287	336	14411	6	1
378	1287	328	14411	6	1
380	1263	326	14411	6	1
382	1288	310	14411	6	1
384	1245	304	14411	6	1
386	1217	317	14411	6	1
388	1194	314	14411	6	1
390	1183	305	14411	6	1
392	1169	299	14411	6	1
394	1174	311	14411	6	1
396	1174	301	14411	6	1
398	1109	312	14411	6	1
400	1103	302	14411	6	1
402	1132	261	14411	6	1
404	1118	278	14411	6	1
406	1093	280	14411	6	1
408	1058	293	14411	6	1
410	1042	286	14411	6	1
412	1038	272	14411	6	1
414	1047	270	14411	6	1
416	1043	270	14411	6	1
418	1051	265	14411	6	1
420	1024	261	14411	6	1
422	1019	246	14411	6	1
424	990	257	14411	6	1
426	1004	273	14411	6	1
428	1004	264	14411	6	1
430	989	272	14411	6	1
432	982	243	14411	6	1
434	989	237	14411	6	1
436	993	242	14411	6	1
438	981	256	14411	6	1
440	948	259	14411	6	1
442	952	269	14411	6	1
444	962	257	14411	6	1
446	916	253	14411	6	1
448	944	236	14411	6	1
450	908	222	14411	6	1
452	930	214	14411	6	1
454	884	242	14411	6	1
456	864	234	14411	6	1
458	834	247	14411	6	1
460	849	220	14411	6	1
462	845	216	14411	6	1
464	852	197	14411	6	1
466	836	215	14411	6	1
468	830	210	14411	6	1
470	771	235	14411	6	1
472	794	222	14411	6	1
474	800	208	14411	6	1
476	806	185	14411	6	1
478	794	185	14411	6	1
480	796	192	14411	6	1
482	802	201	14411	6	1
484	784	223	14411	6	1
486	778	242	14411	6	1
488	766	230	14411	6	1
490	826	196	14411	6	1
492	810	201	14411	6	1
494	820	190	14411	6	1
496	826	207	14411	6	1
498	824	218	14411	6	1
500	807	250	14411	6	1
502	794	231	14411	6	1
504	809	233	14411	6	1
0	1	0	1484	7	1
2	1	0	1484	7	1
4	1	0	1484	7	1
6	1	0	1484	7	1
8	2	0	1484	7	1
10	2	0	1484	7	1
12	3	0	1484	7	1
14	3	0	1484	7	1
16	4	0	1484	7	1
18	4	0	1484	7	1
20	5	0	1484	7	1
22	7	0	1484	7	1
24	7	0	1484	7	1
26	11	0	1484	7	1
28	13	0	1484	7	1
30	18	0	1484	7	1
32	23	0	1484	7	1
34	30	0	1484	7	1
36	35	0	1484	7	1
38	45	0	1484	7	1
40	57	0	1484	7	1
42	72	0	1484	7	1
44	90	0	1484	7	1
46	111	0	1484	7	1
48	152	0	1484	7	1
50	199	0	1484	7	1
52	226	0	1484	7	1
54	307	0	1484	7	1
56	399	0	1484	7	1
58	481	0	1484	7	1
60	623	0	1484	7	1
62	783	0	1484	7	1
64	964	1	1484	7	1
66	1143	5	1484	7	1
68	1321	14	1484	7	1
70	1399	25	1484	7	1
72	1431	40	1484	7	1
74	1367	76	1484	7	1
76	1193	105	1484	7	1
78	988	136	1484	7	1
80	809	150	1484	7	1
82	682	137	1484	7	1
84	642	133	1484	7	1
86	609	119	1484	7	1
88	580	118	1484	7	1
90	533	137	1484	7	1
92	529	164	1484	7	1
94	532	180	1484	7	1
96	527	171	1484	7	1
98	590	158	1484	7	1
100	620	153	1484	7	1
102	662	167	1484	7	1
104	661	206	1484	7	1
106	683	221	1484	7	1
108	735	239	1484	7	1
110	774	246	1484	7	1
112	828	230	1484	7	1
114	917	219	1484	7	1
116	939	267	1484	7	1
118	1009	315	1484	7	1
120	1027	360	1484	7	1
122	1105	369	1484	7	1
124	1197	385	1484	7	1
126	1274	381	1484	7	1
128	1382	375	1484	7	1
130	1482	404	1484	7	1
132	1534	430	1484	7	1
134	1611	474	1484	7	1
136	1653	509	1484	7	1
138	1727	507	1484	7	1
140	1845	513	1484	7	1
142	1939	537	1484	7	1
144	2017	557	1484	7	1
146	2083	598	1484	7	1
148	2147	621	1484	7	1
150	2228	630	1484	7	1
152	2287	643	1484	7	1
154	2389	615	1484	7	1
156	2413	598	1484	7	1
158	2483	631	1484	7	1
160	2510	675	1484	7	1
162	2546	717	1484	7	1
164	2576	736	1484	7	1
166	2603	754	1484	7	1
168	2744	722	1484	7	1
170	2799	706	1484	7	1
172	2815	732	1484	7	1
174	2813	721	1484	7	1
176	2795	708	1484	7	1
178	2826	721	1484	7	1
180	2801	743	1484	7	1
182	2871	718	1484	7	1
184	2805	755	1484	7	1
186	2779	738	1484	7	1
188	2813	707	1484	7	1
190	2757	678	1484	7	1
192	2753	656	1484	7	1
194	2672	678	1484	7	1
196	2709	683	1484	7	1
198	2638	650	1484	7	1
200	2525	664	1484	7	1
202	2531	639	1484	7	1
204	2527	630	1484	7	1
206	2448	596	1484	7	1
208	2450	602	1484	7	1
210	2382	597	1484	7	1
212	2282	606	1484	7	1
214	2327	592	1484	7	1
216	2296	603	1484	7	1
218	2237	585	1484	7	1
220	2236	542	1484	7	1
222	2186	526	1484	7	1
224	2154	536	1484	7	1
226	2110	524	1484	7	1
228	2035	548	1484	7	1
230	2016	526	1484	7	1
232	2004	499	1484	7	1
234	1995	501	1484	7	1
236	1965	492	1484	7	1
238	1943	498	1484	7	1
240	1906	490	1484	7	1
242	1876	493	1484	7	1
244	1840	480	1484	7	1
246	1821	467	1484	7	1
248	1789	449	1484	7	1
250	1802	449	1484	7	1
252	1747	482	1484	7	1
254	1766	469	1484	7	1
256	1759	457	1484	7	1
258	1775	460	1484	7	1
260	1747	447	1484	7	1
262	1736	428	1484	7	1
264	1708	427	1484	7	1
266	1714	429	1484	7	1
268	1696	429	1484	7	1
270	1632	459	1484	7	1
272	1654	426	1484	7	1
274	1629	406	1484	7	1
276	1603	405	1484	7	1
278	1646	395	1484	7	1
280	1662	430	1484	7	1
282	1608	436	1484	7	1
284	1582	442	1484	7	1
286	1608	432	1484	7	1
288	1616	424	1484	7	1
290	1618	408	1484	7	1
292	1617	411	1484	7	1
294	1602	379	1484	7	1
296	1543	399	1484	7	1
298	1537	400	1484	7	1
300	1490	400	1484	7	1
302	1479	385	1484	7	1
304	1500	363	1484	7	1
306	1489	363	1484	7	1
308	1455	355	1484	7	1
310	1453	375	1484	7	1
312	1418	376	1484	7	1
314	1394	400	1484	7	1
316	1393	375	1484	7	1
318	1413	372	1484	7	1
320	1427	356	1484	7	1
322	1414	343	1484	7	1
324	1389	359	1484	7	1
326	1407	346	1484	7	1
328	1361	366	1484	7	1
330	1349	356	1484	7	1
332	1331	330	1484	7	1
334	1318	314	1484	7	1
336	1320	322	1484	7	1
338	1285	347	1484	7	1
340	1255	344	1484	7	1
342	1277	344	1484	7	1
344	1248	355	1484	7	1
346	1288	345	1484	7	1
348	1272	334	1484	7	1
350	1286	325	1484	7	1
352	1265	312	1484	7	1
354	1258	321	1484	7	1
356	1259	335	1484	7	1
358	1206	359	1484	7	1
360	1236	356	1484	7	1
362	1249	346	1484	7	1
364	1288	321	1484	7	1
366	1308	311	1484	7	1
368	1293	333	1484	7	1
370	1264	347	1484	7	1
372	1231	343	1484	7	1
374	1244	313	1484	7	1
376	1229	308	1484	7	1
378	1224	318	1484	7	1
380	1185	321	1484	7	1
382	1197	328	1484	7	1
384	1158	320	1484	7	1
386	1167	283	1484	7	1
388	1150	269	1484	7	1
390	1141	277	1484	7	1
392	1101	284	1484	7	1
394	1096	289	1484	7	1
396	1055	296	1484	7	1
398	1046	278	1484	7	1
400	1044	278	1484	7	1
402	1044	246	1484	7	1
404	1060	230	1484	7	1
406	1037	254	1484	7	1
408	992	269	1484	7	1
410	985	293	1484	7	1
412	944	298	1484	7	1
414	982	264	1484	7	1
416	1007	248	1484	7	1
418	1007	227	1484	7	1
420	979	245	1484	7	1
422	958	247	1484	7	1
424	916	241	1484	7	1
426	926	238	1484	7	1
428	898	245	1484	7	1
430	918	247	1484	7	1
432	922	244	1484	7	1
434	913	234	1484	7	1
436	913	224	1484	7	1
438	909	234	1484	7	1
440	894	234	1484	7	1
442	913	244	1484	7	1
444	895	259	1484	7	1
446	909	258	1484	7	1
448	932	253	1484	7	1
450	912	236	1484	7	1
452	924	225	1484	7	1
454	910	210	1484	7	1
456	858	210	1484	7	1
458	858	208	1484	7	1
460	828	225	1484	7	1
462	832	227	1484	7	1
464	831	234	1484	7	1
466	845	225	1484	7	1
468	855	218	1484	7	1
470	837	216	1484	7	1
472	820	221	1484	7	1
474	804	212	1484	7	1
476	817	213	1484	7	1
478	818	209	1484	7	1
480	804	213	1484	7	1
482	792	226	1484	7	1
484	793	206	1484	7	1
486	797	203	1484	7	1
488	827	201	1484	7	1
490	792	205	1484	7	1
492	771	218	1484	7	1
494	772	208	1484	7	1
496	757	205	1484	7	1
498	755	196	1484	7	1
500	710	175	1484	7	1
502	714	171	1484	7	1
504	725	167	1484	7	1
0	1	0	15011	8	1
2	1	0	15011	8	1
4	1	0	15011	8	1
6	2	0	15011	8	1
8	2	0	15011	8	1
10	2	0	15011	8	1
12	2	0	15011	8	1
14	4	0	15011	8	1
16	4	0	15011	8	1
18	5	0	15011	8	1
20	7	0	15011	8	1
22	8	0	15011	8	1
24	11	0	15011	8	1
26	14	0	15011	8	1
28	20	0	15011	8	1
30	24	0	15011	8	1
32	30	0	15011	8	1
34	37	0	15011	8	1
36	48	0	15011	8	1
38	65	0	15011	8	1
40	75	0	15011	8	1
42	94	0	15011	8	1
44	125	0	15011	8	1
46	157	0	15011	8	1
48	200	0	15011	8	1
50	248	0	15011	8	1
52	327	0	15011	8	1
54	412	0	15011	8	1
56	529	0	15011	8	1
58	665	0	15011	8	1
60	836	0	15011	8	1
62	1017	0	15011	8	1
64	1191	0	15011	8	1
66	1330	2	15011	8	1
68	1412	10	15011	8	1
70	1382	14	15011	8	1
72	1227	20	15011	8	1
74	1031	34	15011	8	1
76	734	60	15011	8	1
78	541	71	15011	8	1
80	399	77	15011	8	1
82	320	69	15011	8	1
84	284	51	15011	8	1
86	271	56	15011	8	1
88	275	69	15011	8	1
90	262	80	15011	8	1
92	265	89	15011	8	1
94	252	94	15011	8	1
96	283	82	15011	8	1
98	304	70	15011	8	1
100	332	78	15011	8	1
102	348	92	15011	8	1
104	360	128	15011	8	1
106	371	147	15011	8	1
108	405	147	15011	8	1
110	444	150	15011	8	1
112	517	138	15011	8	1
114	556	141	15011	8	1
116	584	165	15011	8	1
118	647	209	15011	8	1
120	683	271	15011	8	1
122	729	272	15011	8	1
124	803	274	15011	8	1
126	884	255	15011	8	1
128	970	236	15011	8	1
130	1068	266	15011	8	1
132	1101	314	15011	8	1
134	1129	387	15011	8	1
136	1165	404	15011	8	1
138	1261	391	15011	8	1
140	1370	387	15011	8	1
142	1491	382	15011	8	1
144	1565	404	15011	8	1
146	1593	470	15011	8	1
148	1675	510	15011	8	1
150	1722	536	15011	8	1
152	1835	529	15011	8	1
154	1943	538	15011	8	1
156	2020	558	15011	8	1
158	2165	574	15011	8	1
160	2173	612	15011	8	1
162	2210	627	15011	8	1
164	2295	662	15011	8	1
166	2388	678	15011	8	1
168	2469	654	15011	8	1
170	2513	682	15011	8	1
172	2601	695	15011	8	1
174	2638	745	15011	8	1
176	2724	729	15011	8	1
178	2730	748	15011	8	1
180	2805	718	15011	8	1
182	2836	727	15011	8	1
184	2899	715	15011	8	1
186	2868	721	15011	8	1
188	2820	716	15011	8	1
190	2818	721	15011	8	1
192	2806	724	15011	8	1
194	2829	713	15011	8	1
196	2813	728	15011	8	1
198	2828	711	15011	8	1
200	2772	681	15011	8	1
202	2697	666	15011	8	1
204	2708	678	15011	8	1
206	2674	666	15011	8	1
208	2603	659	15011	8	1
210	2556	682	15011	8	1
212	2551	668	15011	8	1
214	2487	646	15011	8	1
216	2501	607	15011	8	1
218	2461	601	15011	8	1
220	2440	603	15011	8	1
222	2404	610	15011	8	1
224	2318	621	15011	8	1
226	2264	592	15011	8	1
228	2252	588	15011	8	1
230	2246	541	15011	8	1
232	2173	540	15011	8	1
234	2173	516	15011	8	1
236	2137	494	15011	8	1
238	2047	491	15011	8	1
240	1948	500	15011	8	1
242	1926	491	15011	8	1
244	1887	508	15011	8	1
246	1925	497	15011	8	1
248	1901	499	15011	8	1
250	1905	488	15011	8	1
252	1921	500	15011	8	1
254	1906	492	15011	8	1
256	1878	489	15011	8	1
258	1856	469	15011	8	1
260	1831	473	15011	8	1
262	1810	450	15011	8	1
264	1825	445	15011	8	1
266	1787	457	15011	8	1
268	1747	480	15011	8	1
270	1731	484	15011	8	1
272	1759	483	15011	8	1
274	1755	457	15011	8	1
276	1747	451	15011	8	1
278	1758	434	15011	8	1
280	1717	431	15011	8	1
282	1688	421	15011	8	1
284	1651	432	15011	8	1
286	1634	419	15011	8	1
288	1623	419	15011	8	1
290	1608	420	15011	8	1
292	1571	399	15011	8	1
294	1557	400	15011	8	1
296	1585	371	15011	8	1
298	1530	387	15011	8	1
300	1469	383	15011	8	1
302	1455	368	15011	8	1
304	1467	370	15011	8	1
306	1459	364	15011	8	1
308	1426	388	15011	8	1
310	1466	397	15011	8	1
312	1468	398	15011	8	1
314	1480	426	15011	8	1
316	1478	415	15011	8	1
318	1473	379	15011	8	1
320	1525	383	15011	8	1
322	1527	392	15011	8	1
324	1466	410	15011	8	1
326	1451	368	15011	8	1
328	1444	378	15011	8	1
330	1460	358	15011	8	1
332	1431	363	15011	8	1
334	1408	349	15011	8	1
336	1400	355	15011	8	1
338	1365	356	15011	8	1
340	1389	368	15011	8	1
342	1340	358	15011	8	1
344	1333	342	15011	8	1
346	1337	338	15011	8	1
348	1344	328	15011	8	1
350	1309	335	15011	8	1
352	1302	335	15011	8	1
354	1276	329	15011	8	1
356	1286	346	15011	8	1
358	1251	356	15011	8	1
360	1229	335	15011	8	1
362	1276	309	15011	8	1
364	1256	299	15011	8	1
366	1228	299	15011	8	1
368	1198	311	15011	8	1
370	1172	310	15011	8	1
372	1184	322	15011	8	1
374	1172	314	15011	8	1
376	1164	324	15011	8	1
378	1195	290	15011	8	1
380	1192	294	15011	8	1
382	1160	289	15011	8	1
384	1159	307	15011	8	1
386	1114	304	15011	8	1
388	1107	297	15011	8	1
390	1102	291	15011	8	1
392	1097	268	15011	8	1
394	1099	288	15011	8	1
396	1106	280	15011	8	1
398	1047	297	15011	8	1
400	1055	289	15011	8	1
402	1044	293	15011	8	1
404	1052	274	15011	8	1
406	1082	275	15011	8	1
408	1101	277	15011	8	1
410	1089	295	15011	8	1
412	1095	297	15011	8	1
414	1053	332	15011	8	1
416	1066	303	15011	8	1
418	1103	287	15011	8	1
420	1081	259	15011	8	1
422	1078	254	15011	8	1
424	1038	253	15011	8	1
426	1009	259	15011	8	1
428	976	254	15011	8	1
430	949	268	15011	8	1
432	950	256	15011	8	1
434	944	251	15011	8	1
436	954	221	15011	8	1
438	913	225	15011	8	1
440	934	235	15011	8	1
442	905	254	15011	8	1
444	876	262	15011	8	1
446	898	249	15011	8	1
448	884	243	15011	8	1
450	902	238	15011	8	1
452	931	230	15011	8	1
454	930	232	15011	8	1
[truncated: 5,591 more rows]
