# Supplementary material for: From affinity selection to kinetic selection in Germinal Centre modelling
Source: PLoS Comput Biol. 2022 Jun 3;18(6):e1010168. doi: 10.1371/journal.pcbi.1010168 (PMC9200358; doi:10.1371/journal.pcbi.1010168)
Supplement: S1 File — Simulation data of three scenarios used to produce Figs 3 and 4, and S1–S7 Figs. (ZIP) [file pcbi.1010168.s009.zip › A_Tables/Table_D_Supplementary_Simulation/SC1/0/Clones_Temporal_Ag_Affinity_summary.csv]

time	Affinity_mean	Clone_Ag_mean	Affinity_min	Clone_Ag_min	Affinity_max	Clone_Ag_max	Clone_ID
0	0.041222	0	0.041222	0	0.041222	0	1
2	0.041222	0	0.041222	0	0.041222	0	1
4	0.041222	0	0.041222	0	0.041222	0	1
6	0.041222	0	0.041222	0	0.041222	0	1
8	0.041222	0	0.041222	0	0.041222	0	1
10	0.041222	0	0.041222	0	0.041222	0	1
12	0.041222	0	0.041222	0	0.041222	0	1
14	0.041222	0	0.041222	0	0.041222	0	1
16	0.041222	0	0.041222	0	0.041222	0	1
18	0.041222	0	0.041222	0	0.041222	0	1
20	0.041222	0	0.041222	0	0.041222	0	1
22	0.041222	0	0.041222	0	0.041222	0	1
24	0.041222	0	0.041222	0	0.041222	0	1
26	0.0453603	0	0.034048	0	0.062928	0	1
28	0.0499218666666667	0	0.03234	0	0.07226	0	1
30	0.0530633333333333	0	0.03345	0	0.099848	0	1
32	0.0585934	0	0.0357	0	0.091605	0	1
34	0.0631959333333333	0	0.033998	0	0.113399	0	1
36	0.0646394333333333	0	0.035481	0	0.126317	0	1
38	0.0671081333333333	0	0.041439	0	0.120852	0	1
40	0.0701356666666667	0	0.038708	0	0.130981	0	1
42	0.0718851666666667	0	0.036387	0	0.13925	0	1
44	0.0729232333333333	0	0.041676	0	0.130752	0	1
46	0.0742322	0	0.037209	0	0.129925	0	1
48	0.0758501333333333	0	0.034976	0	0.136629	0	1
50	0.0777789333333333	0	0.037815	0	0.139176	0	1
52	0.0778499666666667	0.0666666666666667	0.036273	0	0.14196	1	1
54	0.0784524666666667	0.266666666666667	0.037684	0	0.135118	4	1
56	0.0784740333333333	1.3	0.037262	0	0.138021	17	1
58	0.0800079333333333	3.13333333333333	0.03695	0	0.141879	31	1
60	0.0800092666666667	5.6	0.040716	0	0.135767	42	1
62	0.0817861333333333	10.9	0.03924	0	0.137852	58	1
64	0.0830966333333333	21.4666666666667	0.039278	1	0.137979	89	1
66	0.0854644	37.55	0.03694	4	0.142178	117	1
68	0.0895314666666667	60.225	0.036718	12	0.144513	147	1
70	0.0956452666666667	84.8833333333333	0.040074	17	0.154252	174	1
72	0.105828333333333	114.583333333333	0.04159	25	0.158877	229	1
74	0.121984166666667	149.783333333333	0.04702	41	0.196125	255.5	1
76	0.148438866666667	186.8	0.052772	45	0.273368	329.5	1
78	0.184838833333333	220.658333333333	0.063896	61.5	0.344915	388.5	1
80	0.2371848	249.708333333333	0.081094	76	0.407348	454	1
82	0.3023481	277.333333333333	0.116306	96.75	0.485874	502	1
84	0.373596966666667	302.725	0.162641	106	0.522122	542.75	1
86	0.437881066666667	326.5	0.218423	108	0.55558	581	1
88	0.4880762	353.266666666667	0.286899	104.5	0.598873	653.5	1
90	0.524411333333333	388.65	0.339751	102	0.634661	711	1
92	0.555671033333333	413.825	0.386919	90.5	0.650086	783.75	1
94	0.584372133333333	449.708333333333	0.438067	94.5	0.662654	807	1
96	0.603630866666667	492.433333333333	0.477049	122	0.674556	838	1
98	0.6228492	539.6	0.512924	141	0.684729	934	1
100	0.638557333333333	593.541666666667	0.530203	147	0.706952	1036.5	1
102	0.6528644	651.458333333333	0.560881	147	0.709498	1127	1
104	0.663368833333333	720.433333333333	0.575757	158	0.712719	1253	1
106	0.676205333333333	793.683333333333	0.580626	178	0.731304	1358.5	1
108	0.685666566666667	876.7	0.605427	205	0.744456	1497	1
110	0.695204033333333	961.283333333333	0.602608	202	0.745155	1592.75	1
112	0.7029999	1054.56666666667	0.618222	239.5	0.752859	1793	1
114	0.7112544	1165.91666666667	0.629459	271	0.756647	1984	1
116	0.7208351	1272.90833333333	0.636813	277	0.7612	2157.75	1
118	0.728745333333333	1399.50833333333	0.639052	298	0.763834	2311.25	1
120	0.7334164	1537.66666666667	0.654921	342.25	0.769976	2501	1
122	0.7416691	1688.725	0.680307	362.5	0.778868	2737	1
124	0.7468764	1842.59166666667	0.696002	442	0.783883	2895.25	1
126	0.753124666666667	2006.75	0.693101	492.25	0.794	3193.75	1
128	0.757972	2160.325	0.695791	544.5	0.800232	3399	1
130	0.762017433333333	2351.65833333333	0.69316	634.5	0.804329	3599.5	1
132	0.7666548	2554.98333333333	0.697394	643	0.805667	3926.75	1
134	0.7727059	2761.5	0.703604	712.5	0.814666	4167.25	1
136	0.777324233333333	2995.8	0.719053	832	0.816916	4562.5	1
138	0.781958333333333	3209.65	0.722447	941	0.822328	4777.5	1
140	0.786296733333333	3440.75	0.727785	1020.25	0.824952	5139.5	1
142	0.7914942	3684.59166666667	0.737945	1130	0.83082	5383	1
144	0.797326833333333	3944.68333333333	0.740235	1214.5	0.831539	5725.75	1
146	0.8016944	4222.70833333333	0.74772	1336.5	0.835828	6002	1
148	0.806308866666667	4484.85833333333	0.740789	1435	0.842326	6255.5	1
150	0.810676033333333	4743.10833333333	0.744863	1662.25	0.844336	6502	1
152	0.814383666666667	5023.93333333333	0.74326	1850	0.846045	6795.5	1
154	0.817983366666667	5252.09166666667	0.74898	2067.75	0.850144	6895.75	1
156	0.822965	5512.16666666667	0.757525	2121	0.853426	7128.5	1
158	0.827303266666667	5747.56666666667	0.763027	2398	0.85718	7188	1
160	0.831727933333333	5964.825	0.773836	2641	0.860031	7296.5	1
162	0.835730866666667	6189.59166666667	0.773444	2855	0.869026	7424.5	1
164	0.839370133333333	6386.9	0.779579	3090.5	0.870627	7444.5	1
166	0.8434193	6562.18333333333	0.785525	3317.75	0.870756	7507.5	1
168	0.846945666666667	6735.06666666667	0.786856	3549	0.873667	7537.25	1
170	0.851315333333333	6871.3	0.787116	3784.5	0.880291	7704.5	1
172	0.855070633333333	7002.45	0.802091	3954.5	0.880947	7707.5	1
174	0.858829033333333	7098.83333333333	0.804054	4258.5	0.885598	7648	1
176	0.861973433333333	7139.56666666667	0.816105	4484.5	0.886826	7770.75	1
178	0.8654541	7184.35833333333	0.820192	4852.25	0.89014	7717.5	1
180	0.868132966666667	7199.21666666667	0.81947	5167	0.891028	7777.25	1
182	0.871334766666667	7211.34166666667	0.822316	5344	0.892676	7706.5	1
184	0.873958933333333	7174.08333333333	0.828786	5610	0.891499	7717	1
186	0.876734	7162.59166666667	0.833214	5858	0.892967	7895.5	1
188	0.879400666666667	7105.06666666667	0.833978	6204	0.89436	7806.75	1
190	0.8818068	7030.99166666667	0.843372	6210.5	0.896522	7893.5	1
192	0.882921866666667	6890.125	0.848204	5996	0.897443	7774.5	1
194	0.884586066666667	6762.08333333333	0.846718	5790.5	0.895971	7657.25	1
196	0.8861462	6649.13333333333	0.851371	5620.25	0.897091	7656.5	1
198	0.887597333333333	6490.54166666667	0.854612	5425.5	0.898576	7589.5	1
200	0.889702666666667	6350.14166666667	0.863241	5293.25	0.896609	7714.5	1
202	0.8909233	6217.16666666667	0.86468	5197	0.902387	7500	1
204	0.8919121	6063.725	0.86958	5051.25	0.900674	7562.25	1
206	0.892150333333333	5932.51666666667	0.872161	4859.75	0.900016	7628.75	1
208	0.892771733333333	5795.375	0.877711	4719.75	0.901998	7545.5	1
210	0.893469933333333	5645.625	0.881161	4668	0.902208	7376.5	1
212	0.893816166666667	5512.36666666667	0.882637	4605.25	0.904261	7606	1
214	0.894725866666667	5414	0.886985	4555	0.903239	7478.75	1
216	0.8947211	5278.175	0.88747	4423	0.903665	7317.75	1
218	0.895327533333333	5143.50833333333	0.887274	4311.75	0.901125	7156.25	1
220	0.895480333333333	5019.775	0.885369	4170	0.902365	7009.75	1
222	0.895329233333333	4882.2	0.884297	4070	0.902684	6836.75	1
224	0.894749766666667	4789.725	0.884243	3978.5	0.90308	6735	1
226	0.8936941	4689.11666666667	0.883066	3942.75	0.901276	6552.5	1
228	0.893684933333333	4587.10833333333	0.883982	3834	0.89966	6381	1
230	0.893198433333333	4508.98333333333	0.882762	3802.75	0.901516	6132	1
232	0.893843466666667	4445.03333333333	0.884173	3778.25	0.902675	6044.25	1
234	0.8938261	4354.075	0.878993	3705.25	0.903966	5847.5	1
236	0.892993766666667	4264.70833333333	0.881344	3682.75	0.899915	5784	1
238	0.893148566666667	4196.40833333333	0.875337	3486.75	0.904496	5568	1
240	0.8930493	4109.55833333333	0.87898	3551	0.901183	5462.5	1
242	0.893453533333333	4052.03333333333	0.878559	3450.75	0.901626	5311.5	1
244	0.893064966666667	3961.64166666667	0.880356	3404.5	0.903625	5094	1
246	0.893106466666667	3898.34166666667	0.883533	3429.5	0.90139	4964.5	1
248	0.892806	3829.6	0.880817	3397	0.903596	4744.75	1
250	0.892485833333333	3762.61666666667	0.884326	3357	0.901405	4622.25	1
252	0.8921244	3711.31666666667	0.883472	3346.25	0.900761	4581.25	1
254	0.891874233333333	3639.275	0.882862	3274.25	0.902067	4532	1
256	0.891762866666667	3595.175	0.88517	3265	0.904658	4402	1
258	0.891673866666667	3550.25	0.883017	3189.25	0.90281	4331	1
260	0.891005066666667	3500.725	0.883189	3204	0.901403	4215.75	1
262	0.8906391	3446.71666666667	0.879603	3166	0.899072	4132	1
264	0.8901448	3400.80833333333	0.877209	3085.5	0.897878	4039.5	1
266	0.889661166666667	3360.95833333333	0.875922	3084.75	0.899479	3970	1
268	0.890608433333333	3321.275	0.877349	3009.25	0.897317	3851.5	1
270	0.891022133333333	3281.71666666667	0.880528	2984	0.897858	3815.25	1
272	0.8900738	3238.26666666667	0.875165	2952.75	0.898276	3848	1
274	0.890184533333333	3205.96666666667	0.878441	2947.5	0.899569	3767	1
276	0.889994333333333	3161.7	0.879077	2887	0.897844	3783.5	1
278	0.889681966666667	3122.5	0.878946	2825	0.898876	3670.25	1
280	0.889558166666667	3102.625	0.879165	2869	0.897963	3565.5	1
282	0.889429533333333	3053.75	0.881253	2813	0.896473	3559	1
284	0.888338366666667	3023.10833333333	0.877269	2675.5	0.893728	3649	1
286	0.8881439	2988.69166666667	0.878213	2678.5	0.89615	3534	1
288	0.888099633333333	2962.65	0.877422	2674.5	0.899624	3526.5	1
290	0.8882575	2928.46666666667	0.877529	2620.5	0.897728	3534.5	1
292	0.887672633333333	2904.9	0.876851	2646.5	0.899223	3470.5	1
294	0.8883391	2868.28333333333	0.878424	2609	0.898644	3414	1
296	0.888249566666667	2834.725	0.878051	2545.5	0.896893	3401.5	1
298	0.887367133333333	2804.74166666667	0.878161	2567.5	0.898229	3346.5	1
300	0.8876332	2777.93333333333	0.876168	2455.5	0.897977	3299.25	1
302	0.8887955	2749.89166666667	0.873957	2430.5	0.901327	3234	1
304	0.887818666666667	2720.94166666667	0.874196	2413.5	0.895712	3245	1
306	0.887825766666667	2679.025	0.880047	2386	0.90097	3155.5	1
308	0.887557433333333	2664.09166666667	0.877501	2457	0.895479	3162	1
310	0.887785666666667	2631.45	0.877825	2390.25	0.898516	3029.25	1
312	0.887578966666667	2601.225	0.877577	2368	0.896844	3022.25	1
314	0.887218	2577.46666666667	0.874857	2348	0.899926	3044	1
316	0.886386766666667	2565.50833333333	0.874807	2360.25	0.897953	3079.75	1
318	0.887133633333333	2539.79166666667	0.876792	2318.5	0.900048	2922.75	1
320	0.8857377	2531.15833333333	0.877659	2330.25	0.902334	2883.75	1
322	0.8856836	2496.70833333333	0.876227	2244.5	0.900276	2775	1
324	0.8859919	2463.89166666667	0.876057	2275.25	0.900511	2745.75	1
326	0.885755166666667	2429.36666666667	0.870629	2236.75	0.90059	2674	1
328	0.884686033333333	2409.18333333333	0.875296	2177	0.8925	2710	1
330	0.8842318	2381.025	0.87396	2161.5	0.89453	2639	1
332	0.883054366666667	2351.71666666667	0.87354	2062.25	0.894145	2631.5	1
334	0.883940566666667	2335.4	0.873457	2033.5	0.892063	2588	1
336	0.884515266666667	2312.05833333333	0.874055	2030	0.894248	2624.5	1
338	0.884363966666667	2278.1	0.874254	2035.5	0.894155	2614.5	1
340	0.88433	2251.48333333333	0.874138	1980.5	0.89395	2606.5	1
342	0.884138133333333	2228.80833333333	0.874577	1906.5	0.893302	2550	1
344	0.883888833333333	2210.88333333333	0.873105	1835.25	0.895568	2564	1
346	0.8842777	2193.26666666667	0.872649	1880	0.893942	2546	1
348	0.884381933333333	2168.35	0.872346	1836	0.896112	2522	1
350	0.884214866666667	2157.45833333333	0.870357	1804	0.892342	2531.25	1
352	0.884589033333333	2135.88333333333	0.874917	1805.75	0.893042	2520.25	1
354	0.885194966666667	2126.475	0.873854	1802.5	0.895595	2448.5	1
356	0.885854266666667	2110.925	0.87368	1759	0.897754	2442.5	1
358	0.885947066666667	2090.38333333333	0.876174	1765	0.8963	2467	1
360	0.8848357	2076.26666666667	0.873871	1729.5	0.896393	2463.5	1
362	0.883982966666667	2058.925	0.868657	1766	0.898119	2354.5	1
364	0.884924066666667	2031.75	0.875485	1765	0.898202	2289	1
366	0.884511966666667	2025.55	0.870341	1733	0.895531	2270.5	1
368	0.8847157	1989.06666666667	0.872295	1705.5	0.899123	2238.5	1
370	0.884372066666667	1967.61666666667	0.859529	1683.5	0.903082	2246.5	1
372	0.884719733333333	1945.71666666667	0.868771	1659	0.90079	2243.5	1
374	0.886266033333333	1929.15833333333	0.876296	1646.5	0.90158	2239.25	1
376	0.885523133333333	1916.475	0.872706	1634	0.902608	2195	1
378	0.884952533333333	1901.275	0.874965	1590.75	0.89978	2278.5	1
380	0.8846805	1880.99166666667	0.874411	1599.5	0.897707	2210	1
382	0.884060266666667	1862.83333333333	0.874701	1665	0.896417	2173.75	1
384	0.883614233333333	1853.74166666667	0.867779	1682.75	0.893034	2164.75	1
386	0.882697933333333	1830.10833333333	0.869638	1645	0.891694	2161.75	1
388	0.8828217	1822.91666666667	0.86745	1672.5	0.893163	2135	1
390	0.883214566666667	1792.33333333333	0.869762	1573.25	0.895402	2066.5	1
392	0.883875966666667	1783.64166666667	0.874372	1522.25	0.898802	2024.5	1
394	0.882935633333333	1758.7	0.874492	1490	0.895996	2021	1
396	0.882653066666667	1739.01666666667	0.871156	1492.25	0.893494	1949.75	1
398	0.882350433333333	1723.95833333333	0.869749	1505	0.892239	1947.25	1
400	0.8838106	1697.53333333333	0.873439	1522.5	0.895475	1908.5	1
402	0.883792366666667	1690.14166666667	0.864825	1463.75	0.895653	1916.75	1
404	0.883554233333333	1678.73333333333	0.865154	1475.75	0.890725	1941.5	1
406	0.8834287	1662.61666666667	0.865881	1446	0.896087	1887	1
408	0.8829489	1654.30833333333	0.873307	1434	0.896864	1893	1
410	0.883438	1641.025	0.871791	1426.25	0.895835	1870	1
412	0.883576233333333	1619.61666666667	0.870489	1446.5	0.901501	1885	1
414	0.8830266	1609.85833333333	0.867154	1455.5	0.898294	1890.75	1
416	0.8819289	1598.85833333333	0.866338	1394.5	0.89854	1867.5	1
418	0.8829408	1584.2	0.86236	1344.5	0.902036	1818.25	1
420	0.883486166666667	1570.89166666667	0.868497	1347	0.897607	1829.5	1
422	0.8832471	1559.19166666667	0.870468	1343.75	0.896984	1752.25	1
424	0.882357366666667	1537.85	0.86914	1323	0.897585	1736.5	1
426	0.882075033333333	1524.86666666667	0.86881	1314.5	0.894447	1756	1
428	0.882402133333333	1521.3	0.866074	1321.25	0.892622	1803.5	1
430	0.8819272	1501.425	0.86988	1313.5	0.893928	1743.5	1
432	0.883697866666667	1491.40833333333	0.871061	1308.25	0.899369	1726	1
434	0.883743033333333	1473.125	0.86727	1316	0.894541	1698	1
436	0.8832162	1470.49166666667	0.868293	1342.25	0.892519	1767	1
438	0.883371666666667	1459.3	0.866493	1295	0.893963	1751.5	1
440	0.8829151	1451.475	0.872549	1289.25	0.893147	1741	1
442	0.881756133333333	1430.175	0.867639	1235.75	0.894893	1703	1
444	0.881612433333333	1419.95833333333	0.864777	1225.25	0.892912	1689	1
446	0.881327666666667	1406.075	0.86849	1160.5	0.893224	1667.5	1
448	0.881518266666667	1397.06666666667	0.866377	1114.5	0.896106	1625.5	1
450	0.882940733333333	1384.73333333333	0.866946	1101	0.899	1622.5	1
452	0.882765833333333	1372.01666666667	0.867247	1101	0.899433	1585.75	1
454	0.8832125	1353.99166666667	0.867614	1064.5	0.902187	1546	1
456	0.883307833333333	1352.4	0.86467	1094	0.89835	1550.5	1
458	0.883662833333333	1337.8	0.867517	1028.5	0.906676	1519	1
460	0.882551366666667	1324.10833333333	0.869218	1018.5	0.900837	1513	1
462	0.883885033333333	1313.43333333333	0.870345	1053.5	0.89889	1482	1
464	0.883636233333333	1302.46666666667	0.869035	1052.5	0.896896	1476.25	1
466	0.8837857	1290.175	0.867373	1035	0.895739	1515.5	1
468	0.884194333333333	1282.625	0.869456	1033.5	0.899301	1494.25	1
470	0.883542566666667	1266.68333333333	0.868844	995.5	0.895705	1431	1
472	0.883489633333333	1254.275	0.87009	1023.5	0.897113	1391.25	1
474	0.883028366666667	1241.575	0.870081	1017	0.894229	1399	1
476	0.883692366666667	1242.80833333333	0.87371	1006	0.89541	1471	1
478	0.8831273	1235.08333333333	0.873855	1021	0.895524	1498	1
480	0.8819135	1223.2	0.868896	1030	0.892342	1495.5	1
482	0.880999966666667	1216.075	0.859275	1061	0.894583	1489.5	1
484	0.881792233333333	1208.64166666667	0.866355	1032.25	0.898336	1465	1
486	0.881372766666667	1206.56666666667	0.864378	1012	0.897831	1462	1
488	0.882019533333333	1200.16666666667	0.860747	995.5	0.89668	1427.5	1
490	0.882754466666667	1189.11666666667	0.867909	989.25	0.895899	1424.5	1
492	0.882689633333333	1180.48333333333	0.861518	970.5	0.896773	1329.5	1
494	0.882004733333333	1166.725	0.861409	1012.5	0.892973	1307.5	1
496	0.882498433333333	1150.74166666667	0.866217	995.5	0.894117	1288.5	1
498	0.883476066666667	1145.04166666667	0.873363	977.5	0.894652	1256.5	1
500	0.8824114	1135.28333333333	0.873701	979.5	0.899071	1300.5	1
502	0.882998333333333	1126.00833333333	0.869428	937.5	0.896182	1294.25	1
504	0.883263566666667	1113.43333333333	0.869881	924.25	0.895585	1310.75	1
