# Supplementary material for: From affinity selection to kinetic selection in Germinal Centre modelling
Source: PLoS Comput Biol. 2022 Jun 3;18(6):e1010168. doi: 10.1371/journal.pcbi.1010168 (PMC9200358; doi:10.1371/journal.pcbi.1010168)
Supplement: S1 File — Simulation data of three scenarios used to produce Figs 3 and 4, and S1–S7 Figs. (ZIP) [file pcbi.1010168.s009.zip › A_Tables/Table_D_Supplementary_Simulation/SC1/0/OC_counts.csv]

Sim_seed	Clone_ID	count
1484	1	13744
4278	1	13294
4498	1	13610
5065	1	13406
5837	1	13359
7064	1	13329
7295	1	13592
7428	1	13675
8607	1	13494
9079	1	13444
9873	1	13157
9891	1	13524
10181	1	13634
10645	1	12886
11785	1	13695
12206	1	13575
14104	1	13449
14411	1	13054
15011	1	13340
18289	1	13532
18654	1	13504
18709	1	13562
18965	1	13425
19698	1	13306
19855	1	13392
21165	1	13332
22587	1	13465
25412	1	13478
28290	1	13723
32029	1	13975
