# Supplementary material for: From affinity selection to kinetic selection in Germinal Centre modelling
Source: PLoS Comput Biol. 2022 Jun 3;18(6):e1010168. doi: 10.1371/journal.pcbi.1010168 (PMC9200358; doi:10.1371/journal.pcbi.1010168)
Supplement: S1 File — Simulation data of three scenarios used to produce Figs 3 and 4, and S1–S7 Figs. (ZIP) [file pcbi.1010168.s009.zip › A_Tables/Table_D_Supplementary_Simulation/SC1/0/Clones_Affinity_repeats.csv]

time	Affinity_avg	Sim_seed	facet_ID	Clone_ID
0	0.041222	10181	1	1
2	0.041222	10181	1	1
4	0.041222	10181	1	1
6	0.041222	10181	1	1
8	0.041222	10181	1	1
10	0.041222	10181	1	1
12	0.041222	10181	1	1
14	0.041222	10181	1	1
16	0.041222	10181	1	1
18	0.041222	10181	1	1
20	0.041222	10181	1	1
22	0.041222	10181	1	1
24	0.041222	10181	1	1
26	0.045229	10181	1	1
28	0.043529	10181	1	1
30	0.045974	10181	1	1
32	0.052762	10181	1	1
34	0.068786	10181	1	1
36	0.070895	10181	1	1
38	0.064505	10181	1	1
40	0.075923	10181	1	1
42	0.072664	10181	1	1
44	0.071584	10181	1	1
46	0.076678	10181	1	1
48	0.07758	10181	1	1
50	0.078995	10181	1	1
52	0.079581	10181	1	1
54	0.078463	10181	1	1
56	0.081923	10181	1	1
58	0.087818	10181	1	1
60	0.08609	10181	1	1
62	0.092312	10181	1	1
64	0.092553	10181	1	1
66	0.095617	10181	1	1
68	0.106517	10181	1	1
70	0.117676	10181	1	1
72	0.126049	10181	1	1
74	0.146922	10181	1	1
76	0.176097	10181	1	1
78	0.223958	10181	1	1
80	0.285715	10181	1	1
82	0.371005	10181	1	1
84	0.442321	10181	1	1
86	0.507589	10181	1	1
88	0.562297	10181	1	1
90	0.598743	10181	1	1
92	0.618861	10181	1	1
94	0.654568	10181	1	1
96	0.662199	10181	1	1
98	0.669197	10181	1	1
100	0.671663	10181	1	1
102	0.678911	10181	1	1
104	0.687946	10181	1	1
106	0.694513	10181	1	1
108	0.704279	10181	1	1
110	0.707714	10181	1	1
112	0.718343	10181	1	1
114	0.718805	10181	1	1
116	0.730677	10181	1	1
118	0.732897	10181	1	1
120	0.736063	10181	1	1
122	0.746584	10181	1	1
124	0.755624	10181	1	1
126	0.765241	10181	1	1
128	0.763257	10181	1	1
130	0.769048	10181	1	1
132	0.777038	10181	1	1
134	0.777988	10181	1	1
136	0.778824	10181	1	1
138	0.784704	10181	1	1
140	0.783732	10181	1	1
142	0.795522	10181	1	1
144	0.803165	10181	1	1
146	0.809779	10181	1	1
148	0.817597	10181	1	1
150	0.816985	10181	1	1
152	0.823537	10181	1	1
154	0.822899	10181	1	1
156	0.830556	10181	1	1
158	0.834139	10181	1	1
160	0.842658	10181	1	1
162	0.848632	10181	1	1
164	0.851485	10181	1	1
166	0.851779	10181	1	1
168	0.850992	10181	1	1
170	0.856516	10181	1	1
172	0.864081	10181	1	1
174	0.867673	10181	1	1
176	0.871457	10181	1	1
178	0.872705	10181	1	1
180	0.8757	10181	1	1
182	0.875416	10181	1	1
184	0.880804	10181	1	1
186	0.88096	10181	1	1
188	0.881335	10181	1	1
190	0.886337	10181	1	1
192	0.887737	10181	1	1
194	0.8852	10181	1	1
196	0.88271	10181	1	1
198	0.881951	10181	1	1
200	0.886253	10181	1	1
202	0.886596	10181	1	1
204	0.891589	10181	1	1
206	0.890695	10181	1	1
208	0.891622	10181	1	1
210	0.891462	10181	1	1
212	0.893654	10181	1	1
214	0.898223	10181	1	1
216	0.895178	10181	1	1
218	0.894319	10181	1	1
220	0.894748	10181	1	1
222	0.896597	10181	1	1
224	0.89852	10181	1	1
226	0.892448	10181	1	1
228	0.895099	10181	1	1
230	0.891942	10181	1	1
232	0.890599	10181	1	1
234	0.893052	10181	1	1
236	0.893231	10181	1	1
238	0.890008	10181	1	1
240	0.890341	10181	1	1
242	0.890343	10181	1	1
244	0.889612	10181	1	1
246	0.893232	10181	1	1
248	0.892372	10181	1	1
250	0.892032	10181	1	1
252	0.888779	10181	1	1
254	0.889988	10181	1	1
256	0.886717	10181	1	1
258	0.888047	10181	1	1
260	0.886103	10181	1	1
262	0.889992	10181	1	1
264	0.888354	10181	1	1
266	0.887943	10181	1	1
268	0.888373	10181	1	1
270	0.886744	10181	1	1
272	0.887823	10181	1	1
274	0.886216	10181	1	1
276	0.888851	10181	1	1
278	0.892111	10181	1	1
280	0.888695	10181	1	1
282	0.889548	10181	1	1
284	0.892429	10181	1	1
286	0.890788	10181	1	1
288	0.889936	10181	1	1
290	0.890701	10181	1	1
292	0.889868	10181	1	1
294	0.892003	10181	1	1
296	0.892368	10181	1	1
298	0.888028	10181	1	1
300	0.88982	10181	1	1
302	0.88883	10181	1	1
304	0.889868	10181	1	1
306	0.88701	10181	1	1
308	0.887429	10181	1	1
310	0.888111	10181	1	1
312	0.88498	10181	1	1
314	0.88939	10181	1	1
316	0.887695	10181	1	1
318	0.892485	10181	1	1
320	0.890311	10181	1	1
322	0.892575	10181	1	1
324	0.888217	10181	1	1
326	0.887052	10181	1	1
328	0.884534	10181	1	1
330	0.884927	10181	1	1
332	0.878193	10181	1	1
334	0.876718	10181	1	1
336	0.875687	10181	1	1
338	0.880601	10181	1	1
340	0.883379	10181	1	1
342	0.879187	10181	1	1
344	0.884172	10181	1	1
346	0.884725	10181	1	1
348	0.882623	10181	1	1
350	0.888889	10181	1	1
352	0.886823	10181	1	1
354	0.890537	10181	1	1
356	0.891666	10181	1	1
358	0.887973	10181	1	1
360	0.88903	10181	1	1
362	0.883543	10181	1	1
364	0.888678	10181	1	1
366	0.890889	10181	1	1
368	0.893394	10181	1	1
370	0.889551	10181	1	1
372	0.886888	10181	1	1
374	0.881947	10181	1	1
376	0.876227	10181	1	1
378	0.877913	10181	1	1
380	0.877105	10181	1	1
382	0.877895	10181	1	1
384	0.87369	10181	1	1
386	0.873848	10181	1	1
388	0.875088	10181	1	1
390	0.877051	10181	1	1
392	0.879717	10181	1	1
394	0.87806	10181	1	1
396	0.884043	10181	1	1
398	0.880164	10181	1	1
400	0.876433	10181	1	1
402	0.878153	10181	1	1
404	0.883953	10181	1	1
406	0.882861	10181	1	1
408	0.877409	10181	1	1
410	0.877363	10181	1	1
412	0.882562	10181	1	1
414	0.883695	10181	1	1
416	0.885537	10181	1	1
418	0.890385	10181	1	1
420	0.887054	10181	1	1
422	0.884355	10181	1	1
424	0.884224	10181	1	1
426	0.885575	10181	1	1
428	0.883215	10181	1	1
430	0.879186	10181	1	1
432	0.879572	10181	1	1
434	0.869189	10181	1	1
436	0.871256	10181	1	1
438	0.866493	10181	1	1
440	0.872549	10181	1	1
442	0.867639	10181	1	1
444	0.874407	10181	1	1
446	0.879118	10181	1	1
448	0.87645	10181	1	1
450	0.873907	10181	1	1
452	0.871688	10181	1	1
454	0.8775	10181	1	1
456	0.874325	10181	1	1
458	0.869368	10181	1	1
460	0.879416	10181	1	1
462	0.882586	10181	1	1
464	0.882025	10181	1	1
466	0.883156	10181	1	1
468	0.881873	10181	1	1
470	0.876332	10181	1	1
472	0.87975	10181	1	1
474	0.879444	10181	1	1
476	0.888635	10181	1	1
478	0.888819	10181	1	1
480	0.888289	10181	1	1
482	0.88171	10181	1	1
484	0.877807	10181	1	1
486	0.876636	10181	1	1
488	0.882748	10181	1	1
490	0.884924	10181	1	1
492	0.88467	10181	1	1
494	0.883384	10181	1	1
496	0.881785	10181	1	1
498	0.883536	10181	1	1
500	0.882677	10181	1	1
502	0.891173	10181	1	1
504	0.890506	10181	1	1
0	0.041222	10645	2	1
2	0.041222	10645	2	1
4	0.041222	10645	2	1
6	0.041222	10645	2	1
8	0.041222	10645	2	1
10	0.041222	10645	2	1
12	0.041222	10645	2	1
14	0.041222	10645	2	1
16	0.041222	10645	2	1
18	0.041222	10645	2	1
20	0.041222	10645	2	1
22	0.041222	10645	2	1
24	0.041222	10645	2	1
26	0.035005	10645	2	1
28	0.03234	10645	2	1
30	0.03345	10645	2	1
32	0.0357	10645	2	1
34	0.037317	10645	2	1
36	0.041726	10645	2	1
38	0.041439	10645	2	1
40	0.050827	10645	2	1
42	0.056099	10645	2	1
44	0.048427	10645	2	1
46	0.044528	10645	2	1
48	0.045878	10645	2	1
50	0.046236	10645	2	1
52	0.043942	10645	2	1
54	0.043058	10645	2	1
56	0.041989	10645	2	1
58	0.04184	10645	2	1
60	0.041714	10645	2	1
62	0.03924	10645	2	1
64	0.039278	10645	2	1
66	0.03694	10645	2	1
68	0.036718	10645	2	1
70	0.040074	10645	2	1
72	0.04159	10645	2	1
74	0.04702	10645	2	1
76	0.052772	10645	2	1
78	0.063896	10645	2	1
80	0.081094	10645	2	1
82	0.116306	10645	2	1
84	0.162641	10645	2	1
86	0.218423	10645	2	1
88	0.286899	10645	2	1
90	0.339751	10645	2	1
92	0.386919	10645	2	1
94	0.438067	10645	2	1
96	0.477049	10645	2	1
98	0.512924	10645	2	1
100	0.530203	10645	2	1
102	0.560881	10645	2	1
104	0.575757	10645	2	1
106	0.580626	10645	2	1
108	0.605427	10645	2	1
110	0.602608	10645	2	1
112	0.618222	10645	2	1
114	0.629459	10645	2	1
116	0.636813	10645	2	1
118	0.639052	10645	2	1
120	0.654921	10645	2	1
122	0.680307	10645	2	1
124	0.696002	10645	2	1
126	0.693101	10645	2	1
128	0.695791	10645	2	1
130	0.69316	10645	2	1
132	0.697394	10645	2	1
134	0.703604	10645	2	1
136	0.719053	10645	2	1
138	0.722447	10645	2	1
140	0.727785	10645	2	1
142	0.737945	10645	2	1
144	0.740235	10645	2	1
146	0.74772	10645	2	1
148	0.740789	10645	2	1
150	0.744863	10645	2	1
152	0.74326	10645	2	1
154	0.74898	10645	2	1
156	0.757525	10645	2	1
158	0.763027	10645	2	1
160	0.773836	10645	2	1
162	0.773444	10645	2	1
164	0.779579	10645	2	1
166	0.785525	10645	2	1
168	0.786856	10645	2	1
170	0.787116	10645	2	1
172	0.802091	10645	2	1
174	0.804054	10645	2	1
176	0.816105	10645	2	1
178	0.820192	10645	2	1
180	0.81947	10645	2	1
182	0.822316	10645	2	1
184	0.828786	10645	2	1
186	0.833214	10645	2	1
188	0.833978	10645	2	1
190	0.843372	10645	2	1
192	0.848204	10645	2	1
194	0.846718	10645	2	1
196	0.851371	10645	2	1
198	0.854612	10645	2	1
200	0.863241	10645	2	1
202	0.86468	10645	2	1
204	0.86958	10645	2	1
206	0.872161	10645	2	1
208	0.877711	10645	2	1
210	0.881161	10645	2	1
212	0.882637	10645	2	1
214	0.886985	10645	2	1
216	0.893728	10645	2	1
218	0.894301	10645	2	1
220	0.893123	10645	2	1
222	0.89415	10645	2	1
224	0.894979	10645	2	1
226	0.895685	10645	2	1
228	0.898614	10645	2	1
230	0.899338	10645	2	1
232	0.900878	10645	2	1
234	0.899227	10645	2	1
236	0.898625	10645	2	1
238	0.901518	10645	2	1
240	0.901183	10645	2	1
242	0.901049	10645	2	1
244	0.902437	10645	2	1
246	0.90139	10645	2	1
248	0.899911	10645	2	1
250	0.899346	10645	2	1
252	0.892502	10645	2	1
254	0.89301	10645	2	1
256	0.890506	10645	2	1
258	0.888303	10645	2	1
260	0.890883	10645	2	1
262	0.89422	10645	2	1
264	0.892905	10645	2	1
266	0.894952	10645	2	1
268	0.89407	10645	2	1
270	0.896278	10645	2	1
272	0.896592	10645	2	1
274	0.896808	10645	2	1
276	0.897844	10645	2	1
278	0.89827	10645	2	1
280	0.895895	10645	2	1
282	0.891426	10645	2	1
284	0.890551	10645	2	1
286	0.890306	10645	2	1
288	0.885425	10645	2	1
290	0.889263	10645	2	1
292	0.889078	10645	2	1
294	0.888928	10645	2	1
296	0.889434	10645	2	1
298	0.890208	10645	2	1
300	0.893474	10645	2	1
302	0.892081	10645	2	1
304	0.893339	10645	2	1
306	0.888589	10645	2	1
308	0.888244	10645	2	1
310	0.891414	10645	2	1
312	0.89152	10645	2	1
314	0.890737	10645	2	1
316	0.888588	10645	2	1
318	0.887366	10645	2	1
320	0.882838	10645	2	1
322	0.881475	10645	2	1
324	0.887145	10645	2	1
326	0.888818	10645	2	1
328	0.890395	10645	2	1
330	0.885895	10645	2	1
332	0.887715	10645	2	1
334	0.885164	10645	2	1
336	0.892117	10645	2	1
338	0.888888	10645	2	1
340	0.88889	10645	2	1
342	0.889557	10645	2	1
344	0.891703	10645	2	1
346	0.886522	10645	2	1
348	0.887231	10645	2	1
350	0.883662	10645	2	1
352	0.883229	10645	2	1
354	0.884974	10645	2	1
356	0.893203	10645	2	1
358	0.893314	10645	2	1
360	0.889376	10645	2	1
362	0.889764	10645	2	1
364	0.890813	10645	2	1
366	0.888309	10645	2	1
368	0.889391	10645	2	1
370	0.889387	10645	2	1
372	0.888528	10645	2	1
374	0.887839	10645	2	1
376	0.886702	10645	2	1
378	0.884737	10645	2	1
380	0.884195	10645	2	1
382	0.881629	10645	2	1
384	0.884482	10645	2	1
386	0.882209	10645	2	1
388	0.878364	10645	2	1
390	0.878258	10645	2	1
392	0.874372	10645	2	1
394	0.880476	10645	2	1
396	0.876966	10645	2	1
398	0.877831	10645	2	1
400	0.879363	10645	2	1
402	0.884782	10645	2	1
404	0.888916	10645	2	1
406	0.887204	10645	2	1
408	0.882928	10645	2	1
410	0.883978	10645	2	1
412	0.888147	10645	2	1
414	0.887815	10645	2	1
416	0.886631	10645	2	1
418	0.884144	10645	2	1
420	0.891705	10645	2	1
422	0.89391	10645	2	1
424	0.896232	10645	2	1
426	0.894447	10645	2	1
428	0.88923	10645	2	1
430	0.885702	10645	2	1
432	0.888913	10645	2	1
434	0.893054	10645	2	1
436	0.892519	10645	2	1
438	0.890953	10645	2	1
440	0.890928	10645	2	1
442	0.886823	10645	2	1
444	0.884235	10645	2	1
446	0.886942	10645	2	1
448	0.89462	10645	2	1
450	0.892588	10645	2	1
452	0.899433	10645	2	1
454	0.897265	10645	2	1
456	0.897396	10645	2	1
458	0.890212	10645	2	1
460	0.891676	10645	2	1
462	0.893959	10645	2	1
464	0.888094	10645	2	1
466	0.88934	10645	2	1
468	0.885975	10645	2	1
470	0.884081	10645	2	1
472	0.880995	10645	2	1
474	0.883012	10645	2	1
476	0.880432	10645	2	1
478	0.878859	10645	2	1
480	0.881441	10645	2	1
482	0.875812	10645	2	1
484	0.876418	10645	2	1
486	0.869961	10645	2	1
488	0.87152	10645	2	1
490	0.873065	10645	2	1
492	0.870476	10645	2	1
494	0.875503	10645	2	1
496	0.871731	10645	2	1
498	0.882367	10645	2	1
500	0.882768	10645	2	1
502	0.882001	10645	2	1
504	0.880563	10645	2	1
0	0.041222	11785	3	1
2	0.041222	11785	3	1
4	0.041222	11785	3	1
6	0.041222	11785	3	1
8	0.041222	11785	3	1
10	0.041222	11785	3	1
12	0.041222	11785	3	1
14	0.041222	11785	3	1
16	0.041222	11785	3	1
18	0.041222	11785	3	1
20	0.041222	11785	3	1
22	0.041222	11785	3	1
24	0.041222	11785	3	1
26	0.047136	11785	3	1
28	0.060861	11785	3	1
30	0.059125	11785	3	1
32	0.065137	11785	3	1
34	0.075561	11785	3	1
36	0.079689	11785	3	1
38	0.071472	11785	3	1
40	0.078521	11785	3	1
42	0.074048	11785	3	1
44	0.072604	11785	3	1
46	0.074217	11785	3	1
48	0.076853	11785	3	1
50	0.078508	11785	3	1
52	0.077912	11785	3	1
54	0.081599	11785	3	1
56	0.084961	11785	3	1
58	0.08848	11785	3	1
60	0.086191	11785	3	1
62	0.092684	11785	3	1
64	0.091644	11785	3	1
66	0.09673	11785	3	1
68	0.106952	11785	3	1
70	0.115737	11785	3	1
72	0.132228	11785	3	1
74	0.15374	11785	3	1
76	0.195077	11785	3	1
78	0.242477	11785	3	1
80	0.294969	11785	3	1
82	0.366019	11785	3	1
84	0.426979	11785	3	1
86	0.487571	11785	3	1
88	0.512107	11785	3	1
90	0.535065	11785	3	1
92	0.56509	11785	3	1
94	0.593087	11785	3	1
96	0.598489	11785	3	1
98	0.6118	11785	3	1
100	0.631547	11785	3	1
102	0.654556	11785	3	1
104	0.668885	11785	3	1
106	0.683942	11785	3	1
108	0.694076	11785	3	1
110	0.69578	11785	3	1
112	0.70815	11785	3	1
114	0.713436	11785	3	1
116	0.726436	11785	3	1
118	0.736375	11785	3	1
120	0.745123	11785	3	1
122	0.746838	11785	3	1
124	0.752338	11785	3	1
126	0.758414	11785	3	1
128	0.759998	11785	3	1
130	0.762296	11785	3	1
132	0.769592	11785	3	1
134	0.779467	11785	3	1
136	0.776343	11785	3	1
138	0.777453	11785	3	1
140	0.778145	11785	3	1
142	0.781809	11785	3	1
144	0.791137	11785	3	1
146	0.797105	11785	3	1
148	0.805217	11785	3	1
150	0.808675	11785	3	1
152	0.81184	11785	3	1
154	0.8182	11785	3	1
156	0.82453	11785	3	1
158	0.831454	11785	3	1
160	0.831295	11785	3	1
162	0.838724	11785	3	1
164	0.841694	11785	3	1
166	0.84612	11785	3	1
168	0.845973	11785	3	1
170	0.851779	11785	3	1
172	0.855096	11785	3	1
174	0.861254	11785	3	1
176	0.867772	11785	3	1
178	0.872976	11785	3	1
180	0.871018	11785	3	1
182	0.876784	11785	3	1
184	0.878514	11785	3	1
186	0.883073	11785	3	1
188	0.882154	11785	3	1
190	0.884769	11785	3	1
192	0.887265	11785	3	1
194	0.886265	11785	3	1
196	0.889686	11785	3	1
198	0.889075	11785	3	1
200	0.895454	11785	3	1
202	0.895366	11785	3	1
204	0.896058	11785	3	1
206	0.894956	11785	3	1
208	0.897823	11785	3	1
210	0.894913	11785	3	1
212	0.89652	11785	3	1
214	0.895241	11785	3	1
216	0.893614	11785	3	1
218	0.89262	11785	3	1
220	0.891579	11785	3	1
222	0.8907	11785	3	1
224	0.888707	11785	3	1
226	0.887318	11785	3	1
228	0.888638	11785	3	1
230	0.887427	11785	3	1
232	0.889694	11785	3	1
234	0.886313	11785	3	1
236	0.884445	11785	3	1
238	0.881296	11785	3	1
240	0.879683	11785	3	1
242	0.884807	11785	3	1
244	0.889118	11785	3	1
246	0.887204	11785	3	1
248	0.888711	11785	3	1
250	0.893566	11785	3	1
252	0.890414	11785	3	1
254	0.891632	11785	3	1
256	0.890368	11785	3	1
258	0.889233	11785	3	1
260	0.889887	11785	3	1
262	0.888324	11785	3	1
264	0.888801	11785	3	1
266	0.890816	11785	3	1
268	0.895734	11785	3	1
270	0.894448	11785	3	1
272	0.89774	11785	3	1
274	0.899569	11785	3	1
276	0.894811	11785	3	1
278	0.898876	11785	3	1
280	0.896082	11785	3	1
282	0.890927	11785	3	1
284	0.892166	11785	3	1
286	0.89615	11785	3	1
288	0.899624	11785	3	1
290	0.895362	11785	3	1
292	0.896991	11785	3	1
294	0.89343	11785	3	1
296	0.891943	11785	3	1
298	0.888558	11785	3	1
300	0.892307	11785	3	1
302	0.890717	11785	3	1
304	0.892563	11785	3	1
306	0.886815	11785	3	1
308	0.891846	11785	3	1
310	0.884809	11785	3	1
312	0.885508	11785	3	1
314	0.884151	11785	3	1
316	0.879773	11785	3	1
318	0.883138	11785	3	1
320	0.882341	11785	3	1
322	0.884315	11785	3	1
324	0.883773	11785	3	1
326	0.87763	11785	3	1
328	0.881241	11785	3	1
330	0.883492	11785	3	1
332	0.884133	11785	3	1
334	0.883185	11785	3	1
336	0.882925	11785	3	1
338	0.879744	11785	3	1
340	0.87752	11785	3	1
342	0.879596	11785	3	1
344	0.878599	11785	3	1
346	0.872649	11785	3	1
348	0.881329	11785	3	1
350	0.879814	11785	3	1
352	0.881814	11785	3	1
354	0.879122	11785	3	1
356	0.880572	11785	3	1
358	0.884751	11785	3	1
360	0.880679	11785	3	1
362	0.88625	11785	3	1
364	0.889135	11785	3	1
366	0.886508	11785	3	1
368	0.887271	11785	3	1
370	0.884959	11785	3	1
372	0.888283	11785	3	1
374	0.889504	11785	3	1
376	0.888334	11785	3	1
378	0.889774	11785	3	1
380	0.884594	11785	3	1
382	0.884717	11785	3	1
384	0.885223	11785	3	1
386	0.88212	11785	3	1
388	0.883032	11785	3	1
390	0.878868	11785	3	1
392	0.881651	11785	3	1
394	0.881651	11785	3	1
396	0.8819	11785	3	1
398	0.885932	11785	3	1
400	0.887233	11785	3	1
402	0.891136	11785	3	1
404	0.890725	11785	3	1
406	0.896087	11785	3	1
408	0.890696	11785	3	1
410	0.885171	11785	3	1
412	0.890328	11785	3	1
414	0.884951	11785	3	1
416	0.883437	11785	3	1
418	0.886021	11785	3	1
420	0.889805	11785	3	1
422	0.893505	11785	3	1
424	0.888059	11785	3	1
426	0.886624	11785	3	1
428	0.885613	11785	3	1
430	0.885063	11785	3	1
432	0.884904	11785	3	1
434	0.894541	11785	3	1
436	0.890135	11785	3	1
438	0.891376	11785	3	1
440	0.887575	11785	3	1
442	0.889634	11785	3	1
444	0.891035	11785	3	1
446	0.892665	11785	3	1
448	0.894862	11785	3	1
450	0.897944	11785	3	1
452	0.892679	11785	3	1
454	0.890704	11785	3	1
456	0.890343	11785	3	1
458	0.890839	11785	3	1
460	0.899489	11785	3	1
462	0.894367	11785	3	1
464	0.887149	11785	3	1
466	0.885778	11785	3	1
468	0.889308	11785	3	1
470	0.88525	11785	3	1
472	0.890986	11785	3	1
474	0.886504	11785	3	1
476	0.887263	11785	3	1
478	0.886245	11785	3	1
480	0.887093	11785	3	1
482	0.884395	11785	3	1
484	0.887643	11785	3	1
486	0.886229	11785	3	1
488	0.887827	11785	3	1
490	0.895172	11785	3	1
492	0.896104	11785	3	1
494	0.892009	11785	3	1
496	0.894117	11785	3	1
498	0.892419	11785	3	1
500	0.889498	11785	3	1
502	0.896182	11785	3	1
504	0.892209	11785	3	1
0	0.041222	12206	4	1
2	0.041222	12206	4	1
4	0.041222	12206	4	1
6	0.041222	12206	4	1
8	0.041222	12206	4	1
10	0.041222	12206	4	1
12	0.041222	12206	4	1
14	0.041222	12206	4	1
16	0.041222	12206	4	1
18	0.041222	12206	4	1
20	0.041222	12206	4	1
22	0.041222	12206	4	1
24	0.041222	12206	4	1
26	0.048614	12206	4	1
28	0.055911	12206	4	1
30	0.061292	12206	4	1
32	0.06445	12206	4	1
34	0.062062	12206	4	1
36	0.074688	12206	4	1
38	0.074549	12206	4	1
40	0.079807	12206	4	1
42	0.082341	12206	4	1
44	0.085843	12206	4	1
46	0.102183	12206	4	1
48	0.089233	12206	4	1
50	0.096723	12206	4	1
52	0.093381	12206	4	1
54	0.094998	12206	4	1
56	0.09471	12206	4	1
58	0.099151	12206	4	1
60	0.097818	12206	4	1
62	0.096533	12206	4	1
64	0.094698	12206	4	1
66	0.100516	12206	4	1
68	0.104175	12206	4	1
70	0.108422	12206	4	1
72	0.116715	12206	4	1
74	0.14198	12206	4	1
76	0.168848	12206	4	1
78	0.223336	12206	4	1
80	0.285786	12206	4	1
82	0.35405	12206	4	1
84	0.422864	12206	4	1
86	0.496017	12206	4	1
88	0.537523	12206	4	1
90	0.576138	12206	4	1
92	0.611628	12206	4	1
94	0.632712	12206	4	1
96	0.642587	12206	4	1
98	0.66559	12206	4	1
100	0.680794	12206	4	1
102	0.694554	12206	4	1
104	0.688853	12206	4	1
106	0.708206	12206	4	1
108	0.728844	12206	4	1
110	0.738398	12206	4	1
112	0.74563	12206	4	1
114	0.753153	12206	4	1
116	0.758887	12206	4	1
118	0.763535	12206	4	1
120	0.769507	12206	4	1
122	0.778748	12206	4	1
124	0.782276	12206	4	1
126	0.792376	12206	4	1
128	0.793908	12206	4	1
130	0.79996	12206	4	1
132	0.805323	12206	4	1
134	0.811586	12206	4	1
136	0.814051	12206	4	1
138	0.816198	12206	4	1
140	0.821137	12206	4	1
142	0.823335	12206	4	1
144	0.829346	12206	4	1
146	0.827924	12206	4	1
148	0.833579	12206	4	1
150	0.838052	12206	4	1
152	0.842413	12206	4	1
154	0.84478	12206	4	1
156	0.846033	12206	4	1
158	0.853894	12206	4	1
160	0.857137	12206	4	1
162	0.858082	12206	4	1
164	0.862878	12206	4	1
166	0.863746	12206	4	1
168	0.864661	12206	4	1
170	0.871747	12206	4	1
172	0.872198	12206	4	1
174	0.875789	12206	4	1
176	0.878109	12206	4	1
178	0.881898	12206	4	1
180	0.881711	12206	4	1
182	0.882158	12206	4	1
184	0.884488	12206	4	1
186	0.890301	12206	4	1
188	0.89436	12206	4	1
190	0.896243	12206	4	1
192	0.895118	12206	4	1
194	0.890435	12206	4	1
196	0.892492	12206	4	1
198	0.895314	12206	4	1
200	0.89591	12206	4	1
202	0.89785	12206	4	1
204	0.900674	12206	4	1
206	0.895542	12206	4	1
208	0.899221	12206	4	1
210	0.895025	12206	4	1
212	0.893735	12206	4	1
214	0.896777	12206	4	1
216	0.898773	12206	4	1
218	0.899755	12206	4	1
220	0.899351	12206	4	1
222	0.898247	12206	4	1
224	0.897786	12206	4	1
226	0.898962	12206	4	1
228	0.897255	12206	4	1
230	0.893541	12206	4	1
232	0.891762	12206	4	1
234	0.893343	12206	4	1
236	0.892422	12206	4	1
238	0.898421	12206	4	1
240	0.897224	12206	4	1
242	0.9007	12206	4	1
244	0.89778	12206	4	1
246	0.897333	12206	4	1
248	0.897077	12206	4	1
250	0.894402	12206	4	1
252	0.895349	12206	4	1
254	0.897125	12206	4	1
256	0.898955	12206	4	1
258	0.90281	12206	4	1
260	0.895974	12206	4	1
262	0.889686	12206	4	1
264	0.88943	12206	4	1
266	0.892283	12206	4	1
268	0.892136	12206	4	1
270	0.888241	12206	4	1
272	0.887586	12206	4	1
274	0.887775	12206	4	1
276	0.884741	12206	4	1
278	0.886069	12206	4	1
280	0.884082	12206	4	1
282	0.88314	12206	4	1
284	0.877269	12206	4	1
286	0.88067	12206	4	1
288	0.880568	12206	4	1
290	0.884809	12206	4	1
292	0.880829	12206	4	1
294	0.885102	12206	4	1
296	0.878051	12206	4	1
298	0.878161	12206	4	1
300	0.882153	12206	4	1
302	0.885428	12206	4	1
304	0.88315	12206	4	1
306	0.8852	12206	4	1
308	0.883268	12206	4	1
310	0.884198	12206	4	1
312	0.881443	12206	4	1
314	0.883779	12206	4	1
316	0.882557	12206	4	1
318	0.888257	12206	4	1
320	0.8821	12206	4	1
322	0.886809	12206	4	1
324	0.88196	12206	4	1
326	0.883809	12206	4	1
328	0.88515	12206	4	1
330	0.888655	12206	4	1
332	0.884066	12206	4	1
334	0.892063	12206	4	1
336	0.894248	12206	4	1
338	0.888153	12206	4	1
340	0.891283	12206	4	1
342	0.888927	12206	4	1
344	0.891327	12206	4	1
346	0.889578	12206	4	1
348	0.894146	12206	4	1
350	0.886003	12206	4	1
352	0.887048	12206	4	1
354	0.886433	12206	4	1
356	0.887097	12206	4	1
358	0.890592	12206	4	1
360	0.889609	12206	4	1
362	0.888166	12206	4	1
364	0.885266	12206	4	1
366	0.890337	12206	4	1
368	0.891855	12206	4	1
370	0.890192	12206	4	1
372	0.894927	12206	4	1
374	0.891595	12206	4	1
376	0.890341	12206	4	1
378	0.885679	12206	4	1
380	0.881856	12206	4	1
382	0.879873	12206	4	1
384	0.880255	12206	4	1
386	0.883754	12206	4	1
388	0.881868	12206	4	1
390	0.887044	12206	4	1
392	0.885549	12206	4	1
394	0.883719	12206	4	1
396	0.887362	12206	4	1
398	0.885558	12206	4	1
400	0.886727	12206	4	1
402	0.888764	12206	4	1
404	0.889837	12206	4	1
406	0.886775	12206	4	1
408	0.887882	12206	4	1
410	0.885534	12206	4	1
412	0.881414	12206	4	1
414	0.88388	12206	4	1
416	0.883649	12206	4	1
418	0.884286	12206	4	1
420	0.884349	12206	4	1
422	0.885312	12206	4	1
424	0.882569	12206	4	1
426	0.886943	12206	4	1
428	0.884853	12206	4	1
430	0.886602	12206	4	1
432	0.885432	12206	4	1
434	0.88543	12206	4	1
436	0.8856	12206	4	1
438	0.888542	12206	4	1
440	0.88183	12206	4	1
442	0.876281	12206	4	1
444	0.87391	12206	4	1
446	0.870646	12206	4	1
448	0.873035	12206	4	1
450	0.876472	12206	4	1
452	0.876363	12206	4	1
454	0.881628	12206	4	1
456	0.879222	12206	4	1
458	0.880781	12206	4	1
460	0.879833	12206	4	1
462	0.88489	12206	4	1
464	0.881163	12206	4	1
466	0.881509	12206	4	1
468	0.880979	12206	4	1
470	0.884476	12206	4	1
472	0.879686	12206	4	1
474	0.880931	12206	4	1
476	0.889207	12206	4	1
478	0.886173	12206	4	1
480	0.882853	12206	4	1
482	0.878695	12206	4	1
484	0.885218	12206	4	1
486	0.883151	12206	4	1
488	0.881024	12206	4	1
490	0.884293	12206	4	1
492	0.88837	12206	4	1
494	0.885942	12206	4	1
496	0.88663	12206	4	1
498	0.880382	12206	4	1
500	0.877233	12206	4	1
502	0.87689	12206	4	1
504	0.880119	12206	4	1
0	0.041222	14104	5	1
2	0.041222	14104	5	1
4	0.041222	14104	5	1
6	0.041222	14104	5	1
8	0.041222	14104	5	1
10	0.041222	14104	5	1
12	0.041222	14104	5	1
14	0.041222	14104	5	1
16	0.041222	14104	5	1
18	0.041222	14104	5	1
20	0.041222	14104	5	1
22	0.041222	14104	5	1
24	0.041222	14104	5	1
26	0.043263	14104	5	1
28	0.037515	14104	5	1
30	0.053625	14104	5	1
32	0.056981	14104	5	1
34	0.060777	14104	5	1
36	0.055738	14104	5	1
38	0.057898	14104	5	1
40	0.064552	14104	5	1
42	0.067013	14104	5	1
44	0.065404	14104	5	1
46	0.071265	14104	5	1
48	0.075146	14104	5	1
50	0.083292	14104	5	1
52	0.077808	14104	5	1
54	0.076617	14104	5	1
56	0.085133	14104	5	1
58	0.083675	14104	5	1
60	0.079965	14104	5	1
62	0.086409	14104	5	1
64	0.088879	14104	5	1
66	0.091151	14104	5	1
68	0.097793	14104	5	1
70	0.103406	14104	5	1
72	0.108093	14104	5	1
74	0.115493	14104	5	1
76	0.127657	14104	5	1
78	0.145482	14104	5	1
80	0.169701	14104	5	1
82	0.192955	14104	5	1
84	0.229724	14104	5	1
86	0.281949	14104	5	1
88	0.350853	14104	5	1
90	0.413364	14104	5	1
92	0.465969	14104	5	1
94	0.525508	14104	5	1
96	0.575417	14104	5	1
98	0.628933	14104	5	1
100	0.642395	14104	5	1
102	0.657766	14104	5	1
104	0.670597	14104	5	1
106	0.676296	14104	5	1
108	0.689037	14104	5	1
110	0.698376	14104	5	1
112	0.699907	14104	5	1
114	0.704984	14104	5	1
116	0.722852	14104	5	1
118	0.730828	14104	5	1
120	0.736104	14104	5	1
122	0.737049	14104	5	1
124	0.729729	14104	5	1
126	0.740166	14104	5	1
128	0.746455	14104	5	1
130	0.752097	14104	5	1
132	0.763316	14104	5	1
134	0.767569	14104	5	1
136	0.768238	14104	5	1
138	0.776513	14104	5	1
140	0.786312	14104	5	1
142	0.789162	14104	5	1
144	0.796408	14104	5	1
146	0.799347	14104	5	1
148	0.809247	14104	5	1
150	0.815746	14104	5	1
152	0.814732	14104	5	1
154	0.822949	14104	5	1
156	0.824682	14104	5	1
158	0.83406	14104	5	1
160	0.834913	14104	5	1
162	0.835582	14104	5	1
164	0.841896	14104	5	1
166	0.851372	14104	5	1
168	0.856264	14104	5	1
170	0.863198	14104	5	1
172	0.865352	14104	5	1
174	0.865612	14104	5	1
176	0.868805	14104	5	1
178	0.870238	14104	5	1
180	0.875423	14104	5	1
182	0.877456	14104	5	1
184	0.882449	14104	5	1
186	0.881433	14104	5	1
188	0.883722	14104	5	1
190	0.884264	14104	5	1
192	0.887333	14104	5	1
194	0.889321	14104	5	1
196	0.891679	14104	5	1
198	0.888828	14104	5	1
200	0.893824	14104	5	1
202	0.896068	14104	5	1
204	0.893569	14104	5	1
206	0.895855	14104	5	1
208	0.892983	14104	5	1
210	0.896206	14104	5	1
212	0.898007	14104	5	1
214	0.895404	14104	5	1
216	0.892272	14104	5	1
218	0.893019	14104	5	1
220	0.89328	14104	5	1
222	0.895883	14104	5	1
224	0.890433	14104	5	1
226	0.891008	14104	5	1
228	0.886546	14104	5	1
230	0.888134	14104	5	1
232	0.890117	14104	5	1
234	0.891332	14104	5	1
236	0.890522	14104	5	1
238	0.887224	14104	5	1
240	0.890476	14104	5	1
242	0.8899	14104	5	1
244	0.891143	14104	5	1
246	0.891436	14104	5	1
248	0.890024	14104	5	1
250	0.887553	14104	5	1
252	0.888342	14104	5	1
254	0.89235	14104	5	1
256	0.886602	14104	5	1
258	0.88833	14104	5	1
260	0.888647	14104	5	1
262	0.887459	14104	5	1
264	0.88694	14104	5	1
266	0.883914	14104	5	1
268	0.890812	14104	5	1
270	0.890393	14104	5	1
272	0.88826	14104	5	1
274	0.888638	14104	5	1
276	0.887144	14104	5	1
278	0.88769	14104	5	1
280	0.892842	14104	5	1
282	0.892073	14104	5	1
284	0.890942	14104	5	1
286	0.889172	14104	5	1
288	0.884511	14104	5	1
290	0.885788	14104	5	1
292	0.882546	14104	5	1
294	0.882703	14104	5	1
296	0.882059	14104	5	1
298	0.881939	14104	5	1
300	0.885681	14104	5	1
302	0.884597	14104	5	1
304	0.883219	14104	5	1
306	0.888449	14104	5	1
308	0.888585	14104	5	1
310	0.891788	14104	5	1
312	0.890011	14104	5	1
314	0.885644	14104	5	1
316	0.890179	14104	5	1
318	0.889319	14104	5	1
320	0.889769	14104	5	1
322	0.878188	14104	5	1
324	0.885098	14104	5	1
326	0.885896	14104	5	1
328	0.882766	14104	5	1
330	0.884707	14104	5	1
332	0.883733	14104	5	1
334	0.882307	14104	5	1
336	0.881547	14104	5	1
338	0.882861	14104	5	1
340	0.880506	14104	5	1
342	0.877461	14104	5	1
344	0.877593	14104	5	1
346	0.879481	14104	5	1
348	0.876121	14104	5	1
350	0.877106	14104	5	1
352	0.874952	14104	5	1
354	0.879563	14104	5	1
356	0.879427	14104	5	1
358	0.880857	14104	5	1
360	0.876253	14104	5	1
362	0.881273	14104	5	1
364	0.877459	14104	5	1
366	0.870341	14104	5	1
368	0.872295	14104	5	1
370	0.859529	14104	5	1
372	0.868771	14104	5	1
374	0.878648	14104	5	1
376	0.889743	14104	5	1
378	0.885298	14104	5	1
380	0.880334	14104	5	1
382	0.884848	14104	5	1
384	0.882186	14104	5	1
386	0.887941	14104	5	1
388	0.889528	14104	5	1
390	0.886885	14104	5	1
392	0.880197	14104	5	1
394	0.878476	14104	5	1
396	0.880409	14104	5	1
398	0.882863	14104	5	1
400	0.889461	14104	5	1
402	0.88799	14104	5	1
404	0.890537	14104	5	1
406	0.892916	14104	5	1
408	0.889044	14104	5	1
410	0.895835	14104	5	1
412	0.901501	14104	5	1
414	0.898294	14104	5	1
416	0.897574	14104	5	1
418	0.902036	14104	5	1
420	0.897607	14104	5	1
422	0.896984	14104	5	1
424	0.892734	14104	5	1
426	0.893073	14104	5	1
428	0.892622	14104	5	1
430	0.893928	14104	5	1
432	0.899369	14104	5	1
434	0.894465	14104	5	1
436	0.888444	14104	5	1
438	0.886434	14104	5	1
440	0.890163	14104	5	1
442	0.888702	14104	5	1
444	0.88458	14104	5	1
446	0.880527	14104	5	1
448	0.877683	14104	5	1
450	0.881784	14104	5	1
452	0.879858	14104	5	1
454	0.879151	14104	5	1
456	0.883703	14104	5	1
458	0.883435	14104	5	1
460	0.876852	14104	5	1
462	0.886009	14104	5	1
464	0.889035	14104	5	1
466	0.887631	14104	5	1
468	0.888697	14104	5	1
470	0.890003	14104	5	1
472	0.885414	14104	5	1
474	0.879171	14104	5	1
476	0.883388	14104	5	1
478	0.880137	14104	5	1
480	0.874411	14104	5	1
482	0.874137	14104	5	1
484	0.882699	14104	5	1
486	0.87724	14104	5	1
488	0.882838	14104	5	1
490	0.875753	14104	5	1
492	0.875128	14104	5	1
494	0.876111	14104	5	1
496	0.880415	14104	5	1
498	0.8834	14104	5	1
500	0.879217	14104	5	1
502	0.869428	14104	5	1
504	0.878205	14104	5	1
0	0.041222	14411	6	1
2	0.041222	14411	6	1
4	0.041222	14411	6	1
6	0.041222	14411	6	1
8	0.041222	14411	6	1
10	0.041222	14411	6	1
12	0.041222	14411	6	1
14	0.041222	14411	6	1
16	0.041222	14411	6	1
18	0.041222	14411	6	1
20	0.041222	14411	6	1
22	0.041222	14411	6	1
24	0.041222	14411	6	1
26	0.043433	14411	6	1
28	0.048844	14411	6	1
30	0.043886	14411	6	1
32	0.05631	14411	6	1
34	0.056741	14411	6	1
36	0.059133	14411	6	1
38	0.064329	14411	6	1
40	0.064249	14411	6	1
42	0.069866	14411	6	1
44	0.062767	14411	6	1
46	0.062624	14411	6	1
48	0.069296	14411	6	1
50	0.067854	14411	6	1
52	0.070079	14411	6	1
54	0.061787	14411	6	1
56	0.062713	14411	6	1
58	0.066762	14411	6	1
60	0.06268	14411	6	1
62	0.066271	14411	6	1
64	0.067263	14411	6	1
66	0.068208	14411	6	1
68	0.06885	14411	6	1
70	0.07281	14411	6	1
72	0.075429	14411	6	1
74	0.079375	14411	6	1
76	0.098515	14411	6	1
78	0.124964	14411	6	1
80	0.187089	14411	6	1
82	0.25619	14411	6	1
84	0.329559	14411	6	1
86	0.415949	14411	6	1
88	0.453746	14411	6	1
90	0.483175	14411	6	1
92	0.527002	14411	6	1
94	0.544798	14411	6	1
96	0.552893	14411	6	1
98	0.563728	14411	6	1
100	0.578601	14411	6	1
102	0.594191	14411	6	1
104	0.617527	14411	6	1
106	0.635979	14411	6	1
108	0.637418	14411	6	1
110	0.632294	14411	6	1
112	0.644059	14411	6	1
114	0.676208	14411	6	1
116	0.705096	14411	6	1
118	0.727512	14411	6	1
120	0.730774	14411	6	1
122	0.716797	14411	6	1
124	0.72313	14411	6	1
126	0.732816	14411	6	1
128	0.736063	14411	6	1
130	0.745158	14411	6	1
132	0.737447	14411	6	1
134	0.75096	14411	6	1
136	0.74974	14411	6	1
138	0.758171	14411	6	1
140	0.75818	14411	6	1
142	0.758156	14411	6	1
144	0.770105	14411	6	1
146	0.780746	14411	6	1
148	0.783529	14411	6	1
150	0.788401	14411	6	1
152	0.792503	14411	6	1
154	0.794587	14411	6	1
156	0.805524	14411	6	1
158	0.803656	14411	6	1
160	0.814717	14411	6	1
162	0.815137	14411	6	1
164	0.820549	14411	6	1
166	0.825244	14411	6	1
168	0.825315	14411	6	1
170	0.833334	14411	6	1
172	0.836065	14411	6	1
174	0.8401	14411	6	1
176	0.843163	14411	6	1
178	0.846994	14411	6	1
180	0.850019	14411	6	1
182	0.85509	14411	6	1
184	0.860238	14411	6	1
186	0.865833	14411	6	1
188	0.862592	14411	6	1
190	0.869489	14411	6	1
192	0.870866	14411	6	1
194	0.874137	14411	6	1
196	0.875819	14411	6	1
198	0.879406	14411	6	1
200	0.881377	14411	6	1
202	0.882105	14411	6	1
204	0.880434	14411	6	1
206	0.883226	14411	6	1
208	0.883474	14411	6	1
210	0.886982	14411	6	1
212	0.88885	14411	6	1
214	0.889239	14411	6	1
216	0.891878	14411	6	1
218	0.892881	14411	6	1
220	0.895255	14411	6	1
222	0.893279	14411	6	1
224	0.891738	14411	6	1
226	0.888612	14411	6	1
228	0.891423	14411	6	1
230	0.893553	14411	6	1
232	0.890928	14411	6	1
234	0.894698	14411	6	1
236	0.894308	14411	6	1
238	0.891849	14411	6	1
240	0.889787	14411	6	1
242	0.892814	14411	6	1
244	0.888219	14411	6	1
246	0.886805	14411	6	1
248	0.890927	14411	6	1
250	0.891283	14411	6	1
252	0.891131	14411	6	1
254	0.890609	14411	6	1
256	0.894027	14411	6	1
258	0.891482	14411	6	1
260	0.892447	14411	6	1
262	0.891847	14411	6	1
264	0.888947	14411	6	1
266	0.887938	14411	6	1
268	0.896007	14411	6	1
270	0.89213	14411	6	1
272	0.893716	14411	6	1
274	0.891351	14411	6	1
276	0.89177	14411	6	1
278	0.891902	14411	6	1
280	0.889643	14411	6	1
282	0.890504	14411	6	1
284	0.883925	14411	6	1
286	0.882229	14411	6	1
288	0.885143	14411	6	1
290	0.890179	14411	6	1
292	0.891837	14411	6	1
294	0.888581	14411	6	1
296	0.8884	14411	6	1
298	0.886342	14411	6	1
300	0.882814	14411	6	1
302	0.888367	14411	6	1
304	0.884366	14411	6	1
306	0.888285	14411	6	1
308	0.885779	14411	6	1
310	0.885504	14411	6	1
312	0.879679	14411	6	1
314	0.878149	14411	6	1
316	0.882056	14411	6	1
318	0.881807	14411	6	1
320	0.878573	14411	6	1
322	0.881942	14411	6	1
324	0.886454	14411	6	1
326	0.88221	14411	6	1
328	0.879459	14411	6	1
330	0.87911	14411	6	1
332	0.881416	14411	6	1
334	0.882914	14411	6	1
336	0.882461	14411	6	1
338	0.885524	14411	6	1
340	0.87998	14411	6	1
342	0.883534	14411	6	1
344	0.883606	14411	6	1
346	0.880617	14411	6	1
348	0.88479	14411	6	1
350	0.882346	14411	6	1
352	0.877884	14411	6	1
354	0.882332	14411	6	1
356	0.886672	14411	6	1
358	0.886372	14411	6	1
360	0.887393	14411	6	1
362	0.877349	14411	6	1
364	0.879276	14411	6	1
366	0.877387	14411	6	1
368	0.882267	14411	6	1
370	0.885052	14411	6	1
372	0.890364	14411	6	1
374	0.88768	14411	6	1
376	0.884054	14411	6	1
378	0.886448	14411	6	1
380	0.884951	14411	6	1
382	0.880293	14411	6	1
384	0.88161	14411	6	1
386	0.880414	14411	6	1
388	0.883171	14411	6	1
390	0.882106	14411	6	1
392	0.878451	14411	6	1
394	0.874492	14411	6	1
396	0.87411	14411	6	1
398	0.87794	14411	6	1
400	0.881841	14411	6	1
402	0.882651	14411	6	1
404	0.877071	14411	6	1
406	0.880155	14411	6	1
408	0.879414	14411	6	1
410	0.886229	14411	6	1
412	0.887225	14411	6	1
414	0.885055	14411	6	1
416	0.88385	14411	6	1
418	0.879797	14411	6	1
420	0.873913	14411	6	1
422	0.871875	14411	6	1
424	0.87035	14411	6	1
426	0.870052	14411	6	1
428	0.871858	14411	6	1
430	0.873627	14411	6	1
432	0.87704	14411	6	1
434	0.868911	14411	6	1
436	0.868293	14411	6	1
438	0.868933	14411	6	1
440	0.877302	14411	6	1
442	0.875092	14411	6	1
444	0.877838	14411	6	1
446	0.882169	14411	6	1
448	0.879102	14411	6	1
450	0.878931	14411	6	1
452	0.88132	14411	6	1
454	0.882944	14411	6	1
456	0.884257	14411	6	1
458	0.880305	14411	6	1
460	0.881541	14411	6	1
462	0.879997	14411	6	1
464	0.876258	14411	6	1
466	0.877389	14411	6	1
468	0.877801	14411	6	1
470	0.885262	14411	6	1
472	0.883868	14411	6	1
474	0.888399	14411	6	1
476	0.891554	14411	6	1
478	0.889288	14411	6	1
480	0.890619	14411	6	1
482	0.884475	14411	6	1
484	0.881252	14411	6	1
486	0.887263	14411	6	1
488	0.889259	14411	6	1
490	0.882415	14411	6	1
492	0.879154	14411	6	1
494	0.875275	14411	6	1
496	0.876605	14411	6	1
498	0.875864	14411	6	1
500	0.878199	14411	6	1
502	0.879368	14411	6	1
504	0.8728	14411	6	1
0	0.041222	1484	7	1
2	0.041222	1484	7	1
4	0.041222	1484	7	1
6	0.041222	1484	7	1
8	0.041222	1484	7	1
10	0.041222	1484	7	1
12	0.041222	1484	7	1
14	0.041222	1484	7	1
16	0.041222	1484	7	1
18	0.041222	1484	7	1
20	0.041222	1484	7	1
22	0.041222	1484	7	1
24	0.041222	1484	7	1
26	0.043634	1484	7	1
28	0.063732	1484	7	1
30	0.07008	1484	7	1
32	0.083522	1484	7	1
34	0.11201	1484	7	1
36	0.126317	1484	7	1
38	0.11633	1484	7	1
40	0.130981	1484	7	1
42	0.13925	1484	7	1
44	0.130752	1484	7	1
46	0.127838	1484	7	1
48	0.136629	1484	7	1
50	0.139176	1484	7	1
52	0.14196	1484	7	1
54	0.135118	1484	7	1
56	0.138021	1484	7	1
58	0.141879	1484	7	1
60	0.135767	1484	7	1
62	0.137852	1484	7	1
64	0.137979	1484	7	1
66	0.142178	1484	7	1
68	0.144513	1484	7	1
70	0.154252	1484	7	1
72	0.158877	1484	7	1
74	0.167351	1484	7	1
76	0.187356	1484	7	1
78	0.219045	1484	7	1
80	0.255945	1484	7	1
82	0.321748	1484	7	1
84	0.372751	1484	7	1
86	0.437276	1484	7	1
88	0.482797	1484	7	1
90	0.525398	1484	7	1
92	0.552362	1484	7	1
94	0.575178	1484	7	1
96	0.618208	1484	7	1
98	0.62973	1484	7	1
100	0.649346	1484	7	1
102	0.655747	1484	7	1
104	0.67687	1484	7	1
106	0.692311	1484	7	1
108	0.698948	1484	7	1
110	0.714848	1484	7	1
112	0.723769	1484	7	1
114	0.732283	1484	7	1
116	0.751701	1484	7	1
118	0.752776	1484	7	1
120	0.767429	1484	7	1
122	0.776735	1484	7	1
124	0.777674	1484	7	1
126	0.784032	1484	7	1
128	0.78772	1484	7	1
130	0.787624	1484	7	1
132	0.795	1484	7	1
134	0.796212	1484	7	1
136	0.807825	1484	7	1
138	0.813024	1484	7	1
140	0.809587	1484	7	1
142	0.81477	1484	7	1
144	0.822762	1484	7	1
146	0.823108	1484	7	1
148	0.830757	1484	7	1
150	0.836292	1484	7	1
152	0.839553	1484	7	1
154	0.842293	1484	7	1
156	0.845459	1484	7	1
158	0.850323	1484	7	1
160	0.854041	1484	7	1
162	0.859239	1484	7	1
164	0.861717	1484	7	1
166	0.865706	1484	7	1
168	0.871225	1484	7	1
170	0.871626	1484	7	1
172	0.87279	1484	7	1
174	0.877915	1484	7	1
176	0.881676	1484	7	1
178	0.879697	1484	7	1
180	0.882772	1484	7	1
182	0.881884	1484	7	1
184	0.883972	1484	7	1
186	0.887556	1484	7	1
188	0.887601	1484	7	1
190	0.893879	1484	7	1
192	0.889713	1484	7	1
194	0.891148	1484	7	1
196	0.892526	1484	7	1
198	0.892645	1484	7	1
200	0.895017	1484	7	1
202	0.896824	1484	7	1
204	0.899096	1484	7	1
206	0.898074	1484	7	1
208	0.89692	1484	7	1
210	0.895465	1484	7	1
212	0.900171	1484	7	1
214	0.893021	1484	7	1
216	0.891278	1484	7	1
218	0.893022	1484	7	1
220	0.890613	1484	7	1
222	0.891894	1484	7	1
224	0.888695	1484	7	1
226	0.883066	1484	7	1
228	0.883982	1484	7	1
230	0.882762	1484	7	1
232	0.884173	1484	7	1
234	0.878993	1484	7	1
236	0.881344	1484	7	1
238	0.875337	1484	7	1
240	0.87898	1484	7	1
242	0.878559	1484	7	1
244	0.880356	1484	7	1
246	0.886032	1484	7	1
248	0.886858	1484	7	1
250	0.886033	1484	7	1
252	0.884062	1484	7	1
254	0.882862	1484	7	1
256	0.885311	1484	7	1
258	0.883017	1484	7	1
260	0.883189	1484	7	1
262	0.883134	1484	7	1
264	0.877209	1484	7	1
266	0.875922	1484	7	1
268	0.877349	1484	7	1
270	0.880528	1484	7	1
272	0.875165	1484	7	1
274	0.882129	1484	7	1
276	0.885298	1484	7	1
278	0.883208	1484	7	1
280	0.883236	1484	7	1
282	0.887073	1484	7	1
284	0.887835	1484	7	1
286	0.884937	1484	7	1
288	0.882614	1484	7	1
290	0.886345	1484	7	1
292	0.885608	1484	7	1
294	0.880479	1484	7	1
296	0.886231	1484	7	1
298	0.883464	1484	7	1
300	0.885319	1484	7	1
302	0.884691	1484	7	1
304	0.884631	1484	7	1
306	0.883686	1484	7	1
308	0.885422	1484	7	1
310	0.883015	1484	7	1
312	0.88978	1484	7	1
314	0.889912	1484	7	1
316	0.8894	1484	7	1
318	0.88559	1484	7	1
320	0.884645	1484	7	1
322	0.886567	1484	7	1
324	0.895167	1484	7	1
326	0.888503	1484	7	1
328	0.889342	1484	7	1
330	0.886787	1484	7	1
332	0.885994	1484	7	1
334	0.884758	1484	7	1
336	0.887209	1484	7	1
338	0.887826	1484	7	1
340	0.891355	1484	7	1
342	0.886769	1484	7	1
344	0.895568	1484	7	1
346	0.891958	1484	7	1
348	0.892578	1484	7	1
350	0.888562	1484	7	1
352	0.888195	1484	7	1
354	0.895246	1484	7	1
356	0.890211	1484	7	1
358	0.8963	1484	7	1
360	0.896393	1484	7	1
362	0.893574	1484	7	1
364	0.892411	1484	7	1
366	0.886824	1484	7	1
368	0.886257	1484	7	1
370	0.888862	1484	7	1
372	0.882844	1484	7	1
374	0.889517	1484	7	1
376	0.893277	1484	7	1
378	0.891898	1484	7	1
380	0.890043	1484	7	1
382	0.888342	1484	7	1
384	0.893034	1484	7	1
386	0.891653	1484	7	1
388	0.885106	1484	7	1
390	0.888812	1484	7	1
392	0.889709	1484	7	1
394	0.884879	1484	7	1
396	0.887798	1484	7	1
398	0.883481	1484	7	1
400	0.890655	1484	7	1
402	0.890431	1484	7	1
404	0.885656	1484	7	1
406	0.889645	1484	7	1
408	0.895413	1484	7	1
410	0.889373	1484	7	1
412	0.895074	1484	7	1
414	0.890474	1484	7	1
416	0.8868	1484	7	1
418	0.892239	1484	7	1
420	0.888507	1484	7	1
422	0.888318	1484	7	1
424	0.881836	1484	7	1
426	0.882087	1484	7	1
428	0.878768	1484	7	1
430	0.885053	1484	7	1
432	0.892809	1484	7	1
434	0.890989	1484	7	1
436	0.890949	1484	7	1
438	0.888144	1484	7	1
440	0.884627	1484	7	1
442	0.884972	1484	7	1
444	0.882568	1484	7	1
446	0.881608	1484	7	1
448	0.884809	1484	7	1
450	0.895046	1484	7	1
452	0.886533	1484	7	1
454	0.890504	1484	7	1
456	0.894341	1484	7	1
458	0.890008	1484	7	1
460	0.894886	1484	7	1
462	0.895775	1484	7	1
464	0.896896	1484	7	1
466	0.894713	1484	7	1
468	0.89344	1484	7	1
470	0.89233	1484	7	1
472	0.892441	1484	7	1
474	0.892835	1484	7	1
476	0.893219	1484	7	1
478	0.882742	1484	7	1
480	0.887617	1484	7	1
482	0.884057	1484	7	1
484	0.880298	1484	7	1
486	0.881812	1484	7	1
488	0.877538	1484	7	1
490	0.876815	1484	7	1
492	0.878357	1484	7	1
494	0.881894	1484	7	1
496	0.880655	1484	7	1
498	0.879581	1484	7	1
500	0.885008	1484	7	1
502	0.879335	1484	7	1
504	0.87847	1484	7	1
0	0.041222	15011	8	1
2	0.041222	15011	8	1
4	0.041222	15011	8	1
6	0.041222	15011	8	1
8	0.041222	15011	8	1
10	0.041222	15011	8	1
12	0.041222	15011	8	1
14	0.041222	15011	8	1
16	0.041222	15011	8	1
18	0.041222	15011	8	1
20	0.041222	15011	8	1
22	0.041222	15011	8	1
24	0.041222	15011	8	1
26	0.047558	15011	8	1
28	0.052745	15011	8	1
30	0.045643	15011	8	1
32	0.0486	15011	8	1
34	0.057925	15011	8	1
36	0.056268	15011	8	1
38	0.05489	15011	8	1
40	0.056141	15011	8	1
42	0.052844	15011	8	1
44	0.052242	15011	8	1
46	0.054888	15011	8	1
48	0.057007	15011	8	1
50	0.059844	15011	8	1
52	0.060406	15011	8	1
54	0.064135	15011	8	1
56	0.065197	15011	8	1
58	0.064772	15011	8	1
60	0.063733	15011	8	1
62	0.067249	15011	8	1
64	0.070701	15011	8	1
66	0.071392	15011	8	1
68	0.075989	15011	8	1
70	0.082859	15011	8	1
72	0.093576	15011	8	1
74	0.112309	15011	8	1
76	0.143757	15011	8	1
78	0.18101	15011	8	1
80	0.242813	15011	8	1
82	0.327001	15011	8	1
84	0.423979	15011	8	1
86	0.496125	15011	8	1
88	0.526171	15011	8	1
90	0.562303	15011	8	1
92	0.576804	15011	8	1
94	0.620831	15011	8	1
96	0.634423	15011	8	1
98	0.653589	15011	8	1
100	0.656242	15011	8	1
102	0.681416	15011	8	1
104	0.692109	15011	8	1
106	0.701021	15011	8	1
108	0.710718	15011	8	1
110	0.717924	15011	8	1
112	0.719229	15011	8	1
114	0.727864	15011	8	1
116	0.742926	15011	8	1
118	0.738367	15011	8	1
120	0.742871	15011	8	1
122	0.746609	15011	8	1
124	0.754485	15011	8	1
126	0.759599	15011	8	1
128	0.758942	15011	8	1
130	0.753823	15011	8	1
132	0.762994	15011	8	1
134	0.770021	15011	8	1
136	0.783224	15011	8	1
138	0.784352	15011	8	1
140	0.785141	15011	8	1
142	0.791147	15011	8	1
144	0.79988	15011	8	1
146	0.799239	15011	8	1
148	0.804092	15011	8	1
150	0.807444	15011	8	1
152	0.82159	15011	8	1
154	0.815996	15011	8	1
156	0.824689	15011	8	1
158	0.826398	15011	8	1
160	0.832358	15011	8	1
162	0.838304	15011	8	1
164	0.841432	15011	8	1
166	0.846635	15011	8	1
168	0.849812	15011	8	1
170	0.854949	15011	8	1
172	0.859509	15011	8	1
174	0.864431	15011	8	1
176	0.86322	15011	8	1
178	0.867743	15011	8	1
180	0.873535	15011	8	1
182	0.874247	15011	8	1
184	0.880271	15011	8	1
186	0.881895	15011	8	1
188	0.888562	15011	8	1
190	0.889531	15011	8	1
192	0.894688	15011	8	1
194	0.893366	15011	8	1
196	0.894144	15011	8	1
198	0.898576	15011	8	1
200	0.896609	15011	8	1
202	0.897788	15011	8	1
204	0.900089	15011	8	1
206	0.900016	15011	8	1
208	0.901506	15011	8	1
210	0.902208	15011	8	1
212	0.90354	15011	8	1
214	0.903239	15011	8	1
216	0.899952	15011	8	1
218	0.900829	15011	8	1
220	0.89731	15011	8	1
222	0.898571	15011	8	1
224	0.901413	15011	8	1
226	0.900106	15011	8	1
228	0.897633	15011	8	1
230	0.898142	15011	8	1
232	0.898384	15011	8	1
234	0.898115	15011	8	1
236	0.898784	15011	8	1
238	0.898314	15011	8	1
240	0.900475	15011	8	1
242	0.901626	15011	8	1
244	0.89758	15011	8	1
246	0.89917	15011	8	1
248	0.901992	15011	8	1
250	0.901405	15011	8	1
252	0.898519	15011	8	1
254	0.896181	15011	8	1
256	0.897574	15011	8	1
258	0.895323	15011	8	1
260	0.897826	15011	8	1
262	0.895965	15011	8	1
264	0.892495	15011	8	1
266	0.896298	15011	8	1
268	0.891856	15011	8	1
270	0.892313	15011	8	1
272	0.893356	15011	8	1
274	0.892763	15011	8	1
276	0.890181	15011	8	1
278	0.887659	15011	8	1
280	0.888805	15011	8	1
282	0.888249	15011	8	1
284	0.889154	15011	8	1
286	0.889288	15011	8	1
288	0.889388	15011	8	1
290	0.892568	15011	8	1
292	0.894164	15011	8	1
294	0.890593	15011	8	1
296	0.889973	15011	8	1
298	0.891399	15011	8	1
300	0.894861	15011	8	1
302	0.896845	15011	8	1
304	0.890353	15011	8	1
306	0.893941	15011	8	1
308	0.894463	15011	8	1
310	0.895965	15011	8	1
312	0.893378	15011	8	1
314	0.893833	15011	8	1
316	0.892175	15011	8	1
318	0.889821	15011	8	1
320	0.883797	15011	8	1
322	0.885437	15011	8	1
324	0.886798	15011	8	1
326	0.889398	15011	8	1
328	0.888886	15011	8	1
330	0.885314	15011	8	1
332	0.885626	15011	8	1
334	0.887421	15011	8	1
336	0.883022	15011	8	1
338	0.889241	15011	8	1
340	0.884912	15011	8	1
342	0.885048	15011	8	1
344	0.877729	15011	8	1
346	0.88713	15011	8	1
348	0.885348	15011	8	1
350	0.891381	15011	8	1
352	0.893042	15011	8	1
354	0.893123	15011	8	1
356	0.888176	15011	8	1
358	0.889061	15011	8	1
360	0.885298	15011	8	1
362	0.878338	15011	8	1
364	0.881568	15011	8	1
366	0.887782	15011	8	1
368	0.881411	15011	8	1
370	0.884157	15011	8	1
372	0.88838	15011	8	1
374	0.887552	15011	8	1
376	0.885366	15011	8	1
378	0.882208	15011	8	1
380	0.882058	15011	8	1
382	0.882355	15011	8	1
384	0.88137	15011	8	1
386	0.880586	15011	8	1
388	0.872702	15011	8	1
390	0.878064	15011	8	1
392	0.886377	15011	8	1
394	0.883667	15011	8	1
396	0.882436	15011	8	1
398	0.88926	15011	8	1
400	0.885016	15011	8	1
402	0.883926	15011	8	1
404	0.883481	15011	8	1
406	0.87722	15011	8	1
408	0.876542	15011	8	1
410	0.878385	15011	8	1
412	0.873454	15011	8	1
414	0.871092	15011	8	1
416	0.870833	15011	8	1
418	0.86236	15011	8	1
420	0.878255	15011	8	1
422	0.87586	15011	8	1
424	0.875732	15011	8	1
426	0.879292	15011	8	1
428	0.881234	15011	8	1
430	0.880564	15011	8	1
432	0.876289	15011	8	1
434	0.878389	15011	8	1
436	0.876934	15011	8	1
438	0.873826	15011	8	1
440	0.875983	15011	8	1
442	0.877439	15011	8	1
444	0.881461	15011	8	1
446	0.87091	15011	8	1
448	0.876782	15011	8	1
450	0.87372	15011	8	1
452	0.875219	15011	8	1
454	0.870138	15011	8	1
[truncated: 5,591 more rows]
