# Supplementary material for: From affinity selection to kinetic selection in Germinal Centre modelling
Source: PLoS Comput Biol. 2022 Jun 3;18(6):e1010168. doi: 10.1371/journal.pcbi.1010168 (PMC9200358; doi:10.1371/journal.pcbi.1010168)
Supplement: S2 File — R scripts used for production of Figs 3–5, and S1–S7 Figs. (ZIP) [file pcbi.1010168.s010.zip]

Archive with 16 entries (15 files):
- A_Rscripts/
- __MACOSX/._A_Rscripts
- A_Rscripts/File_D.R
- __MACOSX/A_Rscripts/._File_D.R
- A_Rscripts/.DS_Store
- __MACOSX/A_Rscripts/._.DS_Store
- A_Rscripts/File_C.R
- __MACOSX/A_Rscripts/._File_C.R
- A_Rscripts/File_B.R
- __MACOSX/A_Rscripts/._File_B.R
- A_Rscripts/readme.txt
- __MACOSX/A_Rscripts/._readme.txt
- A_Rscripts/File_E.R
- __MACOSX/A_Rscripts/._File_E.R
- A_Rscripts/File_A.R
- __MACOSX/A_Rscripts/._File_A.R
