# Supplementary material for: From affinity selection to kinetic selection in Germinal Centre modelling
Source: PLoS Comput Biol. 2022 Jun 3;18(6):e1010168. doi: 10.1371/journal.pcbi.1010168 (PMC9200358; doi:10.1371/journal.pcbi.1010168)
Supplement: S2 File — R scripts used for production of Figs 3–5, and S1–S7 Figs. (ZIP) [file pcbi.1010168.s010.zip › A_Rscripts/readme.txt]

#Instruction:
#'File_A.R' produces figures related to the Reference Scenario. These are figures 3A-D, 4A, and 4D, S1 and S4 in the manuscript 
#'File_B.R' produces figures related to Scenario-1. These are figures 3E-H, 4B and 4E, S2 and S5 in the manuscript. 
#'File_C.R' produces figure S7 in supplementary files 
#'File_D.R' produces figures related to Scenario-2. These are figures 3I-L, 4C, and 4F, S3 and S6 in the manuscript. 
#'File_E.R' produces figure 5B in the manuscript.
